# Supplementary material for: Comparative transcriptomic analysis reveals an association of gibel carp fatty liver with ferroptosis pathway
Source: BMC Genomics. 2021 May 5;22:328. doi: 10.1186/s12864-021-07621-2 (PMC8101161; doi:10.1186/s12864-021-07621-2)
Supplement: Supplementary file 2 — Additional file 2: Table S1 DEGs (FDR ≤ 0.001) in normal liver and fatty liver. Lists of DEGs include Gene ID, Length, FPKM, Log2 fold change, Q-value, P- value, and Annotation. [file 12864_2021_7621_MOESM2_ESM.xlsx]

## Sheet: Differentially expressed genes 
Gene ID	NL FPKM	FL FPKM	log2(FL/NL)	Qvalue(NL-vs-FL)	P-value(NL-vs-FL)	GO	Nr	Kegg Orthology
ENSXMAP00000016576-D2	0.143	1.29	2.75403	0.000143263	2.79772e-06	GO:0000075//cell cycle checkpoint;GO:0033554//cellular response to stress;GO:0050794//regulation of cellular process;GO:0006950//response to stress;GO:0051716//cellular response to stimulus;GO:0042981//regulation of apoptotic process;GO:0051726//regulation of cell cycle;GO:0045786//negative regulation of cell cycle;GO:0031570//DNA integrity checkpoint;GO:0050789//regulation of biological process;…	XP_026124429.1|5.1e-62|astrocytic phosphoprotein PEA-15-like [Carassius auratus]	K08770//ubiquitin C+ko03320//PPAR signaling pathway;K04398//caspase 8 [EC:3.4.22.61]+ko05416//Viral myocarditis+ko05134//Legionellosis+ko04214//Apoptosis - fly+ko04215//Apoptosis - multiple species+ko04217//Necroptosis+ko04210//Apoptosis+ko01524//Platinum drug resistance+ko05170//Human immunodeficiency virus 1 infection+ko04657//IL-17 signaling pathway+ko04625//C-type lectin receptor signaling pa…
BGI_novel_G001400	20.456	1.776	-3.11795	7.08738e-05	1.22644e-06	GO:0000166//nucleotide binding;GO:0032559//adenyl ribonucleotide binding;GO:0043167//ion binding;GO:0017076//purine nucleotide binding;GO:0032555//purine ribonucleotide binding;GO:0008144//drug binding;GO:0005524//ATP binding;GO:0043168//anion binding;GO:0032553//ribonucleotide binding;GO:1901363//heterocyclic compound binding;GO:0097367//carbohydrate derivative binding;GO:1901265//nucleoside pho…		K09490//heat shock 70kDa protein 5+ko04141//Protein processing in endoplasmic reticulum+ko04918//Thyroid hormone synthesis+ko03060//Protein export+ko05020//Prion diseases
BGI_novel_G001019	0.42	1.013	1.27059	0.0430842	0.0038154	GO:0000166//nucleotide binding;GO:0036094//small molecule binding;GO:0017076//purine nucleotide binding;GO:0043168//anion binding;GO:0032553//ribonucleotide binding;GO:0008144//drug binding;GO:0032555//purine ribonucleotide binding;GO:0005524//ATP binding;GO:1901363//heterocyclic compound binding;GO:1901265//nucleoside phosphate binding;GO:0035639//purine ribonucleoside triphosphate binding;GO:00…		K22614//NLR family CARD domain-containing protein 3
BGI_novel_G001399	29.006	3.45	-2.67234	0.00197214	6.63815e-05	GO:0000166//nucleotide binding;GO:0097159//organic cyclic compound binding;GO:0005524//ATP binding;GO:0097367//carbohydrate derivative binding;GO:0017076//purine nucleotide binding;GO:0005488//binding;GO:0043168//anion binding;GO:0030554//adenyl nucleotide binding;GO:1901363//heterocyclic compound binding;GO:1901265//nucleoside phosphate binding;GO:0032553//ribonucleotide binding;GO:0008144//drug…		K09490//heat shock 70kDa protein 5+ko04141//Protein processing in endoplasmic reticulum+ko04918//Thyroid hormone synthesis+ko03060//Protein export+ko05020//Prion diseases
BGI_novel_G003750	40.34	96.363	1.19301	0.01644	0.000999717	GO:0000226//microtubule cytoskeleton organization;GO:0007010//cytoskeleton organization;GO:0071840//cellular component organization or biogenesis;GO:0007049//cell cycle;GO:0006996//organelle organization;GO:0009987//cellular process;GO:0000278//mitotic cell cycle;GO:0016043//cellular component organization;GO:0007017//microtubule-based process;GO:0043226//organelle;GO:0005623//cell;GO:0044464//ce…		K07374//tubulin alpha+ko04145//Phagosome+ko05130//Pathogenic Escherichia coli infection+ko04210//Apoptosis+ko04540//Gap junction+ko04530//Tight junction
ENSDARP00000027770-D6	31.723	14.723	-1.08175	0.0402048	0.00345136	GO:0000398//mRNA splicing, via spliceosome;GO:0016043//cellular component organization;GO:0000387//spliceosomal snRNP assembly;GO:0009987//cellular process;GO:0032502//developmental process;GO:0071840//cellular component organization or biogenesis;GO:0010467//gene expression;GO:0006725//cellular aromatic compound metabolic process;GO:0007275//multicellular organism development;GO:0072359//circula…	XP_024296854.1|8.1e-57|small nuclear ribonucleoprotein Sm D1-like [Oncorhynchus tshawytscha]	K11087//small nuclear ribonucleoprotein D1+ko03040//Spliceosome+ko05322//Systemic lupus erythematosus;K11087//small nuclear ribonucleoprotein D1+ko03040//Spliceosome+ko05322//Systemic lupus erythematosus
ENSDARP00000136712-D2	2.486	0.44	-2.35911	2.48806e-07	1.95028e-09	GO:0000819//sister chromatid segregation;GO:0098813//nuclear chromosome segregation;GO:0022402//cell cycle process;GO:0007049//cell cycle;GO:0048285//organelle fission;GO:0007059//chromosome segregation;GO:0071840//cellular component organization or biogenesis;GO:0051276//chromosome organization;GO:0006996//organelle organization;GO:0007064//mitotic sister chromatid cohesion;GO:0000070//mitotic s…	XP_017580902.1|0.0e+00|PREDICTED: sister chromatid cohesion protein PDS5 homolog B isoform X2 [Pygocentrus nattereri]	K11267//sister chromatid cohesion protein PDS5;K11267//sister chromatid cohesion protein PDS5;K11267//sister chromatid cohesion protein PDS5
ENSDARP00000068086-D2	11.973	31.42	1.41626	2.9233e-05	4.38444e-07	GO:0000902//cell morphogenesis;GO:0030030//cell projection organization;GO:0031175//neuron projection development;GO:0071702//organic substance transport;GO:0008104//protein localization;GO:0048588//developmental cell growth;GO:0051234//establishment of localization;GO:0009987//cellular process;GO:0042886//amide transport;GO:0061564//axon development;GO:0016050//vesicle organization;GO:0007409//a…	XP_026123980.1|5.7e-199|IST1 homolog isoform X1 [Carassius auratus]	K19476//vacuolar protein sorting-associated protein IST1+ko04144//Endocytosis;K19476//vacuolar protein sorting-associated protein IST1+ko04144//Endocytosis
ENSXMAP00000018542-D4	0.116	0.466	1.81879	0.00850288	0.000422503	GO:0000904//cell morphogenesis involved in differentiation;GO:0048856//anatomical structure development;GO:0071526//semaphorin-plexin signaling pathway;GO:0120036//plasma membrane bounded cell projection organization;GO:0072359//circulatory system development;GO:0006935//chemotaxis;GO:0051094//positive regulation of developmental process;GO:0050772//positive regulation of axonogenesis;GO:0022008/…	XP_026111790.1|0.0e+00|plexin-A1-like [Carassius auratus]	K06820//plexin A+ko04360//Axon guidance
Cg-F_54791	99.636	42.98	-1.16845	0.0161468	0.000975314	GO:0001654//eye development;GO:0048880//sensory system development;GO:0051216//cartilage development;GO:0043010//camera-type eye development;GO:0061448//connective tissue development;GO:0007423//sensory organ development;GO:0009888//tissue development;GO:0048513//animal organ development;GO:0150063//visual system development;GO:0032501//multicellular organismal process;GO:0048856//anatomical stru…	XP_026128846.1|3.6e-142|alpha-aminoadipic semialdehyde dehydrogenase [Carassius auratus]	K14085//aldehyde dehydrogenase family 7 member A1 [EC:1.2.1.31 1.2.1.8 1.2.1.3]+ko00410//beta-Alanine metabolism+ko00340//Histidine metabolism+ko00010//Glycolysis / Gluconeogenesis+ko00330//Arginine and proline metabolism+ko00053//Ascorbate and aldarate metabolism+ko00280//Valine, leucine and isoleucine degradation+ko00260//Glycine, serine and threonine metabolism+ko00620//Pyruvate metabolism+ko0…
CI01000147_00652801_00655258-D2	0.88	3.223	1.6579	0.0193161	0.00124399	GO:0001889//liver development;GO:0048732//gland development;GO:0048856//anatomical structure development;GO:0048731//system development;GO:0007275//multicellular organism development;GO:0032502//developmental process;GO:0048513//animal organ development;GO:0032501//multicellular organismal process;GO:0035295//tube development;GO:0061009//common bile duct development;GO:0035622//intrahepatic bile …	XP_026137307.1|1.0e-121|claudin-15-like isoform X2 [Carassius auratus]	K06087//claudin+ko04514//Cell adhesion molecules (CAMs)+ko04530//Tight junction+ko04670//Leukocyte transendothelial migration+ko05160//Hepatitis C;K06087//claudin+ko04514//Cell adhesion molecules (CAMs)+ko04530//Tight junction+ko04670//Leukocyte transendothelial migration+ko05160//Hepatitis C
CI01000152_01892421_01893463-D2	0.18	2.23	2.73865	0.0119085	0.00066085	GO:0001933//negative regulation of protein phosphorylation;GO:0051171//regulation of nitrogen compound metabolic process;GO:0031399//regulation of protein modification process;GO:0065007//biological regulation;GO:0043549//regulation of kinase activity;GO:0050794//regulation of cellular process;GO:0051172//negative regulation of nitrogen compound metabolic process;GO:0050789//regulation of biologi…	XP_026061588.1|8.1e-36|calcium/calmodulin-dependent protein kinase II inhibitor 2-like [Carassius auratus]
BGI_novel_G001763	0.086	1.423	3.12064	0.00370627	0.000146868	GO:0002376//immune system process;GO:0006954//inflammatory response;GO:0050896//response to stimulus;GO:0006952//defense response;GO:0006950//response to stress;GO:0006955//immune response;GO:0044421//extracellular region part;GO:0005615//extracellular space;GO:0005576//extracellular region;GO:0005149//interleukin-1 receptor binding;GO:0005488//binding;GO:0005515//protein binding;GO:0098772//mole…		K04519//interleukin 1 beta+ko04640//Hematopoietic cell lineage+ko05134//Legionellosis+ko05132//Salmonella infection+ko05133//Pertussis+ko04933//AGE-RAGE signaling pathway in diabetic complications+ko04217//Necroptosis+ko01523//Antifolate resistance+ko05418//Fluid shear stress and atherosclerosis+ko04657//IL-17 signaling pathway+ko04659//Th17 cell differentiation+ko04380//Osteoclast differentiatio…
CI01000006_09192219_09195918	0.443	1.306	1.52522	0.0335149	0.00265254	GO:0002376//immune system process;GO:0006996//organelle organization;GO:0051171//regulation of nitrogen compound metabolic process;GO:0051128//regulation of cellular component organization;GO:0034972//histone H3-R26 methylation;GO:0016569//covalent chromatin modification;GO:0048523//negative regulation of cellular process;GO:0048872//homeostasis of number of cells;GO:0048856//anatomical structure…	XP_005161190.1|8.6e-151|zinc finger protein Gfi-1b isoform X1 [Danio rerio]	K09228//KRAB domain-containing zinc finger protein;K09228//KRAB domain-containing zinc finger protein
ENSDARP00000081504-D2	4.586	10.253	1.21059	0.027028	0.00196466	GO:0002376//immune system process;GO:0032502//developmental process;GO:0032501//multicellular organismal process;GO:0065007//biological regulation;GO:0048731//system development;GO:0030154//cell differentiation;GO:0048534//hematopoietic or lymphoid organ development;GO:0051179//localization;GO:0030099//myeloid cell differentiation;GO:0048513//animal organ development;GO:0042592//homeostatic proce…	XP_026086887.1|0.0e+00|multidrug resistance-associated protein 5-like [Carassius auratus]	K05668//ATP-binding cassette, subfamily C (CFTR/MRP), member 5+ko01523//Antifolate resistance+ko02010//ABC transporters;K05668//ATP-binding cassette, subfamily C (CFTR/MRP), member 5+ko01523//Antifolate resistance+ko02010//ABC transporters;K05668//ATP-binding cassette, subfamily C (CFTR/MRP), member 5+ko01523//Antifolate resistance+ko02010//ABC transporters
ENSDARP00000121323	872.28	443.73	-0.934193	0.015888	0.000955807	GO:0002376//immune system process;GO:0050896//response to stimulus;GO:0006955//immune response;GO:0046930//pore complex;GO:0098797//plasma membrane protein complex;GO:0031224//intrinsic component of membrane;GO:0044425//membrane part;GO:0044459//plasma membrane part;GO:0016021//integral component of membrane;GO:0032991//protein-containing complex;GO:0016020//membrane;GO:0098796//membrane protein …	XP_026067423.1|0.0e+00|complement component C9 [Carassius auratus]	K04000//complement component 9+ko05322//Systemic lupus erythematosus+ko04610//Complement and coagulation cascades+ko05146//Amoebiasis+ko05020//Prion diseases
BGI_novel_G003460	0.153	10.14	5.42774	4.61845e-18	6.25319e-21	GO:0002520//immune system development;GO:0048534//hematopoietic or lymphoid organ development;GO:0048821//erythrocyte development;GO:0048856//anatomical structure development;GO:0048731//system development;GO:0048869//cellular developmental process;GO:0021700//developmental maturation;GO:0007275//multicellular organism development;GO:0065007//biological regulation;GO:0030218//erythrocyte differen…		K05437//erythropoietin+ko04630//Jak-STAT signaling pathway+ko04640//Hematopoietic cell lineage+ko05200//Pathways in cancer+ko04151//PI3K-Akt signaling pathway+ko04060//Cytokine-cytokine receptor interaction+ko04066//HIF-1 signaling pathway
ENSDARP00000020711	3.246	9.406	1.4556	0.0100897	0.000535055	GO:0002757//immune response-activating signal transduction;GO:0050794//regulation of cellular process;GO:0009966//regulation of signal transduction;GO:0050896//response to stimulus;GO:0048583//regulation of response to stimulus;GO:0010646//regulation of cell communication;GO:0043122//regulation of I-kappaB kinase/NF-kappaB signaling;GO:0050778//positive regulation of immune response;GO:0002682//r…	XP_026093960.1|3.1e-163|myeloid differentiation primary response protein MyD88 [Carassius auratus]	K04729//myeloid differentiation primary response protein MyD88+ko05134//Legionellosis+ko05132//Salmonella infection+ko05133//Pertussis+ko05170//Human immunodeficiency virus 1 infection+ko05145//Toxoplasmosis+ko05144//Malaria+ko05143//African trypanosomiasis+ko05142//Chagas disease (American trypanosomiasis)+ko05140//Leishmaniasis+ko04621//NOD-like receptor signaling pathway+ko04620//Toll-like rec…
ENSORLP00000002967	1.62	4.673	1.43543	0.0388731	0.00329289	GO:0003006//developmental process involved in reproduction;GO:0046546//development of primary male sexual characteristics;GO:2000241//regulation of reproductive process;GO:0032502//developmental process;GO:0048856//anatomical structure development;GO:0007275//multicellular organism development;GO:0065007//biological regulation;GO:0000003//reproduction;GO:0043900//regulation of multi-organism proc…	XP_026108604.1|6.4e-127|LHFPL tetraspan subfamily member 2a protein [Carassius auratus]	K21958//extracellular serine/threonine protein kinase FAM20C [EC:2.7.11.1];K08741//DNA mismatch repair protein MSH5;K09100//single-minded
CI01000001_02106280_02114656	1.016	0.333	-1.48465	0.0187831	0.00119773	GO:0003676//nucleic acid binding;GO:0097159//organic cyclic compound binding;GO:1901363//heterocyclic compound binding;GO:0005488//binding;	XP_005162447.1|5.0e-106|zinc finger protein 740 isoform X1 [Danio rerio]	K09228//KRAB domain-containing zinc finger protein;K09228//KRAB domain-containing zinc finger protein
ENSDARP00000116175-D2	6.163	10.93	0.837814	0.0405596	0.00349612	GO:0003676//nucleic acid binding;GO:1901363//heterocyclic compound binding;GO:0097159//organic cyclic compound binding;GO:0005488//binding;GO:0003723//RNA binding;	XP_026056860.1|0.0e+00|double-stranded RNA-binding protein Staufen homolog 2-like [Carassius auratus]	K17597//double-stranded RNA-binding protein Staufen
ENSDARP00000139404-D3	0.163	1.186	2.42634	0.007891	0.000385892	GO:0003677//DNA binding;GO:0003700//DNA-binding transcription factor activity;GO:0097159//organic cyclic compound binding;GO:0044212//transcription regulatory region DNA binding;GO:0140110//transcription regulator activity;GO:0003676//nucleic acid binding;GO:1901363//heterocyclic compound binding;GO:0005488//binding;GO:0001067//regulatory region nucleic acid binding;	XP_026091319.1|1.2e-279|interferon regulatory factor 6-like [Carassius auratus]	K10154//interferon regulatory factor 6;K10154//interferon regulatory factor 6
CI01000098_01084929_01096605	0.426	2.386	2.08358	0.0298881	0.00227389	GO:0003700//DNA-binding transcription factor activity;GO:0044212//transcription regulatory region DNA binding;GO:0097159//organic cyclic compound binding;GO:0003677//DNA binding;GO:0140110//transcription regulator activity;GO:0005488//binding;GO:0003676//nucleic acid binding;GO:0001067//regulatory region nucleic acid binding;GO:1901363//heterocyclic compound binding;	XP_026053275.1|4.9e-281|interferon regulatory factor 4-like [Carassius auratus]	K09445//interferon regulatory factor 4+ko04659//Th17 cell differentiation;K09445//interferon regulatory factor 4+ko04659//Th17 cell differentiation;K09445//interferon regulatory factor 4+ko04659//Th17 cell differentiation
CI01000030_08101126_08107526-D4	119.81	64.093	-0.860954	0.0342463	0.002729	GO:0003824//catalytic activity;	XP_026108106.1|1.5e-202|pyruvate dehydrogenase E1 component subunit beta, mitochondrial [Carassius auratus]	K00162//pyruvate dehydrogenase E1 component beta subunit [EC:1.2.4.1]+ko01200//Carbon metabolism+ko00010//Glycolysis / Gluconeogenesis+ko00020//Citrate cycle (TCA cycle)+ko00620//Pyruvate metabolism+ko05230//Central carbon metabolism in cancer+ko01100//Metabolic pathways+ko04066//HIF-1 signaling pathway+ko04922//Glucagon signaling pathway;K00162//pyruvate dehydrogenase E1 component beta subunit […
ENSXMAP00000015288-D4	0.33	7.013	3.53251	9.47756e-05	1.71459e-06	GO:0003824//catalytic activity;	XP_016399464.1|0.0e+00|PREDICTED: long-chain-fatty-acid--CoA ligase 4-like [Sinocyclocheilus rhinocerous]	K01897//long-chain acyl-CoA synthetase [EC:6.2.1.3]+ko03320//PPAR signaling pathway+ko04146//Peroxisome+ko04216//Ferroptosis+ko04714//Thermogenesis+ko00061//Fatty acid biosynthesis+ko01100//Metabolic pathways+ko01212//Fatty acid metabolism+ko00071//Fatty acid degradation+ko04920//Adipocytokine signaling pathway
BGI_novel_G003414	0.063	0.636	2.63044	0.0109839	0.000597028	GO:0003824//catalytic activity;GO:0003964//RNA-directed DNA polymerase activity;GO:0140097//catalytic activity, acting on DNA;GO:0016779//nucleotidyltransferase activity;GO:0016740//transferase activity;GO:0016772//transferase activity, transferring phosphorus-containing groups;GO:0034061//DNA polymerase activity;		K19527//vacuolar protein sorting-associated protein 13D;K11647//SWI/SNF-related matrix-associated actin-dependent regulator of chromatin subfamily A member 2/4 [EC:3.6.4.-]+ko05225//Hepatocellular carcinoma+ko04714//Thermogenesis;K08886//activated CDC42 kinase 1 [EC:2.7.10.2 2.7.11.1];K02324//DNA polymerase epsilon subunit 1 [EC:2.7.7.7]+ko03420//Nucleotide excision repair+ko03030//DNA replicatio…
CI01000005_06478442_06481075	1.933	0.186	-2.80082	0.00251063	8.92291e-05	GO:0003824//catalytic activity;GO:0004364//glutathione transferase activity;GO:0016765//transferase activity, transferring alkyl or aryl (other than methyl) groups;GO:0016740//transferase activity;	XP_026080565.1|3.4e-120|glutathione S-transferase 3-like [Carassius auratus]	K00799//glutathione S-transferase [EC:2.5.1.18]+ko00980//Metabolism of xenobiotics by cytochrome P450+ko00982//Drug metabolism - cytochrome P450+ko00983//Drug metabolism - other enzymes+ko05225//Hepatocellular carcinoma+ko01524//Platinum drug resistance+ko05418//Fluid shear stress and atherosclerosis+ko00480//Glutathione metabolism+ko05200//Pathways in cancer+ko05204//Chemical carcinogenesis
BGI_novel_G002151	4.363	0.996	-1.97055	0.00216029	7.40625e-05	GO:0003824//catalytic activity;GO:0004652//polynucleotide adenylyltransferase activity;GO:1990817//RNA adenylyltransferase activity;GO:0016779//nucleotidyltransferase activity;GO:0070566//adenylyltransferase activity;GO:0016740//transferase activity;GO:0016772//transferase activity, transferring phosphorus-containing groups;		K23033//terminal nucleotidyltransferase 5A/B [EC:2.7.7.-]
BGI_novel_G003568	89.386	37.363	-1.19893	0.00045749	1.12361e-05	GO:0003824//catalytic activity;GO:0016491//oxidoreductase activity;		K11154//retinol dehydrogenase 16 [EC:1.1.1.-]+ko00830//Retinol metabolism+ko01100//Metabolic pathways
CI01000347_01941265_01944365	127.21	53.806	-1.21839	0.00963964	0.000501997	GO:0003824//catalytic activity;GO:0016740//transferase activity;	XP_026125824.1|8.4e-133|glutathione S-transferase theta-1-like [Carassius auratus]	K00799//glutathione S-transferase [EC:2.5.1.18]+ko00980//Metabolism of xenobiotics by cytochrome P450+ko00982//Drug metabolism - cytochrome P450+ko00983//Drug metabolism - other enzymes+ko05225//Hepatocellular carcinoma+ko01524//Platinum drug resistance+ko05418//Fluid shear stress and atherosclerosis+ko00480//Glutathione metabolism+ko05200//Pathways in cancer+ko05204//Chemical carcinogenesis
BGI_novel_G002617	2.086	0.73	-1.38872	0.0449083	0.00403297	GO:0003824//catalytic activity;GO:0016741//transferase activity, transferring one-carbon groups;GO:0016740//transferase activity;GO:0008168//methyltransferase activity;		K03250//translation initiation factor 3 subunit E+ko03013//RNA transport+ko05160//Hepatitis C
ENSDARP00000100395-D6	0.076	0.98	2.82298	0.00551903	0.000246993	GO:0003824//catalytic activity;GO:0016782//transferase activity, transferring sulfur-containing groups;GO:0008146//sulfotransferase activity;GO:0016740//transferase activity;	XP_018957837.1|1.1e-147|PREDICTED: LOW QUALITY PROTEIN: cytosolic sulfotransferase 3-like [Cyprinus carpio]	K01025//sulfotransferase [EC:2.8.2.-];K01014//aryl sulfotransferase [EC:2.8.2.1]+ko05204//Chemical carcinogenesis;K01025//sulfotransferase [EC:2.8.2.-];K01014//aryl sulfotransferase [EC:2.8.2.1]+ko05204//Chemical carcinogenesis
ENSXMAP00000017506	25.746	10.89	-1.13305	0.0450666	0.00405574	GO:0003824//catalytic activity;GO:0016787//hydrolase activity;GO:0140096//catalytic activity, acting on a protein;GO:0004252//serine-type endopeptidase activity;GO:0004175//endopeptidase activity;GO:0008236//serine-type peptidase activity;GO:0008233//peptidase activity;GO:0017171//serine hydrolase activity;GO:0070011//peptidase activity, acting on L-amino acid peptides;	ROI69437.1|0.0e+00|Proprotein convertase subtilisin/kexin type 5 [Anabarilius grahami]	K08654//proprotein convertase subtilisin/kexin type 5 [EC:3.4.21.-];K08654//proprotein convertase subtilisin/kexin type 5 [EC:3.4.21.-];K08654//proprotein convertase subtilisin/kexin type 5 [EC:3.4.21.-];K08654//proprotein convertase subtilisin/kexin type 5 [EC:3.4.21.-];K08654//proprotein convertase subtilisin/kexin type 5 [EC:3.4.21.-];K08654//proprotein convertase subtilisin/kexin type 5 [EC:3…
BGI_novel_G001657	0.75	6.296	2.78072	6.80412e-05	1.16834e-06	GO:0003824//catalytic activity;GO:0034061//DNA polymerase activity;GO:0016779//nucleotidyltransferase activity;GO:0016772//transferase activity, transferring phosphorus-containing groups;GO:0003964//RNA-directed DNA polymerase activity;GO:0016740//transferase activity;GO:0140097//catalytic activity, acting on DNA;		K11647//SWI/SNF-related matrix-associated actin-dependent regulator of chromatin subfamily A member 2/4 [EC:3.6.4.-]+ko05225//Hepatocellular carcinoma+ko04714//Thermogenesis;K20493//leucine-rich repeat-containing protein 16;K02324//DNA polymerase epsilon subunit 1 [EC:2.7.7.7]+ko03420//Nucleotide excision repair+ko03030//DNA replication+ko03410//Base excision repair;K19527//vacuolar protein sorti…
CI01000047_00590846_00598816	27.506	13.15	-1.01161	0.030251	0.00232201	GO:0003824//catalytic activity;GO:0043169//cation binding;GO:0046872//metal ion binding;GO:0043167//ion binding;GO:0005488//binding;	XP_026078758.1|2.2e-232|cytochrome b-c1 complex subunit 2, mitochondrial-like isoform X1 [Carassius auratus]	K00415//ubiquinol-cytochrome c reductase core subunit 2+ko04260//Cardiac muscle contraction+ko04714//Thermogenesis+ko00190//Oxidative phosphorylation+ko04932//Non-alcoholic fatty liver disease (NAFLD)+ko05010//Alzheimer disease+ko05012//Parkinson disease+ko05016//Huntington disease+ko01100//Metabolic pathways;K00415//ubiquinol-cytochrome c reductase core subunit 2+ko04260//Cardiac muscle contract…
ENSDARP00000005048	3.01	10.04	1.63616	0.000959843	2.74918e-05	GO:0003824//catalytic activity;GO:0043177//organic acid binding;GO:0005506//iron ion binding;GO:0050662//coenzyme binding;GO:0043168//anion binding;GO:0036094//small molecule binding;GO:0031418//L-ascorbic acid binding;GO:0048037//cofactor binding;GO:0016491//oxidoreductase activity;GO:0019842//vitamin binding;GO:0031406//carboxylic acid binding;GO:0046914//transition metal ion binding;GO:0043167…	XP_026131201.1|5.3e-216|egl nine homolog 1-like [Carassius auratus]	K09592//hypoxia-inducible factor prolyl hydroxylase [EC:1.14.11.29]+ko05211//Renal cell carcinoma+ko05200//Pathways in cancer+ko04066//HIF-1 signaling pathway
CI01000029_00743128_00743689	13.8	3.44	-1.86934	0.00558718	0.000250801	GO:0004045//aminoacyl-tRNA hydrolase activity;GO:0016788//hydrolase activity, acting on ester bonds;GO:0003824//catalytic activity;GO:0140101//catalytic activity, acting on a tRNA;GO:0052689//carboxylic ester hydrolase activity;GO:0016787//hydrolase activity;GO:0140098//catalytic activity, acting on RNA;	XP_026146505.1|1.8e-65|putative peptidyl-tRNA hydrolase PTRHD1 [Carassius auratus]	K14394//low molecular weight phosphotyrosine protein phosphatase [EC:3.1.3.2 3.1.3.48]+ko00730//Thiamine metabolism+ko00740//Riboflavin metabolism+ko01100//Metabolic pathways
CI01000018_04563971_04573228-D2	4.03	1.46	-1.40224	0.0263103	0.00188608	GO:0004672//protein kinase activity;GO:0032559//adenyl ribonucleotide binding;GO:0043168//anion binding;GO:0003824//catalytic activity;GO:0097367//carbohydrate derivative binding;GO:0016772//transferase activity, transferring phosphorus-containing groups;GO:0036094//small molecule binding;GO:0016301//kinase activity;GO:0030554//adenyl nucleotide binding;GO:0043167//ion binding;GO:0032555//purine …	XP_026093904.1|1.4e-280|cyclin-dependent kinase 8-like [Carassius auratus]	K02208//cyclin-dependent kinase 8/11 [EC:2.7.11.22 2.7.11.23]
ENSDARP00000137487-D2	17.436	61.146	1.66061	0.00538864	0.000238688	GO:0004721//phosphoprotein phosphatase activity;GO:0003824//catalytic activity;GO:0042578//phosphoric ester hydrolase activity;GO:0004725//protein tyrosine phosphatase activity;GO:0016791//phosphatase activity;GO:0008138//protein tyrosine/serine/threonine phosphatase activity;GO:0016787//hydrolase activity;GO:0016788//hydrolase activity, acting on ester bonds;GO:0140096//catalytic activity, actin…	XP_026135307.1|4.0e-211|dual specificity protein phosphatase 1-like [Carassius auratus]	K21278//dual specificity protein phosphatase 1 [EC:3.1.3.16 3.1.3.48]+ko05418//Fluid shear stress and atherosclerosis+ko04726//Serotonergic synapse+ko04010//MAPK signaling pathway
CI01000001_02641721_02653037	18.44	6.5	-1.39817	0.0207359	0.00136724	GO:0004721//phosphoprotein phosphatase activity;GO:0016787//hydrolase activity;GO:0004725//protein tyrosine phosphatase activity;GO:0042578//phosphoric ester hydrolase activity;GO:0140096//catalytic activity, acting on a protein;GO:0016791//phosphatase activity;GO:0003824//catalytic activity;GO:0016788//hydrolase activity, acting on ester bonds;	KTF85207.1|5.9e-65|hypothetical protein cypCar_00032309 [Cyprinus carpio]	K14394//low molecular weight phosphotyrosine protein phosphatase [EC:3.1.3.2 3.1.3.48]+ko00730//Thiamine metabolism+ko00740//Riboflavin metabolism+ko01100//Metabolic pathways;K14394//low molecular weight phosphotyrosine protein phosphatase [EC:3.1.3.2 3.1.3.48]+ko00730//Thiamine metabolism+ko00740//Riboflavin metabolism+ko01100//Metabolic pathways;K14394//low molecular weight phosphotyrosine prot…
BGI_novel_G002740	1367.09	17451.7	2.57565	0.029558	0.00224093	GO:0005215//transporter activity;GO:0005319//lipid transporter activity;		K06066//CBF1 interacting corepressor+ko04330//Notch signaling pathway+ko05169//Epstein-Barr virus infection;K15187//YEATS domain-containing protein 1/3+ko05202//Transcriptional misregulation in cancer
BGI_novel_G002747	0	23.1	4.35009	0.000148744	2.93704e-06	GO:0005215//transporter activity;GO:0005319//lipid transporter activity;		K06066//CBF1 interacting corepressor+ko04330//Notch signaling pathway+ko05169//Epstein-Barr virus infection;K15187//YEATS domain-containing protein 1/3+ko05202//Transcriptional misregulation in cancer
BGI_novel_G002748	0	466.506	14.0257	6.34185e-120	1.7201e-124	GO:0005215//transporter activity;GO:0005319//lipid transporter activity;		K06066//CBF1 interacting corepressor+ko04330//Notch signaling pathway+ko05169//Epstein-Barr virus infection;K15187//YEATS domain-containing protein 1/3+ko05202//Transcriptional misregulation in cancer
BGI_novel_G002750	21.14	2907.94	4.68032	5.2366e-06	5.90856e-08	GO:0005215//transporter activity;GO:0005319//lipid transporter activity;		K06066//CBF1 interacting corepressor+ko04330//Notch signaling pathway+ko05169//Epstein-Barr virus infection;K09399//forkhead box protein F
BGI_novel_G002752	37.54	5912.01	4.38285	5.65645e-05	9.45068e-07	GO:0005215//transporter activity;GO:0005319//lipid transporter activity;		K17552//protein phosphatase 1 regulatory subunit 10
Cg-F_31640	4.826	18.833	2.05943	4.84557e-05	7.7936e-07	GO:0005215//transporter activity;GO:0005319//lipid transporter activity;	XP_026091760.1|0.0e+00|vitellogenin-like [Carassius auratus]	K14462//apolipoprotein B+ko04979//Cholesterol metabolism+ko04975//Fat digestion and absorption+ko04977//Vitamin digestion and absorption;K18626//trichohyalin;K18626//trichohyalin;K14462//apolipoprotein B+ko04979//Cholesterol metabolism+ko04975//Fat digestion and absorption+ko04977//Vitamin digestion and absorption;K14462//apolipoprotein B+ko04979//Cholesterol metabolism+ko04975//Fat digestion and…
BGI_novel_G002746	1.663	2457.12	2.68886	0.0496038	0.00465691	GO:0005319//lipid transporter activity;GO:0005215//transporter activity;		K06066//CBF1 interacting corepressor+ko04330//Notch signaling pathway+ko05169//Epstein-Barr virus infection;K15187//YEATS domain-containing protein 1/3+ko05202//Transcriptional misregulation in cancer
BGI_novel_G002751	0	0.906	6.27219	2.28923e-13	5.464e-16	GO:0005319//lipid transporter activity;GO:0005215//transporter activity;		K06066//CBF1 interacting corepressor+ko04330//Notch signaling pathway+ko05169//Epstein-Barr virus infection;K15187//YEATS domain-containing protein 1/3+ko05202//Transcriptional misregulation in cancer
BGI_novel_G002753	0	4.31	8.25029	1.2695e-28	6.19791e-32	GO:0005319//lipid transporter activity;GO:0005215//transporter activity;		K06066//CBF1 interacting corepressor+ko04330//Notch signaling pathway+ko05169//Epstein-Barr virus infection;K15187//YEATS domain-containing protein 1/3+ko05202//Transcriptional misregulation in cancer
CI01000013_05483212_05505616	0.46	1.126	1.2682	0.0353011	0.00285231	GO:0005488//binding;GO:0008144//drug binding;GO:1901265//nucleoside phosphate binding;GO:0097367//carbohydrate derivative binding;GO:0000166//nucleotide binding;GO:0043168//anion binding;GO:0043167//ion binding;GO:0032555//purine ribonucleotide binding;GO:0035639//purine ribonucleoside triphosphate binding;GO:0005524//ATP binding;GO:1901363//heterocyclic compound binding;GO:0036094//small molecul…	AFN73233.1|0.0e+00|NLRC5c protein [Danio rerio]	K22615//NLR family CARD domain containing 5;K22615//NLR family CARD domain containing 5;K22615//NLR family CARD domain containing 5
ENSDARP00000018865-D2	8.626	98.546	3.27179	1.78548e-09	8.47486e-12	GO:0005488//binding;GO:0008289//lipid binding;	XP_026113129.1|1.0e-68|fatty acid-binding protein, brain-like [Carassius auratus]	K08756//fatty acid-binding protein 7, brain+ko03320//PPAR signaling pathway
ENSDARP00000105335	5.683	13.516	1.19612	0.0131067	0.000747959	GO:0005488//binding;GO:0030695//GTPase regulator activity;GO:0005096//GTPase activator activity;GO:0043169//cation binding;GO:0008047//enzyme activator activity;GO:0060589//nucleoside-triphosphatase regulator activity;GO:0098772//molecular function regulator;GO:0046872//metal ion binding;GO:0043167//ion binding;GO:0030234//enzyme regulator activity;	XP_026082467.1|0.0e+00|arf-GAP domain and FG repeat-containing protein 1-like isoform X2 [Carassius auratus]	K15044//Arf-GAP domain and FG repeats-containing protein 1+ko05164//Influenza A;K15044//Arf-GAP domain and FG repeats-containing protein 1+ko05164//Influenza A;K15044//Arf-GAP domain and FG repeats-containing protein 1+ko05164//Influenza A
CI01000018_02125709_02126759-D3	176.74	20.756	-2.91261	2.67472e-10	1.12447e-12	GO:0005488//binding;GO:0036094//small molecule binding;	XP_026142603.1|1.8e-98|lipocalin-like [Carassius auratus]	K01830//prostaglandin-H2 D-isomerase [EC:5.3.99.2]+ko00590//Arachidonic acid metabolism+ko01100//Metabolic pathways;K01830//prostaglandin-H2 D-isomerase [EC:5.3.99.2]+ko00590//Arachidonic acid metabolism+ko01100//Metabolic pathways
ENSDARP00000136260-D2	14.82	32.003	1.04733	0.0488013	0.00454538	GO:0005488//binding;GO:0043167//ion binding;GO:0004672//protein kinase activity;GO:0032559//adenyl ribonucleotide binding;GO:0000166//nucleotide binding;GO:1901363//heterocyclic compound binding;GO:0017076//purine nucleotide binding;GO:0035639//purine ribonucleoside triphosphate binding;GO:0140096//catalytic activity, acting on a protein;GO:0005524//ATP binding;GO:0036094//small molecule binding;…	XP_026098254.1|0.0e+00|homeodomain-interacting protein kinase 1-like isoform X1 [Carassius auratus]	K08826//homeodomain interacting protein kinase [EC:2.7.11.1]+ko04218//Cellular senescence;K08826//homeodomain interacting protein kinase [EC:2.7.11.1]+ko04218//Cellular senescence
ENSDARP00000059208	0.416	2.503	2.29239	0.00217678	7.48638e-05	GO:0005488//binding;GO:0046872//metal ion binding;GO:0043167//ion binding;GO:0043169//cation binding;	KTF83686.1|1.7e-239|hypothetical protein cypCar_00013092 [Cyprinus carpio]	K12182//hepatocyte growth factor-regulated tyrosine kinase substrate+ko04144//Endocytosis+ko04145//Phagosome
ENSORLP00000020497	0.016	0.193	2.60897	0.0260257	0.00185398	GO:0005488//binding;GO:0046983//protein dimerization activity;GO:0046982//protein heterodimerization activity;GO:0005515//protein binding;	XP_026143098.1|0.0e+00|ankyrin repeat and BTB/POZ domain-containing protein BTBD11-B [Carassius auratus]	K10483//BTB/POZ domain-containing protein 11
ENSDARP00000140927-D2	2.183	0.743	-1.40751	0.0433046	0.00384079	GO:0005488//binding;GO:0048037//cofactor binding;GO:0003824//catalytic activity;GO:0016491//oxidoreductase activity;GO:0051540//metal cluster binding;GO:0051536//iron-sulfur cluster binding;GO:0051537//2 iron, 2 sulfur cluster binding;GO:0009055//electron transfer activity;	XP_025719012.1|1.2e-50|ferredoxin-2, mitochondrial [Callorhinus ursinus]	K22071//ferredoxin-2, mitochondrial;K22071//ferredoxin-2, mitochondrial
ENSDARP00000120028	10.976	1.743	-2.50357	1.76979e-06	1.71367e-08	GO:0005488//binding;GO:1901363//heterocyclic compound binding;GO:0000166//nucleotide binding;GO:1901265//nucleoside phosphate binding;GO:0005515//protein binding;GO:0036094//small molecule binding;GO:0097159//organic cyclic compound binding;GO:0050660//flavin adenine dinucleotide binding;GO:0050662//coenzyme binding;GO:0048037//cofactor binding;GO:0043167//ion binding;GO:0043168//anion binding;GO…	XP_026066523.1|0.0e+00|apoptosis-inducing factor 1, mitochondrial-like isoform X1 [Carassius auratus]	K04727//apoptosis-inducing factor 1 [EC:1.-.-.-]+ko04214//Apoptosis - fly+ko04217//Necroptosis+ko04210//Apoptosis;K04727//apoptosis-inducing factor 1 [EC:1.-.-.-]+ko04214//Apoptosis - fly+ko04217//Necroptosis+ko04210//Apoptosis
ENSDARP00000037789-D3	0.1	1.056	2.6495	0.0136026	0.000786905	GO:0005488//binding;GO:1901363//heterocyclic compound binding;GO:0097159//organic cyclic compound binding;GO:0003676//nucleic acid binding;	XP_016354983.1|1.2e-121|PREDICTED: Krueppel-like factor 6 [Sinocyclocheilus anshuiensis]	K09207//krueppel-like factor 6/7
ENSDARP00000104653-D4	4.976	11.446	1.06547	0.0177599	0.00111081	GO:0005524//ATP binding;GO:0043168//anion binding;GO:0008144//drug binding;GO:0004004//ATP-dependent RNA helicase activity;GO:1901265//nucleoside phosphate binding;GO:0043167//ion binding;GO:0000166//nucleotide binding;GO:0097367//carbohydrate derivative binding;GO:0004386//helicase activity;GO:0032555//purine ribonucleotide binding;GO:1901363//heterocyclic compound binding;GO:0032559//adenyl rib…	XP_026051631.1|1.9e-233|eukaryotic initiation factor 4A-II [Carassius auratus]	K03257//translation initiation factor 4A+ko03013//RNA transport;K03257//translation initiation factor 4A+ko03013//RNA transport
BGI_novel_G001396	44.306	5.026	-2.75776	0.000854101	2.38145e-05	GO:0005524//ATP binding;GO:1901265//nucleoside phosphate binding;GO:0035639//purine ribonucleoside triphosphate binding;GO:0005488//binding;GO:0032553//ribonucleotide binding;GO:0097159//organic cyclic compound binding;GO:0032555//purine ribonucleotide binding;GO:0032559//adenyl ribonucleotide binding;GO:0043167//ion binding;GO:0000166//nucleotide binding;GO:0030554//adenyl nucleotide binding;GO:…		K09490//heat shock 70kDa protein 5+ko04141//Protein processing in endoplasmic reticulum+ko04918//Thyroid hormone synthesis+ko03060//Protein export+ko05020//Prion diseases
CI01000310_00215248_00279025-D2	0.476	0	-2.86458	0.0321446	0.00250834	GO:0005576//extracellular region;	XP_016090393.1|1.4e-227|PREDICTED: gamma-2-syntrophin-like [Sinocyclocheilus grahami]	K00431//thyroid peroxidase [EC:1.11.1.8]+ko04918//Thyroid hormone synthesis+ko05320//Autoimmune thyroid disease+ko00350//Tyrosine metabolism+ko01100//Metabolic pathways;K19931//protein lin-7;K17594//phosphatase and actin regulator 3;K06095//multiple PDZ domain protein+ko04391//Hippo signaling pathway - fly+ko04530//Tight junction;K19926//zona pellucida sperm-binding protein 1
ENSORLP00000007597-D3	0.173	1.213	2.80645	0.00019042	3.96139e-06	GO:0005576//extracellular region;GO:0004252//serine-type endopeptidase activity;GO:0004175//endopeptidase activity;GO:0008233//peptidase activity;GO:0070011//peptidase activity, acting on L-amino acid peptides;GO:0016787//hydrolase activity;GO:0008236//serine-type peptidase activity;GO:0017171//serine hydrolase activity;GO:0140096//catalytic activity, acting on a protein;GO:0003824//catalytic act…	XP_026084611.1|8.3e-178|hepatocyte growth factor activator-like [Carassius auratus]	K09631//hepatocyte growth factor activator [EC:3.4.21.-];K09631//hepatocyte growth factor activator [EC:3.4.21.-]
CI01000304_12409495_12416078	0.08	0.62	2.52811	0.011848	0.000656203	GO:0005576//extracellular region;GO:0005102//signaling receptor binding;GO:0048018//receptor ligand activity;GO:0005488//binding;GO:0098772//molecular function regulator;GO:0030545//receptor regulator activity;GO:0008083//growth factor activity;GO:0005515//protein binding;	KTF91821.1|5.0e-160|hypothetical protein cypCar_00027491, partial [Cyprinus carpio]	K22413//fibroblast growth factor 11/12/13/14;K22413//fibroblast growth factor 11/12/13/14
ENSDARP00000135216-D2	0.42	1.78	1.83569	0.0364743	0.00300547	GO:0005576//extracellular region;GO:0005515//protein binding;GO:0019838//growth factor binding;GO:0005488//binding;GO:0005520//insulin-like growth factor binding;	XP_026089339.1|5.3e-174|insulin-like growth factor-binding protein 3 isoform X1 [Carassius auratus]	K10138//insulin-like growth factor-binding protein 3+ko04218//Cellular senescence+ko05202//Transcriptional misregulation in cancer+ko04115//p53 signaling pathway
BGI_novel_G001437	54.923	25.82	-1.03292	0.00901799	0.000460329	GO:0005576//extracellular region;GO:0005520//insulin-like growth factor binding;GO:0019838//growth factor binding;GO:0005515//protein binding;GO:0005488//binding;		K10138//insulin-like growth factor-binding protein 3+ko04218//Cellular senescence+ko05202//Transcriptional misregulation in cancer+ko04115//p53 signaling pathway
ENSDARP00000121591-D2	1.44	8.196	2.23427	0.00214049	7.32094e-05	GO:0005576//extracellular region;GO:0043167//ion binding;GO:0005488//binding;GO:0043169//cation binding;GO:0046872//metal ion binding;	XP_026080724.1|1.8e-146|serum amyloid P-component-like [Carassius auratus]	K16143//C-reactive protein
ENSDARP00000133018	0.916	4.536	2.08756	0.004366	0.000181182	GO:0005576//extracellular region;GO:0048018//receptor ligand activity;GO:0008083//growth factor activity;GO:0005515//protein binding;GO:0030545//receptor regulator activity;GO:0098772//molecular function regulator;GO:0005488//binding;GO:0005102//signaling receptor binding;	XP_026143878.1|5.8e-246|bone morphogenetic protein 2-like [Carassius auratus]	K21283//bone morphogenetic protein 2+ko04390//Hippo signaling pathway+ko04350//TGF-beta signaling pathway+ko05217//Basal cell carcinoma+ko05200//Pathways in cancer+ko04060//Cytokine-cytokine receptor interaction;K21283//bone morphogenetic protein 2+ko04390//Hippo signaling pathway+ko04350//TGF-beta signaling pathway+ko05217//Basal cell carcinoma+ko05200//Pathways in cancer+ko04060//Cytokine-cytok…
ENSDARP00000091761	0.613	3.193	2.89266	0.00128943	3.94498e-05	GO:0005576//extracellular region;GO:0098772//molecular function regulator;GO:0048018//receptor ligand activity;GO:0005515//protein binding;GO:0005102//signaling receptor binding;GO:0005488//binding;GO:0030545//receptor regulator activity;GO:0005179//hormone activity;	XP_026072055.1|2.2e-69|calcitonin-1-like isoform X2 [Carassius auratus]	K12332//calcitonin+ko04270//Vascular smooth muscle contraction+ko04080//Neuroactive ligand-receptor interaction;K12332//calcitonin+ko04270//Vascular smooth muscle contraction+ko04080//Neuroactive ligand-receptor interaction;K12332//calcitonin+ko04270//Vascular smooth muscle contraction+ko04080//Neuroactive ligand-receptor interaction
BGI_novel_G002145	11.106	34.81	1.64399	0.0149383	0.00088976	GO:0005615//extracellular space;GO:0044421//extracellular region part;GO:0005576//extracellular region;GO:0004857//enzyme inhibitor activity;GO:0098772//molecular function regulator;GO:0061134//peptidase regulator activity;GO:0061135//endopeptidase regulator activity;GO:0030414//peptidase inhibitor activity;GO:0030234//enzyme regulator activity;GO:0004866//endopeptidase inhibitor activity;		K03989//complement component 4+ko05133//Pertussis+ko05322//Systemic lupus erythematosus+ko04610//Complement and coagulation cascades+ko05150//Staphylococcus aureus infection
ENSDARP00000103150-D2	21.376	4.43	-2.17102	8.23079e-08	5.61115e-10	GO:0005622//intracellular;GO:0005737//cytoplasm;GO:0044464//cell part;GO:0005623//cell;GO:0044424//intracellular part;GO:0003824//catalytic activity;GO:0016810//hydrolase activity, acting on carbon-nitrogen (but not peptide) bonds;GO:0016787//hydrolase activity;	XP_017571128.1|9.9e-261|PREDICTED: dihydropyrimidinase isoform X1 [Pygocentrus nattereri]	K01464//dihydropyrimidinase [EC:3.5.2.2]+ko00410//beta-Alanine metabolism+ko00983//Drug metabolism - other enzymes+ko00770//Pantothenate and CoA biosynthesis+ko00240//Pyrimidine metabolism+ko01100//Metabolic pathways
ENSDARP00000137440-D2	1.126	2.76	1.28907	0.0271922	0.0019825	GO:0005622//intracellular;GO:0032991//protein-containing complex;GO:0000178//exosome (RNase complex);GO:1905354//exoribonuclease complex;GO:0005623//cell;GO:1902494//catalytic complex;GO:0044424//intracellular part;GO:0044464//cell part;GO:1901363//heterocyclic compound binding;GO:0005488//binding;GO:0003676//nucleic acid binding;GO:0003723//RNA binding;GO:0097159//organic cyclic compound binding;	KTF76950.1|2.5e-71|hypothetical protein cypCar_00032146 [Cyprinus carpio]	K03681//exosome complex component RRP40+ko03018//RNA degradation;K03681//exosome complex component RRP40+ko03018//RNA degradation
ENSDARP00000023337-D2	17.243	6.703	-1.29632	0.0495208	0.00464329	GO:0005622//intracellular;GO:0043227//membrane-bounded organelle;GO:0044424//intracellular part;GO:0044423//virion part;GO:0043231//intracellular membrane-bounded organelle;GO:0019013//viral nucleocapsid;GO:0043226//organelle;GO:0005623//cell;GO:0019028//viral capsid;GO:0005634//nucleus;GO:0019012//virion;GO:0043229//intracellular organelle;GO:0044464//cell part;GO:0003676//nucleic acid binding;G…	XP_026068749.1|1.2e-139|small nuclear ribonucleoprotein-associated protein B' [Carassius auratus]	K11086//small nuclear ribonucleoprotein B and B'+ko03040//Spliceosome+ko05322//Systemic lupus erythematosus;K11086//small nuclear ribonucleoprotein B and B'+ko03040//Spliceosome+ko05322//Systemic lupus erythematosus
BGI_novel_G000788	3.66	1.196	-1.5407	0.00987294	0.000519501	GO:0005622//intracellular;GO:0043229//intracellular organelle;GO:0044464//cell part;GO:0043227//membrane-bounded organelle;GO:0044451//nucleoplasm part;GO:0031974//membrane-enclosed lumen;GO:0031981//nuclear lumen;GO:0044446//intracellular organelle part;GO:0043233//organelle lumen;GO:0032991//protein-containing complex;GO:0043226//organelle;GO:0070013//intracellular organelle lumen;GO:1990234//t…		K11317//transcriptional adapter 1
ENSDARP00000081187	1.176	4.293	1.80176	0.000747808	2.02828e-05	GO:0005622//intracellular;GO:0043231//intracellular membrane-bounded organelle;GO:0005623//cell;GO:0005634//nucleus;GO:0043226//organelle;GO:0044464//cell part;GO:0043227//membrane-bounded organelle;GO:0044424//intracellular part;GO:0043229//intracellular organelle;GO:0016740//transferase activity;GO:0004674//protein serine/threonine kinase activity;GO:0140096//catalytic activity, acting on a pro…	XP_026072532.1|4.7e-265|death-associated protein kinase 3-like isoform X1 [Carassius auratus]	K08803//death-associated protein kinase [EC:2.7.11.1]+ko04140//Autophagy - animal+ko05219//Bladder cancer+ko05200//Pathways in cancer;K08803//death-associated protein kinase [EC:2.7.11.1]+ko04140//Autophagy - animal+ko05219//Bladder cancer+ko05200//Pathways in cancer;K08803//death-associated protein kinase [EC:2.7.11.1]+ko04140//Autophagy - animal+ko05219//Bladder cancer+ko05200//Pathways in canc…
ENSONIP00000024393-D3	0.653	1.723	1.3973	0.0297491	0.00226009	GO:0005622//intracellular;GO:0043231//intracellular membrane-bounded organelle;GO:0005623//cell;GO:0005634//nucleus;GO:0044424//intracellular part;GO:0044464//cell part;GO:0043229//intracellular organelle;GO:0043226//organelle;GO:0043227//membrane-bounded organelle;GO:0003677//DNA binding;GO:0098531//transcription factor activity, direct ligand regulated sequence-specific DNA binding;GO:0004879//…	XP_026055610.1|1.7e-237|vitamin D3 receptor A [Carassius auratus]	K08539//vitamin D3 receptor+ko04978//Mineral absorption+ko05152//Tuberculosis+ko04961//Endocrine and other factor-regulated calcium reabsorption+ko04928//Parathyroid hormone synthesis, secretion and action;K08539//vitamin D3 receptor+ko04978//Mineral absorption+ko05152//Tuberculosis+ko04961//Endocrine and other factor-regulated calcium reabsorption+ko04928//Parathyroid hormone synthesis, secretio…
ENSDARP00000135715	1.54	6.603	1.91765	8.00632e-05	1.41151e-06	GO:0005622//intracellular;GO:0043231//intracellular membrane-bounded organelle;GO:0043229//intracellular organelle;GO:0005623//cell;GO:0043226//organelle;GO:0044464//cell part;GO:0005783//endoplasmic reticulum;GO:0043227//membrane-bounded organelle;GO:0005737//cytoplasm;GO:0044424//intracellular part;GO:0012505//endomembrane system;GO:0044444//cytoplasmic part;GO:0004656//procollagen-proline 4-di…	XP_026089964.1|0.0e+00|prolyl 4-hydroxylase subunit alpha-2-like isoform X6 [Carassius auratus]	K00472//prolyl 4-hydroxylase [EC:1.14.11.2]+ko00330//Arginine and proline metabolism+ko01100//Metabolic pathways;K00472//prolyl 4-hydroxylase [EC:1.14.11.2]+ko00330//Arginine and proline metabolism+ko01100//Metabolic pathways;K00472//prolyl 4-hydroxylase [EC:1.14.11.2]+ko00330//Arginine and proline metabolism+ko01100//Metabolic pathways
BGI_novel_G003892	3.946	0	-4.06908	0.000350028	8.17419e-06	GO:0005622//intracellular;GO:0044424//intracellular part;GO:0044815//DNA packaging complex;GO:0005623//cell;GO:0032991//protein-containing complex;GO:0043229//intracellular organelle;GO:0032993//protein-DNA complex;GO:0043227//membrane-bounded organelle;GO:0005634//nucleus;GO:0044446//intracellular organelle part;GO:0044422//organelle part;GO:0043232//intracellular non-membrane-bounded organelle;…		K11251//histone H2A+ko04217//Necroptosis+ko05322//Systemic lupus erythematosus+ko05034//Alcoholism
CI01000095_00219520_00237347	0.17	0.75	1.96027	0.0059772	0.000272686	GO:0005622//intracellular;GO:0044444//cytoplasmic part;GO:0043226//organelle;GO:0005623//cell;GO:0044424//intracellular part;GO:0005634//nucleus;GO:0043231//intracellular membrane-bounded organelle;GO:0043229//intracellular organelle;GO:0005829//cytosol;GO:0005737//cytoplasm;GO:0043227//membrane-bounded organelle;GO:0044464//cell part;GO:0043168//anion binding;GO:1901265//nucleoside phosphate bin…	XP_001919957.2|0.0e+00|heat shock protein 105 kDa isoform X1 [Danio rerio]	K09485//heat shock protein 110kDa+ko04141//Protein processing in endoplasmic reticulum
CI01000340_14430901_14440496-D2	11.653	4.656	-1.27568	0.00456599	0.000192028	GO:0005623//cell;GO:0005622//intracellular;GO:0044424//intracellular part;GO:0044464//cell part;GO:0005737//cytoplasm;GO:0008233//peptidase activity;GO:0043169//cation binding;GO:0043167//ion binding;GO:0070011//peptidase activity, acting on L-amino acid peptides;GO:0030145//manganese ion binding;GO:0046872//metal ion binding;GO:0008237//metallopeptidase activity;GO:0140096//catalytic activity, a…	KTG44780.1|1.2e-304|hypothetical protein cypCar_00036980 [Cyprinus carpio]	K09611//probable aminopeptidase NPEPL1 [EC:3.4.11.-];K09611//probable aminopeptidase NPEPL1 [EC:3.4.11.-]
ENSDARP00000029462	15.176	147.583	3.25587	8.10733e-14	1.84712e-16	GO:0005623//cell;GO:0032991//protein-containing complex;GO:0043226//organelle;GO:0005622//intracellular;GO:0044422//organelle part;GO:0043231//intracellular membrane-bounded organelle;GO:0044446//intracellular organelle part;GO:0044464//cell part;GO:0044424//intracellular part;GO:0008180//COP9 signalosome;GO:0043227//membrane-bounded organelle;GO:0044428//nuclear part;GO:0005634//nucleus;GO:00432…	XP_018926654.1|4.6e-140|PREDICTED: COP9 signalosome complex subunit 7a [Cyprinus carpio]	K12180//COP9 signalosome complex subunit 7;K12180//COP9 signalosome complex subunit 7;K12180//COP9 signalosome complex subunit 7
ENSDARP00000042466-D2	1.863	8.02	2.07229	0.000125123	2.37899e-06	GO:0005634//nucleus;GO:0005622//intracellular;GO:0043227//membrane-bounded organelle;GO:0044464//cell part;GO:0043229//intracellular organelle;GO:0043226//organelle;GO:0044424//intracellular part;GO:0005623//cell;GO:0043231//intracellular membrane-bounded organelle;GO:0097159//organic cyclic compound binding;GO:0043169//cation binding;GO:0046872//metal ion binding;GO:0003707//steroid hormone rece…	XP_026089444.1|9.2e-269|peroxisome proliferator-activated receptor alpha-like [Carassius auratus]	K07294//peroxisome proliferator-activated receptor alpha+ko03320//PPAR signaling pathway+ko04024//cAMP signaling pathway+ko04931//Insulin resistance+ko04932//Non-alcoholic fatty liver disease (NAFLD)+ko04922//Glucagon signaling pathway+ko04920//Adipocytokine signaling pathway+ko05160//Hepatitis C;K07294//peroxisome proliferator-activated receptor alpha+ko03320//PPAR signaling pathway+ko04024//cAM…
BGI_novel_G004404	3.896	0.21	-2.98227	0.0102636	0.000547854	GO:0005694//chromosome;GO:0043226//organelle;GO:0044815//DNA packaging complex;GO:0005622//intracellular;GO:0000785//chromatin;GO:0043229//intracellular organelle;GO:0032991//protein-containing complex;GO:0043228//non-membrane-bounded organelle;GO:0044427//chromosomal part;GO:0005634//nucleus;GO:0000786//nucleosome;GO:0032993//protein-DNA complex;GO:0044422//organelle part;GO:0043231//intracellul…		K11251//histone H2A+ko04217//Necroptosis+ko05322//Systemic lupus erythematosus+ko05034//Alcoholism
ENSDARP00000109518	15.323	224.136	3.70339	5.38062e-21	5.2538e-24	GO:0005737//cytoplasm;GO:0005833//hemoglobin complex;GO:0005622//intracellular;GO:0044444//cytoplasmic part;GO:0032991//protein-containing complex;GO:0005623//cell;GO:0044424//intracellular part;GO:0005829//cytosol;GO:0044445//cytosolic part;GO:0044464//cell part;GO:0005488//binding;GO:0097159//organic cyclic compound binding;GO:0020037//heme binding;GO:0005344//oxygen carrier activity;GO:0140104…	XP_018973478.1|1.6e-81|PREDICTED: hemoglobin subunit beta [Cyprinus carpio]	K13825//hemoglobin subunit epsilon
ENSDARP00000124659-D7	0.403	1.23	1.52123	0.0178383	0.00111716	GO:0005737//cytoplasm;GO:0031090//organelle membrane;GO:0098588//bounding membrane of organelle;GO:0044446//intracellular organelle part;GO:0005773//vacuole;GO:0098852//lytic vacuole membrane;GO:0005774//vacuolar membrane;GO:0005765//lysosomal membrane;GO:0043226//organelle;GO:0044424//intracellular part;GO:0005623//cell;GO:0005622//intracellular;GO:0044444//cytoplasmic part;GO:0043231//intracell…	XP_026117787.1|4.8e-99|ADP-ribosylation factor-like protein 8A isoform X1 [Carassius auratus]	K07955//ADP-ribosylation factor-like protein 8;K07955//ADP-ribosylation factor-like protein 8
Cg-F_74937	5.876	1.776	-1.63127	0.00151244	4.8447e-05	GO:0005737//cytoplasm;GO:0044424//intracellular part;GO:0005623//cell;GO:0044464//cell part;GO:0005622//intracellular;GO:0003824//catalytic activity;	XP_026074918.1|9.2e-155|isochorismatase domain-containing protein 1 [Carassius auratus]	K04432//mitogen-activated protein kinase kinase 3 [EC:2.7.12.2]+ko05014//Amyotrophic lateral sclerosis (ALS)+ko04218//Cellular senescence+ko04912//GnRH signaling pathway+ko05170//Human immunodeficiency virus 1 infection+ko04668//TNF signaling pathway+ko04664//Fc epsilon RI signaling pathway+ko04714//Thermogenesis+ko05145//Toxoplasmosis+ko04620//Toll-like receptor signaling pathway+ko04624//Toll a…
ENSXMAP00000008568-D2	199.146	89.68	-1.1186	0.00857871	0.000428897	GO:0005789//endoplasmic reticulum membrane;GO:0044432//endoplasmic reticulum part;GO:0042175//nuclear outer membrane-endoplasmic reticulum membrane network;GO:0016021//integral component of membrane;GO:0031984//organelle subcompartment;GO:0044446//intracellular organelle part;GO:0044424//intracellular part;GO:0043227//membrane-bounded organelle;GO:0005737//cytoplasm;GO:0016020//membrane;GO:004444…	XP_026145839.1|8.5e-99|translocon-associated protein subunit beta [Carassius auratus]	K13250//translocon-associated protein subunit beta+ko04141//Protein processing in endoplasmic reticulum;K13250//translocon-associated protein subunit beta+ko04141//Protein processing in endoplasmic reticulum
ENSDARP00000117985	177.37	56.07	-1.60185	1.26806e-05	1.64752e-07	GO:0005829//cytosol;GO:0044424//intracellular part;GO:0005622//intracellular;GO:0044464//cell part;GO:0044444//cytoplasmic part;GO:0005623//cell;GO:0005737//cytoplasm;GO:0005488//binding;GO:0030267//glyoxylate reductase (NADP) activity;GO:0016616//oxidoreductase activity, acting on the CH-OH group of donors, NAD or NADP as acceptor;GO:0050662//coenzyme binding;GO:0042803//protein homodimerization…	XP_026059771.1|1.9e-197|glyoxylate reductase/hydroxypyruvate reductase-like [Carassius auratus]	K00049//glyoxylate/hydroxypyruvate reductase [EC:1.1.1.79 1.1.1.81]+ko00260//Glycine, serine and threonine metabolism+ko00620//Pyruvate metabolism+ko01100//Metabolic pathways+ko00630//Glyoxylate and dicarboxylate metabolism;K00049//glyoxylate/hydroxypyruvate reductase [EC:1.1.1.79 1.1.1.81]+ko00260//Glycine, serine and threonine metabolism+ko00620//Pyruvate metabolism+ko01100//Metabolic pathways+…
BGI_novel_G001174	6.71	94.423	3.69114	2.01087e-22	1.69077e-25	GO:0005833//hemoglobin complex;GO:0032991//protein-containing complex;GO:0005737//cytoplasm;GO:0005622//intracellular;GO:0005829//cytosol;GO:0044464//cell part;GO:0044445//cytosolic part;GO:0005623//cell;GO:0044424//intracellular part;GO:0044444//cytoplasmic part;GO:0046906//tetrapyrrole binding;GO:0020037//heme binding;GO:0046872//metal ion binding;GO:1901363//heterocyclic compound binding;GO:00…		K13825//hemoglobin subunit epsilon
BGI_novel_G001194	5.976	78.99	3.52017	1.0192e-14	2.19185e-17	GO:0005833//hemoglobin complex;GO:0044444//cytoplasmic part;GO:0005623//cell;GO:0044445//cytosolic part;GO:0005622//intracellular;GO:0005737//cytoplasm;GO:0005829//cytosol;GO:0044464//cell part;GO:0032991//protein-containing complex;GO:0044424//intracellular part;GO:0140104//molecular carrier activity;GO:0043167//ion binding;GO:0008144//drug binding;GO:0097159//organic cyclic compound binding;GO:…		K13825//hemoglobin subunit epsilon
BGI_novel_G001193	0.26	1.396	2.15186	0.0377876	0.00315416	GO:0005833//hemoglobin complex;GO:0044464//cell part;GO:0005622//intracellular;GO:0005623//cell;GO:0005829//cytosol;GO:0032991//protein-containing complex;GO:0044445//cytosolic part;GO:0005737//cytoplasm;GO:0044424//intracellular part;GO:0044444//cytoplasmic part;GO:0005488//binding;GO:0097159//organic cyclic compound binding;GO:0048037//cofactor binding;GO:0140104//molecular carrier activity;GO:…		K13826//hemoglobin subunit zeta
ENSDARP00000073352-D3	0.696	2.44	1.66493	0.0099008	0.000522847	GO:0005856//cytoskeleton;GO:0044424//intracellular part;GO:0005623//cell;GO:0043229//intracellular organelle;GO:0005622//intracellular;GO:0043232//intracellular non-membrane-bounded organelle;GO:0043228//non-membrane-bounded organelle;GO:0043226//organelle;GO:0044464//cell part;GO:0005488//binding;GO:0008092//cytoskeletal protein binding;GO:0005515//protein binding;GO:0003779//actin binding;	XP_026788083.1|0.0e+00|radixin isoform X1 [Pangasianodon hypophthalmus]	K05762//radixin+ko04810//Regulation of actin cytoskeleton+ko04530//Tight junction+ko05205//Proteoglycans in cancer+ko05206//MicroRNAs in cancer;K05762//radixin+ko04810//Regulation of actin cytoskeleton+ko04530//Tight junction+ko05205//Proteoglycans in cancer+ko05206//MicroRNAs in cancer
BGI_novel_G004030	0.42	21.513	5.4507	8.64483e-32	3.28264e-35	GO:0005886//plasma membrane;GO:0071944//cell periphery;GO:0098590//plasma membrane region;GO:0098794//postsynapse;GO:0016020//membrane;GO:0030054//cell junction;GO:0045202//synapse;GO:0044456//synapse part;GO:0044459//plasma membrane part;GO:0097060//synaptic membrane;GO:0045211//postsynaptic membrane;GO:0016021//integral component of membrane;GO:0044464//cell part;GO:0005623//cell;GO:0044425//me…		K20804//E3 ubiquitin-protein ligase RNF34 [EC:2.3.2.31];K22614//NLR family CARD domain-containing protein 3
ENSDARP00000136229	26.116	11.876	-1.06076	0.0215541	0.00143932	GO:0005975//carbohydrate metabolic process;GO:0071704//organic substance metabolic process;GO:0008152//metabolic process;GO:0044238//primary metabolic process;GO:0016787//hydrolase activity;GO:0016798//hydrolase activity, acting on glycosyl bonds;GO:0004553//hydrolase activity, hydrolyzing O-glycosyl compounds;GO:0030246//carbohydrate binding;GO:0005488//binding;GO:0003824//catalytic activity;	XP_016386705.1|0.0e+00|PREDICTED: neutral alpha-glucosidase AB-like [Sinocyclocheilus rhinocerous]	K05546//mannosyl-oligosaccharide alpha-1,3-glucosidase [EC:3.2.1.207]+ko04141//Protein processing in endoplasmic reticulum+ko00510//N-Glycan biosynthesis+ko01100//Metabolic pathways
CI01000034_05853721_05866514	6.096	13.573	1.14384	0.0116614	0.000644148	GO:0005976//polysaccharide metabolic process;GO:0009250//glucan biosynthetic process;GO:0009058//biosynthetic process;GO:1901576//organic substance biosynthetic process;GO:0044262//cellular carbohydrate metabolic process;GO:0016051//carbohydrate biosynthetic process;GO:0044249//cellular biosynthetic process;GO:0005975//carbohydrate metabolic process;GO:0000271//polysaccharide biosynthetic process…	XP_026063840.1|0.0e+00|glycogen [starch] synthase, muscle-like [Carassius auratus]	K00693//glycogen synthase [EC:2.4.1.11]+ko04910//Insulin signaling pathway+ko00500//Starch and sucrose metabolism+ko04931//Insulin resistance+ko04152//AMPK signaling pathway+ko04151//PI3K-Akt signaling pathway+ko01100//Metabolic pathways+ko04922//Glucagon signaling pathway;K00693//glycogen synthase [EC:2.4.1.11]+ko04910//Insulin signaling pathway+ko00500//Starch and sucrose metabolism+ko04931//In…
CI01000071_01452292_01490229	2.043	15.076	2.51511	0.00137027	4.25551e-05	GO:0006082//organic acid metabolic process;GO:0044255//cellular lipid metabolic process;GO:0009987//cellular process;GO:0008152//metabolic process;GO:0006631//fatty acid metabolic process;GO:0043436//oxoacid metabolic process;GO:0044238//primary metabolic process;GO:0006629//lipid metabolic process;GO:0071704//organic substance metabolic process;GO:0019752//carboxylic acid metabolic process;GO:00…	XP_026104275.1|0.0e+00|acetoacetyl-CoA synthetase-like [Carassius auratus]	K01907//acetoacetyl-CoA synthetase [EC:6.2.1.16]+ko00280//Valine, leucine and isoleucine degradation+ko00650//Butanoate metabolism;K01907//acetoacetyl-CoA synthetase [EC:6.2.1.16]+ko00280//Valine, leucine and isoleucine degradation+ko00650//Butanoate metabolism
ENSDARP00000134228-D2	6.716	34.323	2.16226	0.00278877	0.00010166	GO:0006090//pyruvate metabolic process;GO:0005996//monosaccharide metabolic process;GO:0005975//carbohydrate metabolic process;GO:0019318//hexose metabolic process;GO:1901576//organic substance biosynthetic process;GO:0006094//gluconeogenesis;GO:0016051//carbohydrate biosynthetic process;GO:0044281//small molecule metabolic process;GO:0044237//cellular metabolic process;GO:0043436//oxoacid metabo…	XP_026124485.1|0.0e+00|pyruvate carboxylase, mitochondrial-like [Carassius auratus]	K01958//pyruvate carboxylase [EC:6.4.1.1]+ko01200//Carbon metabolism+ko01230//Biosynthesis of amino acids+ko00020//Citrate cycle (TCA cycle)+ko00620//Pyruvate metabolism+ko01100//Metabolic pathways;K01958//pyruvate carboxylase [EC:6.4.1.1]+ko01200//Carbon metabolism+ko01230//Biosynthesis of amino acids+ko00020//Citrate cycle (TCA cycle)+ko00620//Pyruvate metabolism+ko01100//Metabolic pathways
ENSDARP00000092744-D2	4.26	47.31	3.35122	1.01429e-24	6.05234e-28	GO:0006090//pyruvate metabolic process;GO:0032787//monocarboxylic acid metabolic process;GO:0006082//organic acid metabolic process;GO:0006108//malate metabolic process;GO:0019752//carboxylic acid metabolic process;GO:0009987//cellular process;GO:0044237//cellular metabolic process;GO:0008152//metabolic process;GO:0043648//dicarboxylic acid metabolic process;GO:0044281//small molecule metabolic p…	XP_016358026.1|1.5e-310|PREDICTED: NADP-dependent malic enzyme-like [Sinocyclocheilus anshuiensis]	K00029//malate dehydrogenase (oxaloacetate-decarboxylating)(NADP+) [EC:1.1.1.40]+ko01200//Carbon metabolism+ko00620//Pyruvate metabolism+ko01100//Metabolic pathways;K00029//malate dehydrogenase (oxaloacetate-decarboxylating)(NADP+) [EC:1.1.1.40]+ko01200//Carbon metabolism+ko00620//Pyruvate metabolism+ko01100//Metabolic pathways
CI01000251_00121390_00133839-D2	0.383	6.323	3.73471	4.44707e-13	1.14587e-15	GO:0006139//nucleobase-containing compound metabolic process;GO:0009225//nucleotide-sugar metabolic process;GO:0050789//regulation of biological process;GO:0034654//nucleobase-containing compound biosynthetic process;GO:0044237//cellular metabolic process;GO:1901360//organic cyclic compound metabolic process;GO:0008152//metabolic process;GO:0044271//cellular nitrogen compound biosynthetic process…	XP_026077546.1|4.5e-148|phosphomannomutase 1-like isoform X2 [Carassius auratus]	K17497//phosphomannomutase [EC:5.4.2.8]+ko00051//Fructose and mannose metabolism+ko00520//Amino sugar and nucleotide sugar metabolism+ko01100//Metabolic pathways;K17497//phosphomannomutase [EC:5.4.2.8]+ko00051//Fructose and mannose metabolism+ko00520//Amino sugar and nucleotide sugar metabolism+ko01100//Metabolic pathways;K17497//phosphomannomutase [EC:5.4.2.8]+ko00051//Fructose and mannose metab…
ENSDARP00000114026	1.456	0.506	-1.41845	0.00988945	0.000521313	GO:0006259//DNA metabolic process;GO:0009628//response to abiotic stimulus;GO:0009058//biosynthetic process;GO:1901360//organic cyclic compound metabolic process;GO:0032508//DNA duplex unwinding;GO:0032392//DNA geometric change;GO:1901576//organic substance biosynthetic process;GO:0051052//regulation of DNA metabolic process;GO:0006351//transcription, DNA-templated;GO:0036211//protein modificatio…	XP_026138099.1|0.0e+00|general transcription and DNA repair factor IIH helicase subunit XPD [Carassius auratus]	K10844//DNA excision repair protein ERCC-2 [EC:3.6.4.12]+ko03420//Nucleotide excision repair+ko03022//Basal transcription factors;K10844//DNA excision repair protein ERCC-2 [EC:3.6.4.12]+ko03420//Nucleotide excision repair+ko03022//Basal transcription factors
CI01000063_02512138_02519529	2.67	0.96	-1.40321	0.00214971	7.3583e-05	GO:0006303//double-strand break repair via nonhomologous end joining;GO:0034641//cellular nitrogen compound metabolic process;GO:0104004//cellular response to environmental stimulus;GO:0050896//response to stimulus;GO:0060249//anatomical structure homeostasis;GO:0006302//double-strand break repair;GO:0006281//DNA repair;GO:0000723//telomere maintenance;GO:0006974//cellular response to DNA damage …	XP_026132508.1|0.0e+00|X-ray repair cross-complementing protein 6 [Carassius auratus]	K10884//ATP-dependent DNA helicase 2 subunit 1+ko03450//Non-homologous end-joining;K10884//ATP-dependent DNA helicase 2 subunit 1+ko03450//Non-homologous end-joining
ENSDARP00000136687-D4	30.936	14.096	-1.10511	0.0379512	0.00317761	GO:0006325//chromatin organization;GO:0016043//cellular component organization;GO:0071840//cellular component organization or biogenesis;GO:0009987//cellular process;GO:0006996//organelle organization;GO:0051276//chromosome organization;GO:0044424//intracellular part;GO:0044428//nuclear part;GO:0043233//organelle lumen;GO:0044464//cell part;GO:0044427//chromosomal part;GO:0005623//cell;GO:0005634…	XP_007250324.1|1.3e-63|histone H2A.V [Astyanax mexicanus]	K11251//histone H2A+ko04217//Necroptosis+ko05322//Systemic lupus erythematosus+ko05034//Alcoholism;K11251//histone H2A+ko04217//Necroptosis+ko05322//Systemic lupus erythematosus+ko05034//Alcoholism
BGI_novel_G001530	1.876	0.456	-1.88586	0.00149842	4.77539e-05	GO:0006355//regulation of transcription, DNA-templated;GO:0051254//positive regulation of RNA metabolic process;GO:0045893//positive regulation of transcription, DNA-templated;GO:0019219//regulation of nucleobase-containing compound metabolic process;GO:1902680//positive regulation of RNA biosynthetic process;GO:0045935//positive regulation of nucleobase-containing compound metabolic process;GO:0…		K08462//adhesion G protein-coupled receptor A3;K19720//collagen, type III, alpha+ko04933//AGE-RAGE signaling pathway in diabetic complications+ko04611//Platelet activation+ko05146//Amoebiasis+ko04974//Protein digestion and absorption+ko04926//Relaxin signaling pathway;K06237//collagen, type IV, alpha+ko05222//Small cell lung cancer+ko04512//ECM-receptor interaction+ko04510//Focal adhesion+ko04933…
ENSDARP00000136794-D2	28.156	14.05	-0.972196	0.038598	0.00325316	GO:0006368//transcription elongation from RNA polymerase II promoter;GO:0097659//nucleic acid-templated transcription;GO:0009891//positive regulation of biosynthetic process;GO:0051171//regulation of nitrogen compound metabolic process;GO:0046483//heterocycle metabolic process;GO:0051252//regulation of RNA metabolic process;GO:0006355//regulation of transcription, DNA-templated;GO:0010628//positi…	XP_017347629.1|2.1e-43|PREDICTED: transcription elongation factor 1 homolog isoform X1 [Ictalurus punctatus]	K13617//protein phosphatase methylesterase 1 [EC:3.1.1.89];K13617//protein phosphatase methylesterase 1 [EC:3.1.1.89]
CI01000037_04011298_04017585	13.586	6.223	-1.11861	0.0259312	0.00184555	GO:0006396//RNA processing;GO:0006139//nucleobase-containing compound metabolic process;GO:0000398//mRNA splicing, via spliceosome;GO:0009987//cellular process;GO:0071704//organic substance metabolic process;GO:0044238//primary metabolic process;GO:0000377//RNA splicing, via transesterification reactions with bulged adenosine as nucleophile;GO:0006725//cellular aromatic compound metabolic process…	XP_016306323.1|9.5e-110|PREDICTED: splicing factor U2AF 35 kDa subunit [Sinocyclocheilus anshuiensis]	K12836//splicing factor U2AF 35 kDa subunit+ko03040//Spliceosome+ko05131//Shigellosis;K12836//splicing factor U2AF 35 kDa subunit+ko03040//Spliceosome+ko05131//Shigellosis
CI01000041_00527357_00541059	36.493	74.683	0.931181	0.0217889	0.0014615	GO:0006396//RNA processing;GO:0050684//regulation of mRNA processing;GO:0090304//nucleic acid metabolic process;GO:0050794//regulation of cellular process;GO:0006807//nitrogen compound metabolic process;GO:0044237//cellular metabolic process;GO:1901360//organic cyclic compound metabolic process;GO:1903311//regulation of mRNA metabolic process;GO:0010468//regulation of gene expression;GO:0000377//…	XP_018967961.1|9.8e-104|PREDICTED: serine/arginine-rich splicing factor 1B-like [Cyprinus carpio]	K12890//splicing factor, arginine/serine-rich 1+ko03040//Spliceosome+ko04657//IL-17 signaling pathway+ko05168//Herpes simplex infection;K12890//splicing factor, arginine/serine-rich 1+ko03040//Spliceosome+ko04657//IL-17 signaling pathway+ko05168//Herpes simplex infection;K10418//dynein light chain LC8-type+ko04962//Vasopressin-regulated water reabsorption
ENSDARP00000093767	1.406	0.393	-1.83892	0.00814544	0.000400766	GO:0006396//RNA processing;GO:0060255//regulation of macromolecule metabolic process;GO:0010556//regulation of macromolecule biosynthetic process;GO:0051172//negative regulation of nitrogen compound metabolic process;GO:0009892//negative regulation of metabolic process;GO:0006139//nucleobase-containing compound metabolic process;GO:0032268//regulation of cellular protein metabolic process;GO:0006…	XP_026105629.1|1.5e-271|N6-adenosine-methyltransferase non-catalytic subunit [Carassius auratus]	K05925//mRNA m6A methyltransferase [EC:2.1.1.348];K05925//mRNA m6A methyltransferase [EC:2.1.1.348]
BGI_novel_G003540	0.38	1.52	1.8379	0.0156314	0.000937569	GO:0006397//mRNA processing;GO:0006396//RNA processing;GO:0046483//heterocycle metabolic process;GO:0022618//ribonucleoprotein complex assembly;GO:0071826//ribonucleoprotein complex subunit organization;GO:0043170//macromolecule metabolic process;GO:0006807//nitrogen compound metabolic process;GO:0034622//cellular protein-containing complex assembly;GO:0008152//metabolic process;GO:0065003//prote…		K11088//small nuclear ribonucleoprotein D3+ko03040//Spliceosome+ko05322//Systemic lupus erythematosus
CI01000013_02666598_02669821-D2	3.036	1.096	-1.39776	0.00370813	0.000147042	GO:0006397//mRNA processing;GO:0043631//RNA polyadenylation;GO:0006139//nucleobase-containing compound metabolic process;GO:0031123//RNA 3'-end processing;GO:0006378//mRNA polyadenylation;GO:0006807//nitrogen compound metabolic process;GO:0046483//heterocycle metabolic process;GO:0006396//RNA processing;GO:0031124//mRNA 3'-end processing;GO:0071704//organic substance metabolic process;GO:0016070/…	ROL43233.1|2.3e-127|Cleavage and polyadenylation specificity factor subunit 5 [Anabarilius grahami]	K14397//cleavage and polyadenylation specificity factor subunit 5+ko03015//mRNA surveillance pathway;K14397//cleavage and polyadenylation specificity factor subunit 5+ko03015//mRNA surveillance pathway
BGI_novel_G002603	20.886	7.226	-1.46042	0.00423164	0.000174114	GO:0006399//tRNA metabolic process;GO:0019538//protein metabolic process;GO:0034645//cellular macromolecule biosynthetic process;GO:0008152//metabolic process;GO:0034641//cellular nitrogen compound metabolic process;GO:0046483//heterocycle metabolic process;GO:0044249//cellular biosynthetic process;GO:0006418//tRNA aminoacylation for protein translation;GO:0010467//gene expression;GO:0006520//cel…		K01887//arginyl-tRNA synthetase [EC:6.1.1.19]+ko00970//Aminoacyl-tRNA biosynthesis
ENSDARP00000011011-D2	76.83	33.77	-1.14533	0.0453447	0.00408938	GO:0006412//translation;GO:0044267//cellular protein metabolic process;GO:0071840//cellular component organization or biogenesis;GO:0071826//ribonucleoprotein complex subunit organization;GO:0009059//macromolecule biosynthetic process;GO:0010467//gene expression;GO:0022613//ribonucleoprotein complex biogenesis;GO:0016043//cellular component organization;GO:0044085//cellular component biogenesis;G…	XP_026057617.1|0.0e+00|eukaryotic translation initiation factor 3 subunit D [Carassius auratus]	K03251//translation initiation factor 3 subunit D+ko03013//RNA transport;K03251//translation initiation factor 3 subunit D+ko03013//RNA transport
ENSDARP00000014978-D2	512.883	235.153	-1.10067	0.0358822	0.00292263	GO:0006457//protein folding;GO:0009987//cellular process;GO:0005524//ATP binding;GO:0043167//ion binding;GO:0032559//adenyl ribonucleotide binding;GO:0032555//purine ribonucleotide binding;GO:0005488//binding;GO:0008144//drug binding;GO:1901265//nucleoside phosphate binding;GO:1901363//heterocyclic compound binding;GO:0005515//protein binding;GO:0097159//organic cyclic compound binding;GO:0035639…	XP_016362381.1|0.0e+00|PREDICTED: heat shock protein HSP 90-beta-like [Sinocyclocheilus anshuiensis]	K04079//molecular chaperone HtpG+ko04141//Protein processing in endoplasmic reticulum+ko04217//Necroptosis+ko04915//Estrogen signaling pathway+ko04914//Progesterone-mediated oocyte maturation+ko05418//Fluid shear stress and atherosclerosis+ko04657//IL-17 signaling pathway+ko04659//Th17 cell differentiation+ko05215//Prostate cancer+ko04612//Antigen processing and presentation+ko04621//NOD-like rec…
ENSDARP00000083454	62.04	18.096	-1.67135	0.00191646	6.39876e-05	GO:0006457//protein folding;GO:0009987//cellular process;GO:0005622//intracellular;GO:0005737//cytoplasm;GO:0005623//cell;GO:0043231//intracellular membrane-bounded organelle;GO:0043227//membrane-bounded organelle;GO:0044464//cell part;GO:0043229//intracellular organelle;GO:0031224//intrinsic component of membrane;GO:0044425//membrane part;GO:0016021//integral component of membrane;GO:0044444//cy…	XP_018971465.1|0.0e+00|PREDICTED: calnexin-like [Cyprinus carpio]	K08054//calnexin+ko04145//Phagosome+ko04141//Protein processing in endoplasmic reticulum+ko04918//Thyroid hormone synthesis+ko04612//Antigen processing and presentation+ko05166//Human T-cell leukemia virus 1 infection
ENSDARP00000092429	42.233	5.366	-2.79085	2.78833e-10	1.1798e-12	GO:0006457//protein folding;GO:0009987//cellular process;GO:0044464//cell part;GO:0043231//intracellular membrane-bounded organelle;GO:0005623//cell;GO:0005737//cytoplasm;GO:0043227//membrane-bounded organelle;GO:0044444//cytoplasmic part;GO:0043229//intracellular organelle;GO:0043226//organelle;GO:0005622//intracellular;GO:0012505//endomembrane system;GO:0005783//endoplasmic reticulum;GO:0044424…	XP_026125027.1|1.8e-252|calreticulin-like [Carassius auratus]	K08057//calreticulin+ko04145//Phagosome+ko04141//Protein processing in endoplasmic reticulum+ko05170//Human immunodeficiency virus 1 infection+ko04612//Antigen processing and presentation+ko05142//Chagas disease (American trypanosomiasis)+ko05163//Human cytomegalovirus infection+ko05166//Human T-cell leukemia virus 1 infection+ko05169//Epstein-Barr virus infection
ENSDARP00000133727	3.506	1.53	-1.13093	0.0363302	0.00298474	GO:0006464//cellular protein modification process;GO:0006950//response to stress;GO:0006974//cellular response to DNA damage stimulus;GO:0070647//protein modification by small protein conjugation or removal;GO:0033554//cellular response to stress;GO:0043170//macromolecule metabolic process;GO:0016579//protein deubiquitination;GO:0006807//nitrogen compound metabolic process;GO:0043412//macromolecu…	ROJ62492.1|1.9e-139|Lys-63-specific deubiquitinase BRCC36 [Anabarilius grahami]	K11864//BRCA1/BRCA2-containing complex subunit 3 [EC:3.4.19.-]+ko03440//Homologous recombination+ko04621//NOD-like receptor signaling pathway;K11864//BRCA1/BRCA2-containing complex subunit 3 [EC:3.4.19.-]+ko03440//Homologous recombination+ko04621//NOD-like receptor signaling pathway
CUFF.18681.1	6.41	1.846	-1.82568	0.000173945	3.53886e-06	GO:0006464//cellular protein modification process;GO:0044237//cellular metabolic process;GO:0050896//response to stimulus;GO:0070647//protein modification by small protein conjugation or removal;GO:0007154//cell communication;GO:0016579//protein deubiquitination;GO:1901564//organonitrogen compound metabolic process;GO:0006511//ubiquitin-dependent protein catabolic process;GO:0019941//modification…	XP_026079037.1|6.3e-159|zinc transporter ZIP11 isoform X1 [Carassius auratus]	K14717//solute carrier family 39 (zinc transporter), member 11;K14717//solute carrier family 39 (zinc transporter), member 11
CI01000197_00285680_00299823	147.08	29.873	-2.15713	6.43611e-06	7.60341e-08	GO:0006486//protein glycosylation;GO:0009059//macromolecule biosynthetic process;GO:0044260//cellular macromolecule metabolic process;GO:0036211//protein modification process;GO:0044238//primary metabolic process;GO:0009100//glycoprotein metabolic process;GO:0044237//cellular metabolic process;GO:0009058//biosynthetic process;GO:0044249//cellular biosynthetic process;GO:1901576//organic substance…	XP_026129797.1|0.0e+00|dolichyl-diphosphooligosaccharide--protein glycosyltransferase subunit STT3A [Carassius auratus]	K07151//dolichyl-diphosphooligosaccharide---protein glycosyltransferase [EC:2.4.99.18]+ko04141//Protein processing in endoplasmic reticulum+ko00510//N-Glycan biosynthesis+ko01100//Metabolic pathways;K07151//dolichyl-diphosphooligosaccharide---protein glycosyltransferase [EC:2.4.99.18]+ko04141//Protein processing in endoplasmic reticulum+ko00510//N-Glycan biosynthesis+ko01100//Metabolic pathways
ENSDARP00000106080	54.676	16.16	-1.68249	0.000141696	2.75175e-06	GO:0006487//protein N-linked glycosylation;GO:0009058//biosynthetic process;GO:0043413//macromolecule glycosylation;GO:0044249//cellular biosynthetic process;GO:0044237//cellular metabolic process;GO:0006464//cellular protein modification process;GO:0009059//macromolecule biosynthetic process;GO:0043412//macromolecule modification;GO:0071704//organic substance metabolic process;GO:1901564//organo…	XP_016302770.1|0.0e+00|PREDICTED: dolichyl-diphosphooligosaccharide--protein glycosyltransferase subunit 2 isoform X1 [Sinocyclocheilus anshuiensis]	K12667//oligosaccharyltransferase complex subunit delta (ribophorin II)+ko04141//Protein processing in endoplasmic reticulum+ko00510//N-Glycan biosynthesis+ko01100//Metabolic pathways;K12667//oligosaccharyltransferase complex subunit delta (ribophorin II)+ko04141//Protein processing in endoplasmic reticulum+ko00510//N-Glycan biosynthesis+ko01100//Metabolic pathways
ENSDARP00000106080-D2	74.97	21.996	-1.68192	0.000215362	4.59125e-06	GO:0006487//protein N-linked glycosylation;GO:1901137//carbohydrate derivative biosynthetic process;GO:0006807//nitrogen compound metabolic process;GO:1901566//organonitrogen compound biosynthetic process;GO:0044237//cellular metabolic process;GO:0009987//cellular process;GO:0019538//protein metabolic process;GO:0071704//organic substance metabolic process;GO:0006486//protein glycosylation;GO:000…	XP_016302770.1|0.0e+00|PREDICTED: dolichyl-diphosphooligosaccharide--protein glycosyltransferase subunit 2 isoform X1 [Sinocyclocheilus anshuiensis]	K12667//oligosaccharyltransferase complex subunit delta (ribophorin II)+ko04141//Protein processing in endoplasmic reticulum+ko00510//N-Glycan biosynthesis+ko01100//Metabolic pathways;K12667//oligosaccharyltransferase complex subunit delta (ribophorin II)+ko04141//Protein processing in endoplasmic reticulum+ko00510//N-Glycan biosynthesis+ko01100//Metabolic pathways
ENSDARP00000011778-D3	24.903	9.04	-1.41212	0.00645956	0.000300999	GO:0006508//proteolysis;GO:0044265//cellular macromolecule catabolic process;GO:1901565//organonitrogen compound catabolic process;GO:0044237//cellular metabolic process;GO:0019538//protein metabolic process;GO:0044248//cellular catabolic process;GO:0006807//nitrogen compound metabolic process;GO:0009056//catabolic process;GO:0009987//cellular process;GO:0009057//macromolecule catabolic process;G…	XP_026080551.1|4.9e-133|proteasome subunit beta type-1-A [Carassius auratus]	K02732//20S proteasome subunit beta 6 [EC:3.4.25.1]+ko03050//Proteasome
ENSDARP00000067511-D2	10.563	2.843	-1.79076	0.000146908	2.87687e-06	GO:0006508//proteolysis;GO:1901575//organic substance catabolic process;GO:1901565//organonitrogen compound catabolic process;GO:0071704//organic substance metabolic process;GO:0044257//cellular protein catabolic process;GO:0019941//modification-dependent protein catabolic process;GO:0044267//cellular protein metabolic process;GO:0009057//macromolecule catabolic process;GO:0019538//protein metabo…	XP_026094372.1|1.4e-144|proteasome subunit alpha type-4-like [Carassius auratus]	K02728//20S proteasome subunit alpha 3 [EC:3.4.25.1]+ko03050//Proteasome;K02728//20S proteasome subunit alpha 3 [EC:3.4.25.1]+ko03050//Proteasome
CI01000024_06889558_06901776	2.49	1.023	-1.22385	0.014911	0.000886421	GO:0006518//peptide metabolic process;GO:1901564//organonitrogen compound metabolic process;GO:0006807//nitrogen compound metabolic process;GO:0009059//macromolecule biosynthetic process;GO:0071704//organic substance metabolic process;GO:1901566//organonitrogen compound biosynthetic process;GO:0043170//macromolecule metabolic process;GO:0044237//cellular metabolic process;GO:0044249//cellular bio…	XP_026112041.1|0.0e+00|translation initiation factor IF-2, mitochondrial isoform X1 [Carassius auratus]	K02519//translation initiation factor IF-2;K02519//translation initiation factor IF-2
CI01000030_08159242_08166884	2.01	11.25	2.38769	8.84858e-07	7.84802e-09	GO:0006541//glutamine metabolic process;GO:0071704//organic substance metabolic process;GO:0009987//cellular process;GO:0043436//oxoacid metabolic process;GO:0019752//carboxylic acid metabolic process;GO:0006082//organic acid metabolic process;GO:1901605//alpha-amino acid metabolic process;GO:1901564//organonitrogen compound metabolic process;GO:0009064//glutamine family amino acid metabolic proc…	XP_026053158.1|0.0e+00|glutaminase liver isoform, mitochondrial-like isoform X1 [Carassius auratus]	K01425//glutaminase [EC:3.5.1.2]+ko04724//Glutamatergic synapse+ko04727//GABAergic synapse+ko00250//Alanine, aspartate and glutamate metabolism+ko00471//D-Glutamine and D-glutamate metabolism+ko05206//MicroRNAs in cancer+ko00220//Arginine biosynthesis+ko05230//Central carbon metabolism in cancer+ko04964//Proximal tubule bicarbonate reclamation+ko01100//Metabolic pathways;K01425//glutaminase [EC:3…
BGI_novel_G002672	765.903	145.506	-2.30056	2.18158e-06	2.16566e-08	GO:0006577//amino-acid betaine metabolic process;GO:0009086//methionine biosynthetic process;GO:0043436//oxoacid metabolic process;GO:0008652//cellular amino acid biosynthetic process;GO:0048731//system development;GO:1901565//organonitrogen compound catabolic process;GO:1901576//organic substance biosynthetic process;GO:0046394//carboxylic acid biosynthetic process;GO:0044270//cellular nitrogen …		K00544//betaine-homocysteine S-methyltransferase [EC:2.1.1.5]+ko00260//Glycine, serine and threonine metabolism+ko01100//Metabolic pathways+ko00270//Cysteine and methionine metabolism
ENSDARP00000051775-D2	20.406	7.463	-1.39494	0.00479955	0.000205682	GO:0006616//SRP-dependent cotranslational protein targeting to membrane, translocation;GO:0006886//intracellular protein transport;GO:0015031//protein transport;GO:0006810//transport;GO:0008104//protein localization;GO:0009987//cellular process;GO:0006605//protein targeting;GO:0045047//protein targeting to ER;GO:0045184//establishment of protein localization;GO:0051234//establishment of localizat…	XP_026072788.1|1.4e-74|signal recognition particle 19 kDa protein-like [Carassius auratus]	K03105//signal recognition particle subunit SRP19+ko03060//Protein export
ENSDARP00000018348	6.503	0.94	-2.62019	6.5683e-07	5.55162e-09	GO:0006644//phospholipid metabolic process;GO:0006066//alcohol metabolic process;GO:0050789//regulation of biological process;GO:0050794//regulation of cellular process;GO:0046174//polyol catabolic process;GO:0006650//glycerophospholipid metabolic process;GO:0043647//inositol phosphate metabolic process;GO:0009058//biosynthetic process;GO:0044249//cellular biosynthetic process;GO:0005975//carbohy…	XP_026062530.1|1.2e-159|inositol monophosphatase 1-like [Carassius auratus]	K01092//myo-inositol-1(or 4)-monophosphatase [EC:3.1.3.25]+ko04070//Phosphatidylinositol signaling system+ko00562//Inositol phosphate metabolism+ko01100//Metabolic pathways;K01092//myo-inositol-1(or 4)-monophosphatase [EC:3.1.3.25]+ko04070//Phosphatidylinositol signaling system+ko00562//Inositol phosphate metabolism+ko01100//Metabolic pathways
ENSDARP00000047919	3.723	1.606	-1.11329	0.0268176	0.00194354	GO:0006644//phospholipid metabolic process;GO:0016042//lipid catabolic process;GO:0070121//Kupffer's vesicle development;GO:0007507//heart development;GO:0042330//taxis;GO:0019637//organophosphate metabolic process;GO:0042221//response to chemical;GO:0009605//response to external stimulus;GO:0022008//neurogenesis;GO:0007399//nervous system development;GO:0030334//regulation of cell migration;GO:0…	XP_018955484.1|0.0e+00|PREDICTED: LOW QUALITY PROTEIN: ectonucleotide pyrophosphatase/phosphodiesterase family member 2-like [Cyprinus carpio]	K01122//ectonucleotide pyrophosphatase/phosphodiesterase family member 2 [EC:3.1.4.39]+ko00565//Ether lipid metabolism;K01122//ectonucleotide pyrophosphatase/phosphodiesterase family member 2 [EC:3.1.4.39]+ko00565//Ether lipid metabolism
CI01000009_11761868_11765848-D2	53.64	23.513	-1.21451	0.024278	0.00168904	GO:0006672//ceramide metabolic process;GO:0006629//lipid metabolic process;GO:0090153//regulation of sphingolipid biosynthetic process;GO:0048878//chemical homeostasis;GO:0065008//regulation of biological quality;GO:0031326//regulation of cellular biosynthetic process;GO:0019222//regulation of metabolic process;GO:0044087//regulation of cellular component biogenesis;GO:0031323//regulation of cell…	KTG35988.1|7.7e-86|hypothetical protein cypCar_00042736, partial [Cyprinus carpio]
ENSDARP00000093456-D2	15.533	65.583	1.9789	0.000392298	9.32092e-06	GO:0006725//cellular aromatic compound metabolic process;GO:0008152//metabolic process;GO:0009987//cellular process;GO:1901360//organic cyclic compound metabolic process;GO:0071704//organic substance metabolic process;GO:0046483//heterocycle metabolic process;GO:0006139//nucleobase-containing compound metabolic process;GO:1901135//carbohydrate derivative metabolic process;GO:0006807//nitrogen com…	XP_026117893.1|1.3e-162|purine nucleoside phosphorylase-like [Carassius auratus]	K03783//purine-nucleoside phosphorylase [EC:2.4.2.1]+ko00230//Purine metabolism+ko00240//Pyrimidine metabolism+ko00760//Nicotinate and nicotinamide metabolism+ko01100//Metabolic pathways;K03783//purine-nucleoside phosphorylase [EC:2.4.2.1]+ko00230//Purine metabolism+ko00240//Pyrimidine metabolism+ko00760//Nicotinate and nicotinamide metabolism+ko01100//Metabolic pathways
ENSDARP00000121987-D2	0.663	2.366	1.67691	0.0152331	0.000909381	GO:0006730//one-carbon metabolic process;GO:0006520//cellular amino acid metabolic process;GO:0008652//cellular amino acid biosynthetic process;GO:1901360//organic cyclic compound metabolic process;GO:1901576//organic substance biosynthetic process;GO:0046653//tetrahydrofolate metabolic process;GO:0009067//aspartate family amino acid biosynthetic process;GO:0044238//primary metabolic process;GO:0…	XP_026118250.1|0.0e+00|methylenetetrahydrofolate reductase-like [Carassius auratus]	K00297//methylenetetrahydrofolate reductase (NADPH) [EC:1.5.1.20]+ko00670//One carbon pool by folate+ko01200//Carbon metabolism+ko01523//Antifolate resistance+ko01100//Metabolic pathways;K00297//methylenetetrahydrofolate reductase (NADPH) [EC:1.5.1.20]+ko00670//One carbon pool by folate+ko01200//Carbon metabolism+ko01523//Antifolate resistance+ko01100//Metabolic pathways
ENSDARP00000138764	3.983	9.696	1.22776	0.0301471	0.00230586	GO:0006783//heme biosynthetic process;GO:0034641//cellular nitrogen compound metabolic process;GO:0006807//nitrogen compound metabolic process;GO:0009058//biosynthetic process;GO:1901564//organonitrogen compound metabolic process;GO:1901576//organic substance biosynthetic process;GO:0051186//cofactor metabolic process;GO:0006782//protoporphyrinogen IX biosynthetic process;GO:0019438//aromatic com…	XP_016093948.1|0.0e+00|PREDICTED: 5-aminolevulinate synthase, erythroid-specific, mitochondrial [Sinocyclocheilus grahami]	K00643//5-aminolevulinate synthase [EC:2.3.1.37]+ko00860//Porphyrin and chlorophyll metabolism+ko00260//Glycine, serine and threonine metabolism+ko01100//Metabolic pathways;K00643//5-aminolevulinate synthase [EC:2.3.1.37]+ko00860//Porphyrin and chlorophyll metabolism+ko00260//Glycine, serine and threonine metabolism+ko01100//Metabolic pathways
ENSDARP00000055709	64.32	26.763	-1.19959	0.00176655	5.82159e-05	GO:0006807//nitrogen compound metabolic process;GO:0008152//metabolic process;GO:0006520//cellular amino acid metabolic process;GO:0046700//heterocycle catabolic process;GO:1901605//alpha-amino acid metabolic process;GO:0044238//primary metabolic process;GO:0009065//glutamine family amino acid catabolic process;GO:1901606//alpha-amino acid catabolic process;GO:1901361//organic cyclic compound cat…	XP_026098318.1|8.3e-311|delta-1-pyrroline-5-carboxylate dehydrogenase, mitochondrial [Carassius auratus]	K00294//1-pyrroline-5-carboxylate dehydrogenase [EC:1.2.1.88]+ko00330//Arginine and proline metabolism+ko00250//Alanine, aspartate and glutamate metabolism+ko01100//Metabolic pathways;K00294//1-pyrroline-5-carboxylate dehydrogenase [EC:1.2.1.88]+ko00330//Arginine and proline metabolism+ko00250//Alanine, aspartate and glutamate metabolism+ko01100//Metabolic pathways
ENSDARP00000131145-D2	28.03	15.053	-0.867512	0.0473463	0.00435849	GO:0006807//nitrogen compound metabolic process;GO:0043412//macromolecule modification;GO:0032446//protein modification by small protein conjugation;GO:0009792//embryo development ending in birth or egg hatching;GO:0048534//hematopoietic or lymphoid organ development;GO:0030097//hemopoiesis;GO:0036211//protein modification process;GO:0018205//peptidyl-lysine modification;GO:1901564//organonitroge…	KTF75774.1|5.7e-35|hypothetical protein cypCar_00010268 [Cyprinus carpio]	K12160//small ubiquitin-related modifier+ko05418//Fluid shear stress and atherosclerosis+ko03013//RNA transport;K12160//small ubiquitin-related modifier+ko05418//Fluid shear stress and atherosclerosis+ko03013//RNA transport
ENSDARP00000130135	4.153	1.256	-1.6324	0.00361052	0.0001418	GO:0006807//nitrogen compound metabolic process;GO:0044249//cellular biosynthetic process;GO:0032501//multicellular organismal process;GO:0007275//multicellular organism development;GO:0007423//sensory organ development;GO:0048731//system development;GO:0044238//primary metabolic process;GO:0009987//cellular process;GO:0060041//retina development in camera-type eye;GO:0048856//anatomical structur…	XP_026111914.1|4.9e-171|replication factor C subunit 4-like [Carassius auratus]	K10755//replication factor C subunit 2/4+ko03420//Nucleotide excision repair+ko03030//DNA replication+ko03430//Mismatch repair;K10755//replication factor C subunit 2/4+ko03420//Nucleotide excision repair+ko03030//DNA replication+ko03430//Mismatch repair
CI01000027_03261114_03264008	1.656	0.496	-1.66184	0.0361656	0.00296042	GO:0006807//nitrogen compound metabolic process;GO:0071704//organic substance metabolic process;GO:0006383//transcription by RNA polymerase III;GO:0016070//RNA metabolic process;GO:0009058//biosynthetic process;GO:0010467//gene expression;GO:0009987//cellular process;GO:0097659//nucleic acid-templated transcription;GO:0090304//nucleic acid metabolic process;GO:0034654//nucleobase-containing compo…	XP_026139344.1|1.2e-119|DNA-directed RNA polymerase III subunit RPC7-like [Carassius auratus]	K03024//DNA-directed RNA polymerase III subunit RPC7+ko03020//RNA polymerase+ko04623//Cytosolic DNA-sensing pathway;K03024//DNA-directed RNA polymerase III subunit RPC7+ko03020//RNA polymerase+ko04623//Cytosolic DNA-sensing pathway
ENSDARP00000067511	42.663	17.003	-1.27683	0.000604888	1.57337e-05	GO:0006807//nitrogen compound metabolic process;GO:0071704//organic substance metabolic process;GO:0030163//protein catabolic process;GO:0009056//catabolic process;GO:0006511//ubiquitin-dependent protein catabolic process;GO:1901564//organonitrogen compound metabolic process;GO:0006508//proteolysis;GO:0044248//cellular catabolic process;GO:0043632//modification-dependent macromolecule catabolic p…	XP_016331423.1|1.8e-144|PREDICTED: proteasome subunit alpha type-4 [Sinocyclocheilus anshuiensis]	K02728//20S proteasome subunit alpha 3 [EC:3.4.25.1]+ko03050//Proteasome;K02728//20S proteasome subunit alpha 3 [EC:3.4.25.1]+ko03050//Proteasome
Cg-F_27736	3.446	1.41	-1.23429	0.0204374	0.00134479	GO:0006807//nitrogen compound metabolic process;GO:0071704//organic substance metabolic process;GO:1901564//organonitrogen compound metabolic process;GO:0044238//primary metabolic process;GO:0006508//proteolysis;GO:0016485//protein processing;GO:0051604//protein maturation;GO:0008152//metabolic process;GO:0010467//gene expression;GO:0019538//protein metabolic process;GO:0043170//macromolecule met…	XP_016330413.1|0.0e+00|PREDICTED: presequence protease, mitochondrial-like isoform X1 [Sinocyclocheilus anshuiensis]	K06972//presequence protease [EC:3.4.24.-]
CI01000027_01059994_01067301-D2	0.293	1.033	1.69184	0.0196142	0.00126988	GO:0006810//transport;GO:0006887//exocytosis;GO:0007154//cell communication;GO:0042886//amide transport;GO:0051640//organelle localization;GO:0033059//cellular pigmentation;GO:0032940//secretion by cell;GO:0071705//nitrogen compound transport;GO:0051650//establishment of vesicle localization;GO:0065007//biological regulation;GO:0032482//Rab protein signal transduction;GO:0046903//secretion;GO:003…	XP_026139044.1|1.4e-107|ras-related protein Rab-11A-like [Carassius auratus]	K07904//Ras-related protein Rab-11A+ko04144//Endocytosis+ko04972//Pancreatic secretion+ko04962//Vasopressin-regulated water reabsorption+ko04961//Endocrine and other factor-regulated calcium reabsorption;K07904//Ras-related protein Rab-11A+ko04144//Endocytosis+ko04972//Pancreatic secretion+ko04962//Vasopressin-regulated water reabsorption+ko04961//Endocrine and other factor-regulated calcium reab…
ENSONIP00000023805	28.683	14.903	-0.902486	0.0161512	0.000976019	GO:0006810//transport;GO:0051179//localization;GO:0016192//vesicle-mediated transport;GO:0051234//establishment of localization;GO:0006897//endocytosis;GO:0098657//import into cell;GO:0030135//coated vesicle;GO:0031410//cytoplasmic vesicle;GO:0044425//membrane part;GO:0030120//vesicle coat;GO:0097708//intracellular vesicle;GO:0043227//membrane-bounded organelle;GO:0044444//cytoplasmic part;GO:001…	XP_026112063.1|2.0e-132|LOW QUALITY PROTEIN: adaptin ear-binding coat-associated protein 2-like [Carassius auratus]	K20069//adaptin ear-binding coat-associated protein 1/2;K20069//adaptin ear-binding coat-associated protein 1/2
ENSDARP00000122360-D2	598.32	205.976	-1.50141	0.00079701	2.192e-05	GO:0006810//transport;GO:0051179//localization;GO:0033036//macromolecule localization;GO:0034613//cellular protein localization;GO:0006605//protein targeting;GO:0006886//intracellular protein transport;GO:0015833//peptide transport;GO:0051641//cellular localization;GO:0070727//cellular macromolecule localization;GO:0071705//nitrogen compound transport;GO:0042886//amide transport;GO:0045184//estab…	XP_008050808.1|5.3e-29|protein transport protein Sec61 subunit gamma isoform X1 [Carlito syrichta]	K07342//protein transport protein SEC61 subunit gamma and related proteins+ko04145//Phagosome+ko04141//Protein processing in endoplasmic reticulum+ko03060//Protein export+ko05110//Vibrio cholerae infection;K07342//protein transport protein SEC61 subunit gamma and related proteins+ko04145//Phagosome+ko04141//Protein processing in endoplasmic reticulum+ko03060//Protein export+ko05110//Vibrio choler…
BGI_novel_G000855	0.693	2.51	1.78634	0.000203867	4.31301e-06	GO:0006820//anion transport;GO:0051179//localization;GO:0019725//cellular homeostasis;GO:0042592//homeostatic process;GO:0071840//cellular component organization or biogenesis;GO:0006810//transport;GO:0006811//ion transport;GO:0008361//regulation of cell size;GO:0055085//transmembrane transport;GO:0065008//regulation of biological quality;GO:0016043//cellular component organization;GO:0090066//re…		K22038//volume-regulated anion channel
ENSDARP00000128744	0.313	2.316	2.7052	2.37628e-09	1.14624e-11	GO:0006855//drug transmembrane transport;GO:0055085//transmembrane transport;GO:0015893//drug transport;GO:0006810//transport;GO:0050896//response to stimulus;GO:0051179//localization;GO:0051234//establishment of localization;GO:0042493//response to drug;GO:0042221//response to chemical;GO:0016021//integral component of membrane;GO:0031224//intrinsic component of membrane;GO:0016020//membrane;GO:…	XP_016084759.1|3.8e-282|PREDICTED: multidrug and toxin extrusion protein 1-like isoform X2 [Sinocyclocheilus grahami]	K03327//multidrug resistance protein, MATE family;K03327//multidrug resistance protein, MATE family
CI01000006_09282220_09315540-D3	2.756	0.153	-3.861	5.00195e-15	9.63243e-18	GO:0006875//cellular metal ion homeostasis;GO:0051239//regulation of multicellular organismal process;GO:0055074//calcium ion homeostasis;GO:0035050//embryonic heart tube development;GO:0065007//biological regulation;GO:0072507//divalent inorganic cation homeostasis;GO:0035295//tube development;GO:0072511//divalent inorganic cation transport;GO:0098655//cation transmembrane transport;GO:0044057//…	XP_016430226.1|0.0e+00|PREDICTED: sarcoplasmic/endoplasmic reticulum calcium ATPase 2 isoform X1 [Sinocyclocheilus rhinocerous]	K05853//Ca2+ transporting ATPase, sarcoplasmic/endoplasmic reticulum [EC:3.6.3.8]+ko04022//cGMP-PKG signaling pathway+ko04020//Calcium signaling pathway+ko04972//Pancreatic secretion+ko05010//Alzheimer disease;K05853//Ca2+ transporting ATPase, sarcoplasmic/endoplasmic reticulum [EC:3.6.3.8]+ko04022//cGMP-PKG signaling pathway+ko04020//Calcium signaling pathway+ko04972//Pancreatic secretion+ko0501…
CI01000006_04535347_04535742	87.3	281.466	1.51812	0.0401206	0.00344071	GO:0006887//exocytosis;GO:0046903//secretion;GO:0009987//cellular process;GO:0006810//transport;GO:0032940//secretion by cell;GO:0016192//vesicle-mediated transport;GO:0051234//establishment of localization;GO:0051179//localization;GO:0044464//cell part;GO:0031090//organelle membrane;GO:0043229//intracellular organelle;GO:0044444//cytoplasmic part;GO:0097708//intracellular vesicle;GO:0044422//org…	XP_026052867.1|1.4e-73|syncollin [Carassius auratus]	K19935//syncollin
ENSDARP00000140259-D2	6.24	2.686	-1.15046	0.0133167	0.000765181	GO:0006892//post-Golgi vesicle-mediated transport;GO:0032456//endocytic recycling;GO:0051649//establishment of localization in cell;GO:0007034//vacuolar transport;GO:0006896//Golgi to vacuole transport;GO:0016192//vesicle-mediated transport;GO:0042147//retrograde transport, endosome to Golgi;GO:0016197//endosomal transport;GO:0051234//establishment of localization;GO:0006810//transport;GO:0051179…	XP_026096985.1|0.0e+00|vacuolar protein sorting-associated protein 52 homolog isoform X1 [Carassius auratus]	K20298//vacuolar protein sorting-associated protein 52;K20298//vacuolar protein sorting-associated protein 52
ENSORLP00000017696-D8	76.533	31.633	-1.23778	0.0173895	0.00107868	GO:0006893//Golgi to plasma membrane transport;GO:0008104//protein localization;GO:0048193//Golgi vesicle transport;GO:0051649//establishment of localization in cell;GO:0033036//macromolecule localization;GO:0046907//intracellular transport;GO:0051641//cellular localization;GO:0071705//nitrogen compound transport;GO:0006892//post-Golgi vesicle-mediated transport;GO:0006886//intracellular protein …	XP_018946858.1|3.5e-99|PREDICTED: ADP-ribosylation factor 1 [Cyprinus carpio]	K07937//ADP-ribosylation factor 1+ko04144//Endocytosis+ko05134//Legionellosis+ko04072//Phospholipase D signaling pathway+ko05110//Vibrio cholerae infection;K07937//ADP-ribosylation factor 1+ko04144//Endocytosis+ko05134//Legionellosis+ko04072//Phospholipase D signaling pathway+ko05110//Vibrio cholerae infection
ENSDARP00000051277	0.156	0.723	2.04484	0.00285227	0.000104816	GO:0006913//nucleocytoplasmic transport;GO:0060429//epithelium development;GO:0072594//establishment of protein localization to organelle;GO:0051716//cellular response to stimulus;GO:0034613//cellular protein localization;GO:0048856//anatomical structure development;GO:0007166//cell surface receptor signaling pathway;GO:0051169//nuclear transport;GO:0007165//signal transduction;GO:0008104//protei…	XP_691079.2|0.0e+00|transportin-1 [Danio rerio]	K18752//transportin-1
ENSXMAP00000005056-D8	7.37	13.7	0.886268	0.0466011	0.00425197	GO:0006928//movement of cell or subcellular component;GO:0032502//developmental process;GO:0097485//neuron projection guidance;GO:0007399//nervous system development;GO:0016043//cellular component organization;GO:0042221//response to chemical;GO:0048699//generation of neurons;GO:0007409//axonogenesis;GO:0031175//neuron projection development;GO:0048731//system development;GO:0048666//neuron devel…	XP_026061903.1|0.0e+00|receptor-type tyrosine-protein phosphatase F isoform X5 [Carassius auratus]	K05695//receptor-type tyrosine-protein phosphatase F [EC:3.1.3.48]+ko04514//Cell adhesion molecules (CAMs)+ko04910//Insulin signaling pathway+ko04931//Insulin resistance+ko04520//Adherens junction;K05695//receptor-type tyrosine-protein phosphatase F [EC:3.1.3.48]+ko04514//Cell adhesion molecules (CAMs)+ko04910//Insulin signaling pathway+ko04931//Insulin resistance+ko04520//Adherens junction;K0569…
BGI_novel_G001765	0.15	1.65	2.49964	0.0363213	0.00298203	GO:0006950//response to stress;GO:0006954//inflammatory response;GO:0002376//immune system process;GO:0006952//defense response;GO:0006955//immune response;GO:0050896//response to stimulus;GO:0005615//extracellular space;GO:0044421//extracellular region part;GO:0005576//extracellular region;GO:0070851//growth factor receptor binding;GO:0005125//cytokine activity;GO:0005102//signaling receptor bin…		K04519//interleukin 1 beta+ko04640//Hematopoietic cell lineage+ko05134//Legionellosis+ko05132//Salmonella infection+ko05133//Pertussis+ko04933//AGE-RAGE signaling pathway in diabetic complications+ko04217//Necroptosis+ko01523//Antifolate resistance+ko05418//Fluid shear stress and atherosclerosis+ko04657//IL-17 signaling pathway+ko04659//Th17 cell differentiation+ko04380//Osteoclast differentiatio…
CI01000345_01206696_01208332	16.026	210.176	3.14021	5.57529e-05	9.29997e-07	GO:0006950//response to stress;GO:0009617//response to bacterium;GO:0050896//response to stimulus;GO:0043207//response to external biotic stimulus;GO:0006952//defense response;GO:0042742//defense response to bacterium;GO:0098542//defense response to other organism;GO:0009605//response to external stimulus;GO:0051707//response to other organism;GO:0009607//response to biotic stimulus;GO:0051704//m…	XP_026070862.1|7.7e-60|liver-expressed antimicrobial peptide 2-like [Carassius auratus]
CI01000340_10644426_10645811-D2	0.46	8.46	3.72774	8.05813e-08	5.44217e-10	GO:0006950//response to stress;GO:0050896//response to stimulus;GO:0006979//response to oxidative stress;GO:0004601//peroxidase activity;GO:0016491//oxidoreductase activity;GO:0016209//antioxidant activity;GO:0016684//oxidoreductase activity, acting on peroxide as acceptor;GO:0003824//catalytic activity;GO:0004602//glutathione peroxidase activity;	AIM56841.1|4.6e-70|glutathione peroxidase 1a [Acrossocheilus fasciatus]	K00432//glutathione peroxidase [EC:1.11.1.9]+ko04918//Thyroid hormone synthesis+ko00590//Arachidonic acid metabolism+ko00480//Glutathione metabolism
ENSDARP00000142043	3868.52	813.976	-2.18006	1.11716e-09	5.16881e-12	GO:0006950//response to stress;GO:0055085//transmembrane transport;GO:0051179//localization;GO:0009987//cellular process;GO:0051234//establishment of localization;GO:0009409//response to cold;GO:0042221//response to chemical;GO:0009628//response to abiotic stimulus;GO:0006839//mitochondrial transport;GO:0071391//cellular response to estrogen stimulus;GO:0051716//cellular response to stimulus;GO:1…	XP_026085469.1|3.5e-169|mitochondrial uncoupling protein 2-like [Carassius auratus]	K15103//solute carrier family 25 (mitochondrial uncoupling protein), member 8/9;K15103//solute carrier family 25 (mitochondrial uncoupling protein), member 8/9
ENSDARP00000042321	32.463	55.573	0.971675	0.0270048	0.00196224	GO:0006950//response to stress;GO:1903008//organelle disassembly;GO:0031668//cellular response to extracellular stimulus;GO:1905037//autophagosome organization;GO:0009056//catabolic process;GO:0051716//cellular response to stimulus;GO:0061919//process utilizing autophagic mechanism;GO:0009605//response to external stimulus;GO:0006914//autophagy;GO:0016043//cellular component organization;GO:00508…	NP_999904.1|7.9e-63|microtubule-associated proteins 1A/1B light chain 3A [Danio rerio]	K10435//microtubule-associated protein 1 light chain+ko04216//Ferroptosis;K10435//microtubule-associated protein 1 light chain+ko04216//Ferroptosis
CI01000030_06747047_06752255	0.386	1.76	2.05154	0.0019515	6.53165e-05	GO:0006952//defense response;GO:0065007//biological regulation;GO:0019221//cytokine-mediated signaling pathway;GO:0050789//regulation of biological process;GO:0007166//cell surface receptor signaling pathway;GO:0006955//immune response;GO:0070887//cellular response to chemical stimulus;GO:0006950//response to stress;GO:0070098//chemokine-mediated signaling pathway;GO:0023052//signaling;GO:0009987…	AXF84162.1|1.1e-44|chemokine ligand 12b [Ctenopharyngodon idella]	K10031//C-X-C motif chemokine 12+ko04360//Axon guidance+ko04810//Regulation of actin cytoskeleton+ko05323//Rheumatoid arthritis+ko05200//Pathways in cancer+ko04672//Intestinal immune network for IgA production+ko04670//Leukocyte transendothelial migration+ko04062//Chemokine signaling pathway+ko04060//Cytokine-cytokine receptor interaction+ko04064//NF-kappa B signaling pathway+ko05163//Human cytom…
ENSDARP00000120705-D2	0.946	3.36	1.75825	0.000340417	7.89434e-06	GO:0006954//inflammatory response;GO:0051241//negative regulation of multicellular organismal process;GO:0051093//negative regulation of developmental process;GO:0022603//regulation of anatomical structure morphogenesis;GO:0007155//cell adhesion;GO:0050793//regulation of developmental process;GO:0006950//response to stress;GO:0065007//biological regulation;GO:0016525//negative regulation of angio…	XP_016384736.1|0.0e+00|PREDICTED: thrombospondin-1-like [Sinocyclocheilus rhinocerous]	K16857//thrombospondin 1+ko04145//Phagosome+ko04350//TGF-beta signaling pathway+ko04512//ECM-receptor interaction+ko04510//Focal adhesion+ko05219//Bladder cancer+ko05144//Malaria+ko05205//Proteoglycans in cancer+ko05206//MicroRNAs in cancer+ko04151//PI3K-Akt signaling pathway+ko04015//Rap1 signaling pathway+ko04115//p53 signaling pathway+ko05165//Human papillomavirus infection;K16857//thrombospon…
BGI_novel_G001761	0.036	0.756	3.22927	0.00541812	0.000240714	GO:0006955//immune response;GO:0050896//response to stimulus;GO:0006950//response to stress;GO:0006954//inflammatory response;GO:0006952//defense response;GO:0002376//immune system process;GO:0005576//extracellular region;GO:0044421//extracellular region part;GO:0005615//extracellular space;GO:0005125//cytokine activity;GO:0005515//protein binding;GO:0005488//binding;GO:0098772//molecular functio…		K04519//interleukin 1 beta+ko04640//Hematopoietic cell lineage+ko05134//Legionellosis+ko05132//Salmonella infection+ko05133//Pertussis+ko04933//AGE-RAGE signaling pathway in diabetic complications+ko04217//Necroptosis+ko01523//Antifolate resistance+ko05418//Fluid shear stress and atherosclerosis+ko04657//IL-17 signaling pathway+ko04659//Th17 cell differentiation+ko04380//Osteoclast differentiatio…
CI01000030_02155901_02157314-D2	4599.23	1609.61	-1.42162	0.000395545	9.41952e-06	GO:0006979//response to oxidative stress;GO:0050896//response to stimulus;GO:0006950//response to stress;GO:0044424//intracellular part;GO:0044444//cytoplasmic part;GO:0005737//cytoplasm;GO:0044464//cell part;GO:0043231//intracellular membrane-bounded organelle;GO:0005623//cell;GO:0043229//intracellular organelle;GO:0005622//intracellular;GO:0005634//nucleus;GO:0005739//mitochondrion;GO:0043227//…	ABO36294.1|2.6e-60|glutathione peroxidase 4a [Carassius auratus]	K05361//phospholipid-hydroperoxide glutathione peroxidase [EC:1.11.1.12]+ko04216//Ferroptosis+ko00480//Glutathione metabolism;K05361//phospholipid-hydroperoxide glutathione peroxidase [EC:1.11.1.12]+ko04216//Ferroptosis+ko00480//Glutathione metabolism
ENSDARP00000129750-D1	4.786	2.296	-1.04775	0.0382085	0.00320634	GO:0006996//organelle organization;GO:0043933//protein-containing complex subunit organization;GO:0010604//positive regulation of macromolecule metabolic process;GO:0097659//nucleic acid-templated transcription;GO:0030097//hemopoiesis;GO:0072359//circulatory system development;GO:0030218//erythrocyte differentiation;GO:0044085//cellular component biogenesis;GO:0018130//heterocycle biosynthetic pr…	XP_026062746.1|2.6e-296|parafibromin [Carassius auratus]	K15175//parafibromin;K15175//parafibromin
ENSONIP00000021714	1.05	0.343	-1.52772	0.0139152	0.000809573	GO:0006996//organelle organization;GO:0070925//organelle assembly;GO:0044085//cellular component biogenesis;GO:0071840//cellular component organization or biogenesis;GO:0044782//cilium organization;GO:0120031//plasma membrane bounded cell projection assembly;GO:0060271//cilium assembly;GO:0030031//cell projection assembly;GO:0016043//cellular component organization;GO:0022607//cellular component …	XP_012907860.1|0.0e+00|PREDICTED: intraflagellar transport protein 122 homolog [Mustela putorius furo]	K19656//intraflagellar transport protein 122
ENSDARP00000072295-D3	5.636	1.686	-1.6792	0.00186264	6.18664e-05	GO:0006996//organelle organization;GO:1901361//organic cyclic compound catabolic process;GO:0070481//nuclear-transcribed mRNA catabolic process, non-stop decay;GO:0006402//mRNA catabolic process;GO:0044260//cellular macromolecule metabolic process;GO:0032790//ribosome disassembly;GO:0071704//organic substance metabolic process;GO:0009987//cellular process;GO:0007049//cell cycle;GO:0044237//cellul…	XP_026101237.1|1.1e-206|protein pelota homolog [Carassius auratus]	K06965//protein pelota+ko03015//mRNA surveillance pathway;K06965//protein pelota+ko03015//mRNA surveillance pathway
ENSDARP00000111708	1.026	0.293	-1.6393	0.0251444	0.00177522	GO:0007005//mitochondrion organization;GO:0009987//cellular process;GO:0033365//protein localization to organelle;GO:0006886//intracellular protein transport;GO:0006605//protein targeting;GO:0034613//cellular protein localization;GO:0044267//cellular protein metabolic process;GO:0044238//primary metabolic process;GO:0016485//protein processing;GO:0051641//cellular localization;GO:0070727//cellula…	XP_026075906.1|0.0e+00|mitochondrial intermediate peptidase-like [Carassius auratus]	K01410//mitochondrial intermediate peptidase [EC:3.4.24.59];K01410//mitochondrial intermediate peptidase [EC:3.4.24.59]
ENSDARP00000139856-D2	0.503	1.28	1.61745	0.0173444	0.00107158	GO:0007006//mitochondrial membrane organization;GO:1901264//carbohydrate derivative transport;GO:0055085//transmembrane transport;GO:0071840//cellular component organization or biogenesis;GO:0006996//organelle organization;GO:0015931//nucleobase-containing compound transport;GO:0006812//cation transport;GO:0061024//membrane organization;GO:0009987//cellular process;GO:0007005//mitochondrion organ…	XP_026061264.1|1.7e-184|mitochondrial coenzyme A transporter SLC25A42-like [Carassius auratus]	K15085//solute carrier family 25, member 42;K15085//solute carrier family 25, member 42
ENSONIP00000012997-D4	7.356	19.186	1.31654	0.0126824	0.000715832	GO:0007015//actin filament organization;GO:0044085//cellular component biogenesis;GO:0048869//cellular developmental process;GO:0030029//actin filament-based process;GO:0097435//supramolecular fiber organization;GO:0030154//cell differentiation;GO:0016043//cellular component organization;GO:0009653//anatomical structure morphogenesis;GO:0051146//striated muscle cell differentiation;GO:0030036//ac…	XP_016106320.1|2.6e-149|PREDICTED: tropomyosin alpha-3 chain-like isoform X4 [Sinocyclocheilus grahami]	K09290//tropomyosin 3+ko05414//Dilated cardiomyopathy (DCM)+ko05410//Hypertrophic cardiomyopathy (HCM)+ko05216//Thyroid cancer+ko04261//Adrenergic signaling in cardiomyocytes+ko04260//Cardiac muscle contraction+ko05200//Pathways in cancer;K09290//tropomyosin 3+ko05414//Dilated cardiomyopathy (DCM)+ko05410//Hypertrophic cardiomyopathy (HCM)+ko05216//Thyroid cancer+ko04261//Adrenergic signaling in …
CI01000019_00415236_00449885-D4	0.506	3.74	2.85848	1.48453e-07	1.09521e-09	GO:0007017//microtubule-based process;GO:0006928//movement of cell or subcellular component;GO:0007018//microtubule-based movement;GO:0009987//cellular process;GO:0016818//hydrolase activity, acting on acid anhydrides, in phosphorus-containing anhydrides;GO:0032555//purine ribonucleotide binding;GO:0005515//protein binding;GO:1901363//heterocyclic compound binding;GO:0016787//hydrolase activity;G…	XP_017340527.1|0.0e+00|PREDICTED: kinesin-like protein KIF21A isoform X5 [Ictalurus punctatus]	K10395//kinesin family member 4/21/27;K10395//kinesin family member 4/21/27;K10395//kinesin family member 4/21/27
ENSORLP00000021413-D2	1.306	3.416	1.37413	0.0213111	0.00141627	GO:0007017//microtubule-based process;GO:0009987//cellular process;GO:0005874//microtubule;GO:0043229//intracellular organelle;GO:0099080//supramolecular complex;GO:0044424//intracellular part;GO:0005856//cytoskeleton;GO:0044446//intracellular organelle part;GO:0005737//cytoplasm;GO:0005622//intracellular;GO:0044430//cytoskeletal part;GO:0099512//supramolecular fiber;GO:0005623//cell;GO:0043226//…	XP_026053743.1|2.8e-262|tubulin beta chain-like [Carassius auratus]	K07375//tubulin beta+ko04145//Phagosome+ko05130//Pathogenic Escherichia coli infection+ko04540//Gap junction;K07375//tubulin beta+ko04145//Phagosome+ko05130//Pathogenic Escherichia coli infection+ko04540//Gap junction
ENSDARP00000137515-D7	17.413	5.266	-1.62378	0.0232218	0.00158343	GO:0007017//microtubule-based process;GO:0009987//cellular process;GO:0099081//supramolecular polymer;GO:0044422//organelle part;GO:0043229//intracellular organelle;GO:0005856//cytoskeleton;GO:0005737//cytoplasm;GO:0044424//intracellular part;GO:0044446//intracellular organelle part;GO:0043228//non-membrane-bounded organelle;GO:0015630//microtubule cytoskeleton;GO:0005874//microtubule;GO:0005622/…	XP_026879973.1|1.4e-261|tubulin beta-1 chain isoform X1 [Electrophorus electricus]	K07375//tubulin beta+ko04145//Phagosome+ko05130//Pathogenic Escherichia coli infection+ko04540//Gap junction
ENSDARP00000058857	1.1	3.703	1.29686	0.00722047	0.000345072	GO:0007018//microtubule-based movement;GO:0007017//microtubule-based process;GO:0006928//movement of cell or subcellular component;GO:0009987//cellular process;GO:0043229//intracellular organelle;GO:0005871//kinesin complex;GO:0043232//intracellular non-membrane-bounded organelle;GO:0099513//polymeric cytoskeletal fiber;GO:0044422//organelle part;GO:0005856//cytoskeleton;GO:0099080//supramolecula…	XP_026097181.1|0.0e+00|kinesin-like protein KIF13B [Carassius auratus]	K17914//kinesin family member 13;K17914//kinesin family member 13;K17914//kinesin family member 13;K17914//kinesin family member 13
ENSORLP00000021301-D2	1.746	3.933	1.23382	0.0205848	0.00135505	GO:0007154//cell communication;GO:0007165//signal transduction;GO:0035556//intracellular signal transduction;GO:0023052//signaling;GO:0050789//regulation of biological process;GO:0050896//response to stimulus;GO:0051716//cellular response to stimulus;GO:0065007//biological regulation;GO:0009987//cellular process;GO:0050794//regulation of cellular process;GO:0043168//anion binding;GO:0000166//nucl…	XP_016377861.1|9.4e-266|PREDICTED: RAC-alpha serine/threonine-protein kinase [Sinocyclocheilus rhinocerous]	K04456//RAC serine/threonine-protein kinase [EC:2.7.11.1]+ko04024//cAMP signaling pathway+ko04022//cGMP-PKG signaling pathway+ko04140//Autophagy - animal+ko04630//Jak-STAT signaling pathway+ko05222//Small cell lung cancer+ko05223//Non-small cell lung cancer+ko05226//Gastric cancer+ko05225//Hepatocellular carcinoma+ko04510//Focal adhesion+ko04933//AGE-RAGE signaling pathway in diabetic complicatio…
CI01000365_00275086_00325578-D3	0.2	0.59	1.43018	0.0453605	0.00409326	GO:0007154//cell communication;GO:0009987//cellular process;GO:0007166//cell surface receptor signaling pathway;GO:0051716//cellular response to stimulus;GO:0007155//cell adhesion;GO:0022610//biological adhesion;GO:0050789//regulation of biological process;GO:0007229//integrin-mediated signaling pathway;GO:0065007//biological regulation;GO:0023052//signaling;GO:0050794//regulation of cellular pro…	XP_026121063.1|0.0e+00|integrin alpha-L-like [Carassius auratus]	K06461//integrin alpha M+ko04145//Phagosome+ko04640//Hematopoietic cell lineage+ko05134//Legionellosis+ko05133//Pertussis+ko04810//Regulation of actin cytoskeleton+ko04514//Cell adhesion molecules (CAMs)+ko04610//Complement and coagulation cascades+ko05146//Amoebiasis+ko05140//Leishmaniasis+ko05202//Transcriptional misregulation in cancer+ko04670//Leukocyte transendothelial migration+ko04015//Rap…
ENSDARP00000017258	24.843	6.126	-1.84149	1.56815e-05	2.11814e-07	GO:0007154//cell communication;GO:0048856//anatomical structure development;GO:0008016//regulation of heart contraction;GO:0045454//cell redox homeostasis;GO:0048731//system development;GO:0006937//regulation of muscle contraction;GO:0072359//circulatory system development;GO:0006942//regulation of striated muscle contraction;GO:0007275//multicellular organism development;GO:1903522//regulation o…	XP_026084270.1|2.7e-226|endoplasmic reticulum resident protein 44-like isoform X1 [Carassius auratus]	K17264//endoplasmic reticulum resident protein 44;K17264//endoplasmic reticulum resident protein 44;K17264//endoplasmic reticulum resident protein 44
ENSXMAP00000007977-D2	0.02	0.146	2.61845	0.00749422	0.000361814	GO:0007155//cell adhesion;GO:0048667//cell morphogenesis involved in neuron differentiation;GO:0061245//establishment or maintenance of bipolar cell polarity;GO:0001738//morphogenesis of a polarized epithelium;GO:2000145//regulation of cell motility;GO:0040012//regulation of locomotion;GO:0048666//neuron development;GO:0050789//regulation of biological process;GO:0009888//tissue development;GO:00…	XP_026097377.1|0.0e+00|laminin subunit alpha-1 [Carassius auratus]	K05637//laminin, alpha 1/2+ko05222//Small cell lung cancer+ko04512//ECM-receptor interaction+ko04510//Focal adhesion+ko05146//Amoebiasis+ko05145//Toxoplasmosis+ko05200//Pathways in cancer+ko04151//PI3K-Akt signaling pathway+ko05165//Human papillomavirus infection
ENSDARP00000072319	0.563	2.56	2.05335	4.91339e-05	7.95598e-07	GO:0007165//signal transduction;GO:0010558//negative regulation of macromolecule biosynthetic process;GO:0048519//negative regulation of biological process;GO:0007154//cell communication;GO:0009987//cellular process;GO:0006974//cellular response to DNA damage stimulus;GO:0010629//negative regulation of gene expression;GO:0051252//regulation of RNA metabolic process;GO:0045892//negative regulation…	XP_018947764.1|0.0e+00|PREDICTED: LOW QUALITY PROTEIN: hypermethylated in cancer 1 protein-like [Cyprinus carpio]	K09228//KRAB domain-containing zinc finger protein;K09228//KRAB domain-containing zinc finger protein
ENSDARP00000130090	6.086	1.333	-2.01647	0.000495583	1.23242e-05	GO:0007166//cell surface receptor signaling pathway;GO:0071363//cellular response to growth factor stimulus;GO:0071495//cellular response to endogenous stimulus;GO:0007169//transmembrane receptor protein tyrosine kinase signaling pathway;GO:0050794//regulation of cellular process;GO:0042221//response to chemical;GO:0008543//fibroblast growth factor receptor signaling pathway;GO:0070887//cellular …	XP_026122161.1|1.1e-112|fibroblast growth factor 19 [Carassius auratus]	K22603//fibroblast growth factor 19+ko04810//Regulation of actin cytoskeleton+ko05226//Gastric cancer+ko05218//Melanoma+ko05200//Pathways in cancer+ko05224//Breast cancer+ko04151//PI3K-Akt signaling pathway+ko04010//MAPK signaling pathway+ko04014//Ras signaling pathway+ko04015//Rap1 signaling pathway;K22603//fibroblast growth factor 19+ko04810//Regulation of actin cytoskeleton+ko05226//Gastric ca…
ENSDARP00000128354-D2	11.07	5.7	-0.941815	0.0230852	0.00156891	GO:0007187//G protein-coupled receptor signaling pathway, coupled to cyclic nucleotide second messenger;GO:0007165//signal transduction;GO:0050789//regulation of biological process;GO:0050896//response to stimulus;GO:0009987//cellular process;GO:0007154//cell communication;GO:0007186//G protein-coupled receptor signaling pathway;GO:0023052//signaling;GO:0050794//regulation of cellular process;GO:…	XP_026121798.1|5.6e-202|guanine nucleotide-binding protein G(i) subunit alpha-2 [Carassius auratus]	K04630//guanine nucleotide-binding protein G(i) subunit alpha+ko04360//Axon guidance+ko04024//cAMP signaling pathway+ko04022//cGMP-PKG signaling pathway+ko04730//Long-term depression+ko05133//Pertussis+ko04071//Sphingolipid signaling pathway+ko04916//Melanogenesis+ko04915//Estrogen signaling pathway+ko04914//Progesterone-mediated oocyte maturation+ko05170//Human immunodeficiency virus 1 infection…
ENSDARP00000109272-D3	2.316	9.62	1.77457	0.0260258	0.00185652	GO:0007275//multicellular organism development;GO:0009888//tissue development;GO:0051056//regulation of small GTPase mediated signal transduction;GO:0060429//epithelium development;GO:0001702//gastrulation with mouth forming second;GO:0002011//morphogenesis of an epithelial sheet;GO:0065007//biological regulation;GO:0010646//regulation of cell communication;GO:0023051//regulation of signaling;GO:…	XP_017208747.1|1.5e-224|cytohesin-1 isoform X2 [Danio rerio]	K18441//cytohesin+ko04144//Endocytosis+ko04072//Phospholipase D signaling pathway;K18441//cytohesin+ko04144//Endocytosis+ko04072//Phospholipase D signaling pathway
ENSDARP00000137095-D2	2.38	1.063	-1.10033	0.0382085	0.00320641	GO:0007275//multicellular organism development;GO:0036211//protein modification process;GO:1901575//organic substance catabolic process;GO:0043632//modification-dependent macromolecule catabolic process;GO:0070647//protein modification by small protein conjugation or removal;GO:0006807//nitrogen compound metabolic process;GO:0006464//cellular protein modification process;GO:0006508//proteolysis;G…	XP_026086389.1|3.7e-195|E3 ubiquitin-protein ligase Siah1 isoform X1 [Carassius auratus]	K04506//E3 ubiquitin-protein ligase SIAH1 [EC:2.3.2.27]+ko04310//Wnt signaling pathway+ko04120//Ubiquitin mediated proteolysis+ko04013//MAPK signaling pathway - fly+ko04115//p53 signaling pathway;K04506//E3 ubiquitin-protein ligase SIAH1 [EC:2.3.2.27]+ko04310//Wnt signaling pathway+ko04120//Ubiquitin mediated proteolysis+ko04013//MAPK signaling pathway - fly+ko04115//p53 signaling pathway
BGI_novel_G002179	261.66	114.846	-1.14032	0.00427865	0.000176512	GO:0007275//multicellular organism development;GO:0048732//gland development;GO:0032502//developmental process;GO:0048856//anatomical structure development;GO:0001889//liver development;GO:0048731//system development;GO:0048513//animal organ development;GO:0032501//multicellular organismal process;GO:0061008//hepaticobiliary system development;GO:0030955//potassium ion binding;GO:0016773//phospho…		K00873//pyruvate kinase [EC:2.7.1.40]+ko00230//Purine metabolism+ko01200//Carbon metabolism+ko00010//Glycolysis / Gluconeogenesis+ko01230//Biosynthesis of amino acids+ko05203//Viral carcinogenesis+ko04930//Type II diabetes mellitus+ko00620//Pyruvate metabolism+ko05230//Central carbon metabolism in cancer+ko01100//Metabolic pathways+ko04922//Glucagon signaling pathway+ko05165//Human papillomavirus…
ENSDARP00000035450	3.196	13.376	2.03179	3.65867e-07	2.92741e-09	GO:0007286//spermatid development;GO:0010033//response to organic substance;GO:0048515//spermatid differentiation;GO:0048869//cellular developmental process;GO:0009719//response to endogenous stimulus;GO:0022412//cellular process involved in reproduction in multicellular organism;GO:0006633//fatty acid biosynthetic process;GO:0006082//organic acid metabolic process;GO:0044237//cellular metabolic …	XP_026122646.1|2.6e-257|monoacylglycerol lipase ABHD2-A [Carassius auratus]	K13697//abhydrolase domain-containing protein 2;K13697//abhydrolase domain-containing protein 2;K13697//abhydrolase domain-containing protein 2
CI01000070_01822353_01824092	2.793	0.61	-2.02329	0.000259451	5.71413e-06	GO:0007420//brain development;GO:0007399//nervous system development;GO:0030154//cell differentiation;GO:0007389//pattern specification process;GO:0050794//regulation of cellular process;GO:0007423//sensory organ development;GO:0198738//cell-cell signaling by wnt;GO:0009987//cellular process;GO:0060896//neural plate pattern specification;GO:0090596//sensory organ morphogenesis;GO:0021879//forebra…	XP_026056696.1|0.0e+00|frizzled-8-like [Carassius auratus]	K02375//frizzled 5/8+ko04390//Hippo signaling pathway+ko05226//Gastric cancer+ko05225//Hepatocellular carcinoma+ko04916//Melanogenesis+ko04550//Signaling pathways regulating pluripotency of stem cells+ko04310//Wnt signaling pathway+ko05217//Basal cell carcinoma+ko05200//Pathways in cancer+ko05205//Proteoglycans in cancer+ko05224//Breast cancer+ko04934//Cushing syndrome+ko04150//mTOR signaling pat…
ENSDARP00000110316-D2	7.006	3.056	-1.1568	0.0341555	0.00271731	GO:0007420//brain development;GO:0008345//larval locomotory behavior;GO:0007417//central nervous system development;GO:0048513//animal organ development;GO:0007275//multicellular organism development;GO:0007399//nervous system development;GO:0044237//cellular metabolic process;GO:0009987//cellular process;GO:0032502//developmental process;GO:0008152//metabolic process;GO:0030537//larval behavior;…	XP_026111209.1|1.5e-277|threonine synthase-like 2 [Carassius auratus]	K06037//O-phospho-L-threonine phospho-lyase [EC:4.2.3.-]
ENSDARP00000064438	8.096	2.806	-1.44445	0.0204	0.00134178	GO:0007507//heart development;GO:0048731//system development;GO:0032501//multicellular organismal process;GO:0032502//developmental process;GO:0007275//multicellular organism development;GO:0048513//animal organ development;GO:0048856//anatomical structure development;GO:0072359//circulatory system development;GO:0005643//nuclear pore;GO:0012505//endomembrane system;GO:0044446//intracellular orga…	XP_026101795.1|6.5e-217|nucleoporin Nup43 [Carassius auratus]	K14305//nuclear pore complex protein Nup43+ko03013//RNA transport;K14305//nuclear pore complex protein Nup43+ko03013//RNA transport
CI01000006_09282220_09315540-D4	1.383	0.286	-2.15221	1.68983e-05	2.31916e-07	GO:0007507//heart development;GO:0060562//epithelial tube morphogenesis;GO:0065008//regulation of biological quality;GO:0072359//circulatory system development;GO:0009987//cellular process;GO:0006810//transport;GO:0032501//multicellular organismal process;GO:0070588//calcium ion transmembrane transport;GO:0001947//heart looping;GO:0065007//biological regulation;GO:0006873//cellular ion homeostasi…	XP_016430226.1|0.0e+00|PREDICTED: sarcoplasmic/endoplasmic reticulum calcium ATPase 2 isoform X1 [Sinocyclocheilus rhinocerous]	K05853//Ca2+ transporting ATPase, sarcoplasmic/endoplasmic reticulum [EC:3.6.3.8]+ko04022//cGMP-PKG signaling pathway+ko04020//Calcium signaling pathway+ko04972//Pancreatic secretion+ko05010//Alzheimer disease;K05853//Ca2+ transporting ATPase, sarcoplasmic/endoplasmic reticulum [EC:3.6.3.8]+ko04022//cGMP-PKG signaling pathway+ko04020//Calcium signaling pathway+ko04972//Pancreatic secretion+ko0501…
CI01000000_16034357_16056363	27.376	13.123	-1.0158	0.0357995	0.00290812	GO:0007507//heart development;GO:1903506//regulation of nucleic acid-templated transcription;GO:1905330//regulation of morphogenesis of an epithelium;GO:0030509//BMP signaling pathway;GO:0051179//localization;GO:0007369//gastrulation;GO:0051716//cellular response to stimulus;GO:0048884//neuromast development;GO:2000145//regulation of cell motility;GO:0048731//system development;GO:0009855//determ…	XP_016103980.1|5.2e-242|PREDICTED: mothers against decapentaplegic homolog 5 isoform X2 [Sinocyclocheilus grahami]	K16790//mothers against decapentaplegic homolog 5+ko04350//TGF-beta signaling pathway+ko04550//Signaling pathways regulating pluripotency of stem cells;K16790//mothers against decapentaplegic homolog 5+ko04350//TGF-beta signaling pathway+ko04550//Signaling pathways regulating pluripotency of stem cells;K10601//E3 ubiquitin-protein ligase synoviolin [EC:2.3.2.27]+ko04141//Protein processing in end…
ENSDARP00000110316	2.24	0.663	-1.69921	0.00949644	0.000493251	GO:0007626//locomotory behavior;GO:0032501//multicellular organismal process;GO:0032502//developmental process;GO:0060322//head development;GO:0044237//cellular metabolic process;GO:0007420//brain development;GO:0048731//system development;GO:0009987//cellular process;GO:0030537//larval behavior;GO:0008345//larval locomotory behavior;GO:0007417//central nervous system development;GO:0008152//meta…	XP_026111209.1|7.1e-269|threonine synthase-like 2 [Carassius auratus]	K06037//O-phospho-L-threonine phospho-lyase [EC:4.2.3.-];K06037//O-phospho-L-threonine phospho-lyase [EC:4.2.3.-]
ENSDARP00000135843	13.91	5.083	-1.41456	0.000154892	3.07945e-06	GO:0008104//protein localization;GO:1901566//organonitrogen compound biosynthetic process;GO:0072657//protein localization to membrane;GO:0098953//receptor diffusion trapping;GO:0018130//heterocycle biosynthetic process;GO:0009116//nucleoside metabolic process;GO:0097112//gamma-aminobutyric acid receptor clustering;GO:0090407//organophosphate biosynthetic process;GO:0043412//macromolecule modific…	XP_026085527.1|0.0e+00|gephyrin isoform X2 [Carassius auratus]	K15376//gephyrin [EC:2.10.1.1 2.7.7.75]+ko04727//GABAergic synapse+ko01100//Metabolic pathways+ko00790//Folate biosynthesis;K15376//gephyrin [EC:2.10.1.1 2.7.7.75]+ko04727//GABAergic synapse+ko01100//Metabolic pathways+ko00790//Folate biosynthesis;K15376//gephyrin [EC:2.10.1.1 2.7.7.75]+ko04727//GABAergic synapse+ko01100//Metabolic pathways+ko00790//Folate biosynthesis
ENSDARP00000039324-D4	3.12	15.526	2.22315	1.23443e-06	1.13168e-08	GO:0008144//drug binding;GO:0000166//nucleotide binding;GO:0030554//adenyl nucleotide binding;GO:0005488//binding;GO:0097367//carbohydrate derivative binding;GO:0036094//small molecule binding;GO:0043168//anion binding;GO:0043167//ion binding;GO:0005524//ATP binding;GO:1901363//heterocyclic compound binding;GO:0035639//purine ribonucleoside triphosphate binding;GO:0032553//ribonucleotide binding;…	XP_026137818.1|0.0e+00|heat shock cognate 71 kDa protein-like [Carassius auratus]	K03283//heat shock 70kDa protein 1/2/6/8+ko03040//Spliceosome+ko04144//Endocytosis+ko04141//Protein processing in endoplasmic reticulum+ko05134//Legionellosis+ko04213//Longevity regulating pathway - multiple species+ko04915//Estrogen signaling pathway+ko04612//Antigen processing and presentation+ko05145//Toxoplasmosis+ko04010//MAPK signaling pathway+ko05162//Measles+ko05164//Influenza A;K03283//h…
ENSONIP00000013340-D2	4.94	1.86	-1.34247	0.00792929	0.0003884	GO:0008144//drug binding;GO:0036094//small molecule binding;GO:0140096//catalytic activity, acting on a protein;GO:0032559//adenyl ribonucleotide binding;GO:0016773//phosphotransferase activity, alcohol group as acceptor;GO:0043168//anion binding;GO:0016772//transferase activity, transferring phosphorus-containing groups;GO:0017076//purine nucleotide binding;GO:0016740//transferase activity;GO:00…	XP_026139816.1|4.0e-247|serine/threonine-protein kinase 25-like [Carassius auratus]	K08838//serine/threonine-protein kinase 24/25/MST4 [EC:2.7.11.1]
BGI_novel_G001139	6.136	2.87	-1.06094	0.0426488	0.00376296	GO:0008144//drug binding;GO:0046914//transition metal ion binding;GO:0140104//molecular carrier activity;GO:0043167//ion binding;GO:0097159//organic cyclic compound binding;GO:0020037//heme binding;GO:0019825//oxygen binding;GO:0005506//iron ion binding;GO:1901363//heterocyclic compound binding;GO:0005488//binding;GO:0036094//small molecule binding;GO:0005344//oxygen carrier activity;GO:0048037//…		K21894//cytoglobin
BGI_novel_G001454	3.346	41.066	3.39709	1.64213e-12	4.7212e-15	GO:0008152//metabolic process;GO:0006950//response to stress;GO:0006807//nitrogen compound metabolic process;GO:0044238//primary metabolic process;GO:0034641//cellular nitrogen compound metabolic process;GO:0051716//cellular response to stimulus;GO:0006139//nucleobase-containing compound metabolic process;GO:0006281//DNA repair;GO:0009987//cellular process;GO:0033554//cellular response to stress;…		K03006//DNA-directed RNA polymerase II subunit RPB1 [EC:2.7.7.6]+ko03020//RNA polymerase+ko05016//Huntington disease+ko05168//Herpes simplex infection
ENSONIP00000013108	9.236	3.33	-1.41662	0.00213047	7.28089e-05	GO:0008152//metabolic process;GO:0009056//catabolic process;GO:0016042//lipid catabolic process;GO:0071704//organic substance metabolic process;GO:1901575//organic substance catabolic process;GO:0044238//primary metabolic process;GO:0006629//lipid metabolic process;GO:0016020//membrane;GO:0031224//intrinsic component of membrane;GO:0044425//membrane part;GO:0016021//integral component of membrane…	XP_016413567.1|0.0e+00|PREDICTED: patatin-like phospholipase domain-containing protein 7 [Sinocyclocheilus rhinocerous]	K14676//lysophospholipid hydrolase [EC:3.1.1.5]+ko00564//Glycerophospholipid metabolism;K14676//lysophospholipid hydrolase [EC:3.1.1.5]+ko00564//Glycerophospholipid metabolism
CI01000055_01852604_01874289	4.813	38.3	2.75602	4.73358e-06	5.2768e-08	GO:0008152//metabolic process;GO:0009058//biosynthetic process;GO:0043167//ion binding;GO:0036094//small molecule binding;GO:0016746//transferase activity, transferring acyl groups;GO:0005488//binding;GO:0016747//transferase activity, transferring acyl groups other than amino-acyl groups;GO:0048037//cofactor binding;GO:0003824//catalytic activity;GO:0016787//hydrolase activity;GO:0031177//phospho…	XP_026132380.1|0.0e+00|fatty acid synthase-like [Carassius auratus]	K00665//fatty acid synthase, animal type [EC:2.3.1.85]+ko04910//Insulin signaling pathway+ko00061//Fatty acid biosynthesis+ko04152//AMPK signaling pathway+ko01100//Metabolic pathways+ko01212//Fatty acid metabolism;K00665//fatty acid synthase, animal type [EC:2.3.1.85]+ko04910//Insulin signaling pathway+ko00061//Fatty acid biosynthesis+ko04152//AMPK signaling pathway+ko01100//Metabolic pathways+ko…
ENSDARP00000103258-D2	0.336	2.153	2.48712	6.80412e-05	1.17004e-06	GO:0008152//metabolic process;GO:0009058//biosynthetic process;GO:0097159//organic cyclic compound binding;GO:0003824//catalytic activity;GO:0030170//pyridoxal phosphate binding;GO:0043168//anion binding;GO:0043167//ion binding;GO:0005488//binding;GO:0050662//coenzyme binding;GO:1901363//heterocyclic compound binding;GO:0070279//vitamin B6 binding;GO:0048037//cofactor binding;GO:0019842//vitamin …	XP_016332673.1|0.0e+00|PREDICTED: serine palmitoyltransferase 2-like isoform X1 [Sinocyclocheilus anshuiensis]	K00654//serine palmitoyltransferase [EC:2.3.1.50]+ko04071//Sphingolipid signaling pathway+ko00600//Sphingolipid metabolism+ko01100//Metabolic pathways
ENSONIP00000023069-D6	4.163	2.073	-0.937759	0.0412979	0.00358104	GO:0008152//metabolic process;GO:0016021//integral component of membrane;GO:0016020//membrane;GO:0031224//intrinsic component of membrane;GO:0044425//membrane part;GO:0004559//alpha-mannosidase activity;GO:0005509//calcium ion binding;GO:0004571//mannosyl-oligosaccharide 1,2-alpha-mannosidase activity;GO:0016787//hydrolase activity;GO:0015923//mannosidase activity;GO:0005488//binding;GO:0046872//…	XP_016104572.1|0.0e+00|PREDICTED: mannosyl-oligosaccharide 1,2-alpha-mannosidase IA-like isoform X2 [Sinocyclocheilus grahami]	K01230//mannosyl-oligosaccharide alpha-1,2-mannosidase [EC:3.2.1.113]+ko04141//Protein processing in endoplasmic reticulum+ko00510//N-Glycan biosynthesis+ko01100//Metabolic pathways;K01230//mannosyl-oligosaccharide alpha-1,2-mannosidase [EC:3.2.1.113]+ko04141//Protein processing in endoplasmic reticulum+ko00510//N-Glycan biosynthesis+ko01100//Metabolic pathways;K01230//mannosyl-oligosaccharide al…
ENSDARP00000017229	5.94	1.22	-2.14232	4.65616e-05	7.47633e-07	GO:0008152//metabolic process;GO:0016070//RNA metabolic process;GO:0090304//nucleic acid metabolic process;GO:0006725//cellular aromatic compound metabolic process;GO:0006807//nitrogen compound metabolic process;GO:0010467//gene expression;GO:0009987//cellular process;GO:0071704//organic substance metabolic process;GO:0006397//mRNA processing;GO:0043170//macromolecule metabolic process;GO:0044237…	XP_018977502.1|2.2e-127|PREDICTED: cleavage and polyadenylation specificity factor subunit 5-like [Cyprinus carpio]	K14397//cleavage and polyadenylation specificity factor subunit 5+ko03015//mRNA surveillance pathway;K14397//cleavage and polyadenylation specificity factor subunit 5+ko03015//mRNA surveillance pathway
BGI_novel_G001126	10.64	4.8	-1.10631	0.00276621	0.000100537	GO:0008152//metabolic process;GO:0016999//antibiotic metabolic process;GO:0043436//oxoacid metabolic process;GO:0006091//generation of precursor metabolites and energy;GO:0045333//cellular respiration;GO:0015980//energy derivation by oxidation of organic compounds;GO:0072350//tricarboxylic acid metabolic process;GO:0044281//small molecule metabolic process;GO:0044237//cellular metabolic process;G…		K15791//probable 2-oxoglutarate dehydrogenase E1 component DHKTD1 [EC:1.2.4.2]
ENSDARP00000137389-D2	1.886	0.853	-1.1385	0.0266194	0.00192413	GO:0008152//metabolic process;GO:0017185//peptidyl-lysine hydroxylation;GO:0030198//extracellular matrix organization;GO:0044260//cellular macromolecule metabolic process;GO:0046394//carboxylic acid biosynthetic process;GO:0044283//small molecule biosynthetic process;GO:0044281//small molecule metabolic process;GO:0036211//protein modification process;GO:1901564//organonitrogen compound metabolic…	XP_026118220.1|0.0e+00|procollagen-lysine,2-oxoglutarate 5-dioxygenase 1-like [Carassius auratus]	K00473//procollagen-lysine,2-oxoglutarate 5-dioxygenase 1 [EC:1.14.11.4]+ko00310//Lysine degradation;K00473//procollagen-lysine,2-oxoglutarate 5-dioxygenase 1 [EC:1.14.11.4]+ko00310//Lysine degradation;K00473//procollagen-lysine,2-oxoglutarate 5-dioxygenase 1 [EC:1.14.11.4]+ko00310//Lysine degradation
BGI_novel_G000712	0.14	0.923	2.49134	4.85599e-05	7.82353e-07	GO:0008152//metabolic process;GO:0043412//macromolecule modification;GO:0043170//macromolecule metabolic process;GO:0044238//primary metabolic process;GO:1901564//organonitrogen compound metabolic process;GO:0044237//cellular metabolic process;GO:0006807//nitrogen compound metabolic process;GO:0044260//cellular macromolecule metabolic process;GO:0044267//cellular protein metabolic process;GO:0036…		K05619//transglutaminase 1 [EC:2.3.2.13]
ENSDARP00000053541-D2	2862.22	1322.88	-1.09061	0.0214733	0.00143159	GO:0008152//metabolic process;GO:0043603//cellular amide metabolic process;GO:0009059//macromolecule biosynthetic process;GO:0043043//peptide biosynthetic process;GO:0009058//biosynthetic process;GO:0010467//gene expression;GO:0006518//peptide metabolic process;GO:0044260//cellular macromolecule metabolic process;GO:0006412//translation;GO:0009987//cellular process;GO:0006807//nitrogen compound m…	XP_026055747.1|1.2e-69|40S ribosomal protein S12 [Carassius auratus]	K02951//small subunit ribosomal protein S12e+ko03010//Ribosome;K02951//small subunit ribosomal protein S12e+ko03010//Ribosome
ENSDARP00000141243	123.273	44.653	-1.40296	2.94679e-05	4.43589e-07	GO:0008152//metabolic process;GO:0050896//response to stimulus;GO:0017144//drug metabolic process;GO:0007275//multicellular organism development;GO:0061005//cell differentiation involved in kidney development;GO:0046394//carboxylic acid biosynthetic process;GO:0009308//amine metabolic process;GO:0006586//indolalkylamine metabolic process;GO:0019637//organophosphate metabolic process;GO:0034354//'…	XP_026113728.1|8.4e-253|kynurenine 3-monooxygenase [Carassius auratus]	K00486//kynurenine 3-monooxygenase [EC:1.14.13.9]+ko00380//Tryptophan metabolism+ko01100//Metabolic pathways;K00486//kynurenine 3-monooxygenase [EC:1.14.13.9]+ko00380//Tryptophan metabolism+ko01100//Metabolic pathways
CI01000051_01457945_01462388	9.996	0.78	-3.283	5.03294e-06	5.63781e-08	GO:0008152//metabolic process;GO:0051234//establishment of localization;GO:0051179//localization;GO:0006066//alcohol metabolic process;GO:0006720//isoprenoid metabolic process;GO:0006721//terpenoid metabolic process;GO:0044237//cellular metabolic process;GO:0042445//hormone metabolic process;GO:0034308//primary alcohol metabolic process;GO:0042572//retinol metabolic process;GO:0006629//lipid meta…	XP_026088492.1|7.9e-81|transthyretin-like [Carassius auratus]	K20731//transthyretin+ko04918//Thyroid hormone synthesis
CI01000158_00184403_00186141-D2	3.783	1.11	-1.6132	0.024454	0.00170725	GO:0008152//metabolic process;GO:1901360//organic cyclic compound metabolic process;GO:0009987//cellular process;GO:0009059//macromolecule biosynthetic process;GO:0071704//organic substance metabolic process;GO:0051171//regulation of nitrogen compound metabolic process;GO:0044238//primary metabolic process;GO:0006259//DNA metabolic process;GO:0019219//regulation of nucleobase-containing compound …	XP_016125082.1|1.5e-140|PREDICTED: proliferating cell nuclear antigen [Sinocyclocheilus grahami]	K04802//proliferating cell nuclear antigen+ko03420//Nucleotide excision repair+ko03030//DNA replication+ko03410//Base excision repair+ko04530//Tight junction+ko03430//Mismatch repair+ko04110//Cell cycle+ko05161//Hepatitis B
CI01000006_01778632_01788481-D3	1.433	0.38	-1.81577	0.00345881	0.000134435	GO:0008152//metabolic process;GO:1901360//organic cyclic compound metabolic process;GO:0044260//cellular macromolecule metabolic process;GO:0034641//cellular nitrogen compound metabolic process;GO:1901576//organic substance biosynthetic process;GO:0006807//nitrogen compound metabolic process;GO:0043170//macromolecule metabolic process;GO:0006139//nucleobase-containing compound metabolic process;G…	XP_026051635.1|0.0e+00|ribonucleoside-diphosphate reductase large subunit-like [Carassius auratus]	K10807//ribonucleoside-diphosphate reductase subunit M1 [EC:1.17.4.1]+ko00983//Drug metabolism - other enzymes+ko00230//Purine metabolism+ko00240//Pyrimidine metabolism+ko00480//Glutathione metabolism+ko01100//Metabolic pathways;K10807//ribonucleoside-diphosphate reductase subunit M1 [EC:1.17.4.1]+ko00983//Drug metabolism - other enzymes+ko00230//Purine metabolism+ko00240//Pyrimidine metabolism+k…
ENSDARP00000006047	86.183	30.036	-1.47714	0.00852931	0.000424511	GO:0008152//metabolic process;GO:1901360//organic cyclic compound metabolic process;GO:0071704//organic substance metabolic process;GO:0006807//nitrogen compound metabolic process;GO:0009225//nucleotide-sugar metabolic process;GO:1901135//carbohydrate derivative metabolic process;GO:0044238//primary metabolic process;GO:0034641//cellular nitrogen compound metabolic process;GO:0006139//nucleobase-…	XP_026059369.1|1.4e-275|UTP--glucose-1-phosphate uridylyltransferase-like isoform X1 [Carassius auratus]	K00963//UTP--glucose-1-phosphate uridylyltransferase [EC:2.7.7.9]+ko00040//Pentose and glucuronate interconversions+ko00052//Galactose metabolism+ko00500//Starch and sucrose metabolism+ko00520//Amino sugar and nucleotide sugar metabolism+ko01100//Metabolic pathways;K00963//UTP--glucose-1-phosphate uridylyltransferase [EC:2.7.7.9]+ko00040//Pentose and glucuronate interconversions+ko00052//Galactos…
ENSDARP00000038993-D2	0.606	746.71	9.58311	2.77596e-79	2.25878e-83	GO:0008152//metabolic process;GO:1901565//organonitrogen compound catabolic process;GO:0033015//tetrapyrrole catabolic process;GO:0006725//cellular aromatic compound metabolic process;GO:1901575//organic substance catabolic process;GO:0006788//heme oxidation;GO:1901360//organic cyclic compound metabolic process;GO:0034641//cellular nitrogen compound metabolic process;GO:1901361//organic cyclic co…	XP_026063370.1|1.4e-144|heme oxygenase-like [Carassius auratus]	K00510//heme oxygenase 1 [EC:1.14.14.18]+ko05225//Hepatocellular carcinoma+ko04216//Ferroptosis+ko05418//Fluid shear stress and atherosclerosis+ko00860//Porphyrin and chlorophyll metabolism+ko04978//Mineral absorption+ko05200//Pathways in cancer+ko05206//MicroRNAs in cancer+ko01100//Metabolic pathways+ko04066//HIF-1 signaling pathway;K00510//heme oxygenase 1 [EC:1.14.14.18]+ko05225//Hepatocellula…
BGI_novel_G002721	4.506	2.016	-1.10869	0.0125024	0.000702961	GO:0008233//peptidase activity;GO:0005488//binding;GO:0140096//catalytic activity, acting on a protein;GO:0004175//endopeptidase activity;GO:0004222//metalloendopeptidase activity;GO:0046872//metal ion binding;GO:0016787//hydrolase activity;GO:0043169//cation binding;GO:0070011//peptidase activity, acting on L-amino acid peptides;GO:0008237//metallopeptidase activity;GO:0003824//catalytic activit…		K01411//nardilysin [EC:3.4.24.61]
ENSDARP00000063250-D2	124.09	32.666	-1.74812	0.0241197	0.00167082	GO:0008233//peptidase activity;GO:0070011//peptidase activity, acting on L-amino acid peptides;GO:0008234//cysteine-type peptidase activity;GO:0016787//hydrolase activity;GO:0003824//catalytic activity;GO:0140096//catalytic activity, acting on a protein;	XP_026068856.1|1.4e-185|cathepsin Z-like [Carassius auratus]	K08568//cathepsin X [EC:3.4.18.1]+ko04142//Lysosome+ko04210//Apoptosis
ENSDARP00000113551-D5	2.023	0.73	-1.32624	0.0442535	0.00395014	GO:0008234//cysteine-type peptidase activity;GO:0140096//catalytic activity, acting on a protein;GO:0004197//cysteine-type endopeptidase activity;GO:0070011//peptidase activity, acting on L-amino acid peptides;GO:0004175//endopeptidase activity;GO:0016787//hydrolase activity;GO:0003824//catalytic activity;GO:0008233//peptidase activity;	XP_026109862.1|2.7e-205|caspase-1-A-like [Carassius auratus]	K01370//caspase 1 [EC:3.4.22.36]+ko05014//Amyotrophic lateral sclerosis (ALS)+ko05134//Legionellosis+ko05132//Salmonella infection+ko05133//Pertussis+ko04217//Necroptosis+ko04625//C-type lectin receptor signaling pathway+ko04621//NOD-like receptor signaling pathway+ko04623//Cytosolic DNA-sensing pathway+ko05164//Influenza A;K01370//caspase 1 [EC:3.4.22.36]+ko05014//Amyotrophic lateral sclerosis (…
ENSDARP00000130583-D2	1.736	8.043	2.04743	7.45129e-05	1.30558e-06	GO:0008283//cell proliferation;GO:0044212//transcription regulatory region DNA binding;GO:1901363//heterocyclic compound binding;GO:0001067//regulatory region nucleic acid binding;GO:0003676//nucleic acid binding;GO:0003700//DNA-binding transcription factor activity;GO:0140110//transcription regulator activity;GO:0097159//organic cyclic compound binding;GO:0003677//DNA binding;GO:0005488//binding;	XP_026136058.1|1.1e-194|interferon regulatory factor 2-like isoform X1 [Carassius auratus]	K10153//interferon regulatory factor 2;K10153//interferon regulatory factor 2
ENSDARP00000068371	274.76	53.433	-2.28643	3.58899e-08	2.19025e-10	GO:0008483//transaminase activity;GO:0016740//transferase activity;GO:0008453//alanine-glyoxylate transaminase activity;GO:0003824//catalytic activity;GO:0004760//serine-pyruvate transaminase activity;GO:0016769//transferase activity, transferring nitrogenous groups;	XP_026119668.1|2.0e-222|serine--pyruvate aminotransferase, mitochondrial-like [Carassius auratus]	K00830//alanine-glyoxylate transaminase / serine-glyoxylate transaminase / serine-pyruvate transaminase [EC:2.6.1.44 2.6.1.45 2.6.1.51]+ko04146//Peroxisome+ko01200//Carbon metabolism+ko00250//Alanine, aspartate and glutamate metabolism+ko00260//Glycine, serine and threonine metabolism+ko01100//Metabolic pathways+ko00630//Glyoxylate and dicarboxylate metabolism;K00830//alanine-glyoxylate transamin…
ENSORLP00000011954-D3	8.833	3.853	-0.931643	0.0423852	0.00372246	GO:0009056//catabolic process;GO:0006511//ubiquitin-dependent protein catabolic process;GO:0022607//cellular component assembly;GO:0034622//cellular protein-containing complex assembly;GO:0044265//cellular macromolecule catabolic process;GO:0071704//organic substance metabolic process;GO:0050789//regulation of biological process;GO:0043632//modification-dependent macromolecule catabolic process;G…	AWP21526.1|0.0e+00|putative PIP5K1A and PSMD4-like protein-like [Scophthalmus maximus]	K00889//1-phosphatidylinositol-4-phosphate 5-kinase [EC:2.7.1.68]+ko04144//Endocytosis+ko04810//Regulation of actin cytoskeleton+ko04070//Phosphatidylinositol signaling system+ko04072//Phospholipase D signaling pathway+ko04666//Fc gamma R-mediated phagocytosis+ko00562//Inositol phosphate metabolism+ko05231//Choline metabolism in cancer+ko01100//Metabolic pathways;K00889//1-phosphatidylinositol-4-…
BGI_novel_G003153	5.12	2.156	-1.20731	0.0320068	0.00249172	GO:0009056//catabolic process;GO:0008152//metabolic process;GO:1901605//alpha-amino acid metabolic process;GO:0006567//threonine catabolic process;GO:0009063//cellular amino acid catabolic process;GO:0009058//biosynthetic process;GO:0044282//small molecule catabolic process;GO:0071704//organic substance metabolic process;GO:0044248//cellular catabolic process;GO:0006566//threonine metabolic proce…		K00639//glycine C-acetyltransferase [EC:2.3.1.29]+ko00260//Glycine, serine and threonine metabolism
ENSDARP00000060036	12.673	93.456	2.67713	1.53498e-05	2.06501e-07	GO:0009056//catabolic process;GO:0061919//process utilizing autophagic mechanism;GO:0044248//cellular catabolic process;GO:0006914//autophagy;GO:0008152//metabolic process;GO:0044237//cellular metabolic process;GO:0009987//cellular process;GO:0005623//cell;GO:0005622//intracellular;GO:0044424//intracellular part;GO:0044464//cell part;GO:0005737//cytoplasm;	XP_026084467.1|1.8e-59|gamma-aminobutyric acid receptor-associated protein-like 1 [Carassius auratus]	K08341//GABA(A) receptor-associated protein+ko04140//Autophagy - animal+ko04212//Longevity regulating pathway - worm+ko04137//Mitophagy - animal+ko04136//Autophagy - other+ko04727//GABAergic synapse+ko04621//NOD-like receptor signaling pathway+ko04371//Apelin signaling pathway+ko04068//FoxO signaling pathway+ko05167//Kaposi sarcoma-associated herpesvirus infection;K08341//GABA(A) receptor-associa…
ENSDARP00000133388	25.213	4.6	-2.35043	1.33953e-13	3.16091e-16	GO:0009056//catabolic process;GO:1901575//organic substance catabolic process;GO:0034641//cellular nitrogen compound metabolic process;GO:1901360//organic cyclic compound metabolic process;GO:0044281//small molecule metabolic process;GO:1901565//organonitrogen compound catabolic process;GO:0046110//xanthine metabolic process;GO:0006139//nucleobase-containing compound metabolic process;GO:0009115/…	XP_016400182.1|0.0e+00|PREDICTED: xanthine dehydrogenase/oxidase-like isoform X1 [Sinocyclocheilus rhinocerous]	K00106//xanthine dehydrogenase/oxidase [EC:1.17.1.4 1.17.3.2]+ko04146//Peroxisome+ko00983//Drug metabolism - other enzymes+ko00232//Caffeine metabolism+ko00230//Purine metabolism+ko01100//Metabolic pathways;K00106//xanthine dehydrogenase/oxidase [EC:1.17.1.4 1.17.3.2]+ko04146//Peroxisome+ko00983//Drug metabolism - other enzymes+ko00232//Caffeine metabolism+ko00230//Purine metabolism+ko01100//Meta…
ENSDARP00000124361-D2	7.36	1.25	-2.41757	3.03386e-05	4.57518e-07	GO:0009057//macromolecule catabolic process;GO:0000270//peptidoglycan metabolic process;GO:0043170//macromolecule metabolic process;GO:0009253//peptidoglycan catabolic process;GO:0009056//catabolic process;GO:1901564//organonitrogen compound metabolic process;GO:1901575//organic substance catabolic process;GO:1901135//carbohydrate derivative metabolic process;GO:0008152//metabolic process;GO:0030…	XP_026113459.1|2.1e-281|N-acetylmuramoyl-L-alanine amidase-like isoform X1 [Carassius auratus]	K01446//peptidoglycan recognition protein;K01446//peptidoglycan recognition protein
BGI_novel_G001295	2.666	9.77	1.73267	0.0173519	0.00107545	GO:0009057//macromolecule catabolic process;GO:0006464//cellular protein modification process;GO:0070647//protein modification by small protein conjugation or removal;GO:0030163//protein catabolic process;GO:0009056//catabolic process;GO:0036211//protein modification process;GO:0071704//organic substance metabolic process;GO:1901564//organonitrogen compound metabolic process;GO:0044267//cellular …		K08770//ubiquitin C+ko03320//PPAR signaling pathway
ENSONIP00000001471-D2	50.766	23.94	-1.05321	0.0166361	0.00101299	GO:0009057//macromolecule catabolic process;GO:0008152//metabolic process;GO:1901564//organonitrogen compound metabolic process;GO:1901575//organic substance catabolic process;GO:0044238//primary metabolic process;GO:0009056//catabolic process;GO:0019538//protein metabolic process;GO:1901565//organonitrogen compound catabolic process;GO:0043170//macromolecule metabolic process;GO:0071704//organic…	XP_026142321.1|4.0e-250|26S proteasome regulatory subunit 4 [Carassius auratus]	K03062//26S proteasome regulatory subunit T2+ko05203//Viral carcinogenesis+ko03050//Proteasome+ko05165//Human papillomavirus infection+ko05169//Epstein-Barr virus infection;K03062//26S proteasome regulatory subunit T2+ko05203//Viral carcinogenesis+ko03050//Proteasome+ko05165//Human papillomavirus infection+ko05169//Epstein-Barr virus infection
Cg-F_76885	196.15	96.403	-1.04445	0.0268608	0.00194887	GO:0009058//biosynthetic process;GO:0006807//nitrogen compound metabolic process;GO:0009156//ribonucleoside monophosphate biosynthetic process;GO:0009145//purine nucleoside triphosphate biosynthetic process;GO:0051179//localization;GO:0044281//small molecule metabolic process;GO:0034641//cellular nitrogen compound metabolic process;GO:1901576//organic substance biosynthetic process;GO:0009260//ri…	XP_026086421.1|1.6e-157|ATP synthase subunit gamma, mitochondrial isoform X1 [Carassius auratus]	K02136//F-type H+-transporting ATPase subunit gamma+ko04714//Thermogenesis+ko00190//Oxidative phosphorylation+ko05010//Alzheimer disease+ko05012//Parkinson disease+ko05016//Huntington disease+ko01100//Metabolic pathways;K02136//F-type H+-transporting ATPase subunit gamma+ko04714//Thermogenesis+ko00190//Oxidative phosphorylation+ko05010//Alzheimer disease+ko05012//Parkinson disease+ko05016//Huntin…
ENSDARP00000121415	163.41	87.336	-0.880254	0.0456583	0.00412508	GO:0009058//biosynthetic process;GO:0008152//metabolic process;GO:0043168//anion binding;GO:0019842//vitamin binding;GO:0036094//small molecule binding;GO:0050662//coenzyme binding;GO:0005488//binding;GO:1901363//heterocyclic compound binding;GO:0003824//catalytic activity;GO:0070279//vitamin B6 binding;GO:0048037//cofactor binding;GO:0097159//organic cyclic compound binding;GO:0030170//pyridoxal…	XP_016417528.1|4.6e-304|PREDICTED: alanine aminotransferase 2-like isoform X1 [Sinocyclocheilus rhinocerous]	K00814//alanine transaminase [EC:2.6.1.2]+ko01200//Carbon metabolism+ko01230//Biosynthesis of amino acids+ko00250//Alanine, aspartate and glutamate metabolism+ko00220//Arginine biosynthesis+ko01100//Metabolic pathways+ko01210//2-Oxocarboxylic acid metabolism;K00814//alanine transaminase [EC:2.6.1.2]+ko01200//Carbon metabolism+ko01230//Biosynthesis of amino acids+ko00250//Alanine, aspartate and gl…
BGI_novel_G001582	82.73	29.983	-1.41829	0.00262341	9.41379e-05	GO:0009059//macromolecule biosynthetic process;GO:0070838//divalent metal ion transport;GO:0006816//calcium ion transport;GO:0042592//homeostatic process;GO:0043412//macromolecule modification;GO:0006464//cellular protein modification process;GO:0050801//ion homeostasis;GO:0065007//biological regulation;GO:0051234//establishment of localization;GO:0055074//calcium ion homeostasis;GO:0006807//nitr…
ENSDARP00000022618	20.286	7.55	-1.45546	0.00264573	9.52978e-05	GO:0009100//glycoprotein metabolic process;GO:0051146//striated muscle cell differentiation;GO:0055086//nucleobase-containing small molecule metabolic process;GO:0009987//cellular process;GO:0048856//anatomical structure development;GO:0048747//muscle fiber development;GO:0006807//nitrogen compound metabolic process;GO:0006486//protein glycosylation;GO:0043412//macromolecule modification;GO:00442…	XP_026053407.1|3.8e-206|mannose-1-phosphate guanyltransferase beta [Carassius auratus]	K00966//mannose-1-phosphate guanylyltransferase [EC:2.7.7.13]+ko00051//Fructose and mannose metabolism+ko00520//Amino sugar and nucleotide sugar metabolism+ko01100//Metabolic pathways;K00966//mannose-1-phosphate guanylyltransferase [EC:2.7.7.13]+ko00051//Fructose and mannose metabolism+ko00520//Amino sugar and nucleotide sugar metabolism+ko01100//Metabolic pathways
ENSXMAP00000003755-D2	138.44	62.926	-1.1185	0.00904003	0.000462218	GO:0009101//glycoprotein biosynthetic process;GO:0009100//glycoprotein metabolic process;GO:1901564//organonitrogen compound metabolic process;GO:0044260//cellular macromolecule metabolic process;GO:0044267//cellular protein metabolic process;GO:1901137//carbohydrate derivative biosynthetic process;GO:0071704//organic substance metabolic process;GO:0019538//protein metabolic process;GO:1901135//c…	XP_016399036.1|2.5e-42|PREDICTED: transmembrane protein 258-like [Sinocyclocheilus rhinocerous]
BGI_novel_G000288	373.556	99.27	-1.81554	9.36865e-06	1.15618e-07	GO:0009108//coenzyme biosynthetic process;GO:0006556//S-adenosylmethionine biosynthetic process;GO:0044237//cellular metabolic process;GO:0009058//biosynthetic process;GO:0044249//cellular biosynthetic process;GO:0046500//S-adenosylmethionine metabolic process;GO:0044272//sulfur compound biosynthetic process;GO:0008152//metabolic process;GO:0044281//small molecule metabolic process;GO:0006790//su…		K00789//S-adenosylmethionine synthetase [EC:2.5.1.6]+ko01230//Biosynthesis of amino acids+ko01100//Metabolic pathways+ko00270//Cysteine and methionine metabolism
CI01000041_00558941_00563881-D2	2.583	25.89	3.01412	1.39022e-06	1.28958e-08	GO:0009135//purine nucleoside diphosphate metabolic process;GO:0009179//purine ribonucleoside diphosphate metabolic process;GO:0006753//nucleoside phosphate metabolic process;GO:0032787//monocarboxylic acid metabolic process;GO:0009167//purine ribonucleoside monophosphate metabolic process;GO:1901575//organic substance catabolic process;GO:0009132//nucleoside diphosphate metabolic process;GO:0006…	XP_026099008.1|3.8e-206|fructose-bisphosphate aldolase C-like [Carassius auratus]	K01623//fructose-bisphosphate aldolase, class I [EC:4.1.2.13]+ko01200//Carbon metabolism+ko00010//Glycolysis / Gluconeogenesis+ko01230//Biosynthesis of amino acids+ko00051//Fructose and mannose metabolism+ko00030//Pentose phosphate pathway+ko01100//Metabolic pathways;K01623//fructose-bisphosphate aldolase, class I [EC:4.1.2.13]+ko01200//Carbon metabolism+ko00010//Glycolysis / Gluconeogenesis+ko01…
CI01000024_03073126_03117989	414.423	184.436	-1.12314	0.0181122	0.0011407	GO:0009152//purine ribonucleotide biosynthetic process;GO:0006811//ion transport;GO:0071704//organic substance metabolic process;GO:0009167//purine ribonucleoside monophosphate metabolic process;GO:0018130//heterocycle biosynthetic process;GO:0009145//purine nucleoside triphosphate biosynthetic process;GO:0046034//ATP metabolic process;GO:0099132//ATP hydrolysis coupled cation transmembrane trans…	ROL41754.1|5.2e-281|Acetylcholine receptor subunit alpha [Anabarilius grahami]	K04803//nicotinic acetylcholine receptor alpha-1+ko04080//Neuroactive ligand-receptor interaction;K02128//F-type H+-transporting ATPase subunit c+ko04714//Thermogenesis+ko00190//Oxidative phosphorylation+ko05010//Alzheimer disease+ko05012//Parkinson disease+ko05016//Huntington disease+ko01100//Metabolic pathways;K02128//F-type H+-transporting ATPase subunit c+ko04714//Thermogenesis+ko00190//Oxida…
CI01000000_10762185_10770168-D2	4.486	20.443	2.10105	2.77332e-06	2.86592e-08	GO:0009165//nucleotide biosynthetic process;GO:0044237//cellular metabolic process;GO:0043101//purine-containing compound salvage;GO:0019693//ribose phosphate metabolic process;GO:0006753//nucleoside phosphate metabolic process;GO:0009168//purine ribonucleoside monophosphate biosynthetic process;GO:0006168//adenine salvage;GO:0009126//purine nucleoside monophosphate metabolic process;GO:0006188//…	XP_026136418.1|6.2e-112|hypoxanthine-guanine phosphoribosyltransferase [Carassius auratus]	K00760//hypoxanthine phosphoribosyltransferase [EC:2.4.2.8]+ko00983//Drug metabolism - other enzymes+ko00230//Purine metabolism+ko01100//Metabolic pathways;K00760//hypoxanthine phosphoribosyltransferase [EC:2.4.2.8]+ko00983//Drug metabolism - other enzymes+ko00230//Purine metabolism+ko01100//Metabolic pathways
CI01000034_05236100_05264059-D2	40.4	140.546	1.64175	0.0166067	0.00101076	GO:0009187//cyclic nucleotide metabolic process;GO:0009987//cellular process;GO:0006084//acetyl-CoA metabolic process;GO:0006082//organic acid metabolic process;GO:0006631//fatty acid metabolic process;GO:0008152//metabolic process;GO:1901566//organonitrogen compound biosynthetic process;GO:0034655//nucleobase-containing compound catabolic process;GO:0008610//lipid biosynthetic process;GO:0044271…	XP_016108938.1|0.0e+00|PREDICTED: ATP-citrate synthase-like [Sinocyclocheilus grahami]	K01648//ATP citrate (pro-S)-lyase [EC:2.3.3.8]+ko00020//Citrate cycle (TCA cycle)+ko01100//Metabolic pathways;K01648//ATP citrate (pro-S)-lyase [EC:2.3.3.8]+ko00020//Citrate cycle (TCA cycle)+ko01100//Metabolic pathways;K01121//2',3'-cyclic-nucleotide 3'-phosphodiesterase [EC:3.1.4.37]
BGI_novel_G001442	5.22	2.12	-1.26464	0.0210654	0.00139583	GO:0009259//ribonucleotide metabolic process;GO:0017144//drug metabolic process;GO:0009150//purine ribonucleotide metabolic process;GO:0019637//organophosphate metabolic process;GO:0009141//nucleoside triphosphate metabolic process;GO:0044281//small molecule metabolic process;GO:0006796//phosphate-containing compound metabolic process;GO:0006793//phosphorus metabolic process;GO:1901564//organonit…		K03934//NADH dehydrogenase (ubiquinone) Fe-S protein 1 [EC:7.1.1.2 1.6.99.3]+ko04723//Retrograde endocannabinoid signaling+ko04714//Thermogenesis+ko00190//Oxidative phosphorylation+ko04932//Non-alcoholic fatty liver disease (NAFLD)+ko05010//Alzheimer disease+ko05012//Parkinson disease+ko05016//Huntington disease+ko01100//Metabolic pathways
ENSDARP00000094181-D2	40.54	10.15	-1.91581	0.000594241	1.53923e-05	GO:0009396//folic acid-containing compound biosynthetic process;GO:0006725//cellular aromatic compound metabolic process;GO:1901362//organic cyclic compound biosynthetic process;GO:0044283//small molecule biosynthetic process;GO:0042559//pteridine-containing compound biosynthetic process;GO:0046654//tetrahydrofolate biosynthetic process;GO:0071704//organic substance metabolic process;GO:0051186//…	XP_026085713.1|4.1e-130|GTP cyclohydrolase 1-like [Carassius auratus]	K01495//GTP cyclohydrolase IA [EC:3.5.4.16]+ko01100//Metabolic pathways+ko00790//Folate biosynthesis;K01495//GTP cyclohydrolase IA [EC:3.5.4.16]+ko01100//Metabolic pathways+ko00790//Folate biosynthesis
ENSDARP00000026065-D4	0.376	2.27	2.1409	0.011159	0.000609267	GO:0009409//response to cold;GO:0046677//response to antibiotic;GO:0050896//response to stimulus;GO:0042221//response to chemical;GO:0009987//cellular process;GO:0009266//response to temperature stimulus;GO:0009408//response to heat;GO:0006950//response to stress;GO:0006457//protein folding;GO:0009628//response to abiotic stimulus;GO:0043226//organelle;GO:0005634//nucleus;GO:0043229//intracellula…	AVO65118.1|0.0e+00|heat shock protein 90alpha [Mylopharyngodon piceus]	K04079//molecular chaperone HtpG+ko04141//Protein processing in endoplasmic reticulum+ko04217//Necroptosis+ko04915//Estrogen signaling pathway+ko04914//Progesterone-mediated oocyte maturation+ko05418//Fluid shear stress and atherosclerosis+ko04657//IL-17 signaling pathway+ko04659//Th17 cell differentiation+ko05215//Prostate cancer+ko04612//Antigen processing and presentation+ko04621//NOD-like rec…
BGI_novel_G002526	11.973	2.403	-2.1917	5.70785e-08	3.65362e-10	GO:0009410//response to xenobiotic stimulus;GO:0044248//cellular catabolic process;GO:0044281//small molecule metabolic process;GO:0042738//exogenous drug catabolic process;GO:0042221//response to chemical;GO:0051716//cellular response to stimulus;GO:0009056//catabolic process;GO:0042493//response to drug;GO:0042737//drug catabolic process;GO:0070887//cellular response to chemical stimulus;GO:000…		K17852//cytochrome P450 family 2 subfamily AA/AD;K07418//cytochrome P450 family 2 subfamily J [EC:1.14.14.1 1.14.14.73 1.14.14.74 1.14.14.75]+ko04913//Ovarian steroidogenesis+ko04726//Serotonergic synapse+ko00590//Arachidonic acid metabolism+ko04750//Inflammatory mediator regulation of TRP channels+ko00591//Linoleic acid metabolism+ko01100//Metabolic pathways
ENSDARP00000075586-D2	1.29	0.216	-2.25368	0.00934023	0.000483364	GO:0009451//RNA modification;GO:1901605//alpha-amino acid metabolic process;GO:0001887//selenium compound metabolic process;GO:0090304//nucleic acid metabolic process;GO:0044283//small molecule biosynthetic process;GO:0006399//tRNA metabolic process;GO:0044249//cellular biosynthetic process;GO:1901607//alpha-amino acid biosynthetic process;GO:0043170//macromolecule metabolic process;GO:0016070//R…	XP_026101753.1|3.6e-226|selenide, water dikinase 1 [Carassius auratus]	K01008//selenide, water dikinase [EC:2.7.9.3]+ko01100//Metabolic pathways+ko00450//Selenocompound metabolism
ENSDARP00000013812	0.89	5.683	2.39133	0.000726682	1.9631e-05	GO:0009607//response to biotic stimulus;GO:0097435//supramolecular fiber organization;GO:0007015//actin filament organization;GO:0006898//receptor-mediated endocytosis;GO:0051128//regulation of cellular component organization;GO:0043933//protein-containing complex subunit organization;GO:0051336//regulation of hydrolase activity;GO:0032268//regulation of cellular protein metabolic process;GO:0012…	XP_005157489.1|0.0e+00|huntingtin-interacting protein 1 isoform X1 [Danio rerio]	K04559//huntingtin interacting protein 1+ko05016//Huntington disease;K04559//huntingtin interacting protein 1+ko05016//Huntington disease;K04559//huntingtin interacting protein 1+ko05016//Huntington disease
CI01000034_03151977_03170691	0.266	0.663	1.2882	0.0441924	0.00393938	GO:0009653//anatomical structure morphogenesis;GO:0008283//cell proliferation;GO:0050789//regulation of biological process;GO:0009611//response to wounding;GO:0001568//blood vessel development;GO:0035295//tube development;GO:0023052//signaling;GO:0051716//cellular response to stimulus;GO:0007596//blood coagulation;GO:0001525//angiogenesis;GO:0035239//tube morphogenesis;GO:0050817//coagulation;GO:…	XP_016389683.1|0.0e+00|PREDICTED: integrin alpha-8-like [Sinocyclocheilus rhinocerous]	K06476//integrin alpha 2B+ko05414//Dilated cardiomyopathy (DCM)+ko05410//Hypertrophic cardiomyopathy (HCM)+ko05412//Arrhythmogenic right ventricular cardiomyopathy (ARVC)+ko04640//Hematopoietic cell lineage+ko04810//Regulation of actin cytoskeleton+ko05222//Small cell lung cancer+ko04512//ECM-receptor interaction+ko04510//Focal adhesion+ko05418//Fluid shear stress and atherosclerosis+ko04611//Pla…
ENSDARP00000114440-D2	8.05	2.273	-1.74092	1.66444e-05	2.27078e-07	GO:0009725//response to hormone;GO:0007165//signal transduction;GO:0034097//response to cytokine;GO:0050794//regulation of cellular process;GO:0042221//response to chemical;GO:0051716//cellular response to stimulus;GO:0010033//response to organic substance;GO:0019221//cytokine-mediated signaling pathway;GO:0071495//cellular response to endogenous stimulus;GO:0071345//cellular response to cytokine…	XP_026131471.1|7.7e-226|adiponectin receptor protein 1-like isoform X1 [Carassius auratus]	K07297//adiponectin receptor+ko04211//Longevity regulating pathway+ko04932//Non-alcoholic fatty liver disease (NAFLD)+ko04152//AMPK signaling pathway+ko04920//Adipocytokine signaling pathway;K07297//adiponectin receptor+ko04211//Longevity regulating pathway+ko04932//Non-alcoholic fatty liver disease (NAFLD)+ko04152//AMPK signaling pathway+ko04920//Adipocytokine signaling pathway
CI01000062_00250054_00388224-D2	0.043	0.316	2.33545	0.0197822	0.00128773	GO:0009888//tissue development;GO:0048731//system development;GO:0048646//anatomical structure formation involved in morphogenesis;GO:0009792//embryo development ending in birth or egg hatching;GO:0048598//embryonic morphogenesis;GO:0061053//somite development;GO:0048568//embryonic organ development;GO:0030903//notochord development;GO:0072358//cardiovascular system development;GO:0048570//notoch…	XP_026141726.1|0.0e+00|cysteine-rich motor neuron 1 protein [Carassius auratus]	K19721//collagen, type V/XI/XXIV/XXVII, alpha+ko04974//Protein digestion and absorption
ENSDARP00000014914	2.066	0.836	-1.18179	0.0250445	0.00176682	GO:0009893//positive regulation of metabolic process;GO:0010562//positive regulation of phosphorus metabolic process;GO:0023051//regulation of signaling;GO:0036211//protein modification process;GO:0007154//cell communication;GO:0044238//primary metabolic process;GO:0050896//response to stimulus;GO:0032268//regulation of cellular protein metabolic process;GO:0043085//positive regulation of catalyt…	XP_026091731.1|3.3e-225|dual specificity mitogen-activated protein kinase kinase 2-like [Carassius auratus]	K04369//mitogen-activated protein kinase kinase 2 [EC:2.7.12.2]+ko04024//cAMP signaling pathway+ko04022//cGMP-PKG signaling pathway+ko04140//Autophagy - animal+ko04730//Long-term depression+ko04810//Regulation of actin cytoskeleton+ko05223//Non-small cell lung cancer+ko05226//Gastric cancer+ko05225//Hepatocellular carcinoma+ko04210//Apoptosis+ko04218//Cellular senescence+ko04071//Sphingolipid sig…
CI01000036_01428324_01454913-D2	4.513	9.65	1.08709	0.0176299	0.00110172	GO:0009952//anterior/posterior pattern specification;GO:0009888//tissue development;GO:0048598//embryonic morphogenesis;GO:0009653//anatomical structure morphogenesis;GO:0016477//cell migration;GO:0090245//axis elongation involved in somitogenesis;GO:0007369//gastrulation;GO:0051179//localization;GO:0040007//growth;GO:0048589//developmental growth;GO:0007155//cell adhesion;GO:0003002//regionaliza…	XP_026127821.1|0.0e+00|integrin alpha-V-like isoform X1 [Carassius auratus]	K06487//integrin alpha V+ko05414//Dilated cardiomyopathy (DCM)+ko05410//Hypertrophic cardiomyopathy (HCM)+ko05412//Arrhythmogenic right ventricular cardiomyopathy (ARVC)+ko04145//Phagosome+ko04810//Regulation of actin cytoskeleton+ko05222//Small cell lung cancer+ko04512//ECM-receptor interaction+ko04510//Focal adhesion+ko04514//Cell adhesion molecules (CAMs)+ko04919//Thyroid hormone signaling pat…
ENSORLP00000007279-D2	0.93	2.133	1.17554	0.0494465	0.00463364	GO:0009966//regulation of signal transduction;GO:0023051//regulation of signaling;GO:0048583//regulation of response to stimulus;GO:0035023//regulation of Rho protein signal transduction;GO:0050789//regulation of biological process;GO:0023052//signaling;GO:1902531//regulation of intracellular signal transduction;GO:0046578//regulation of Ras protein signal transduction;GO:0007165//signal transduc…	XP_026057192.1|0.0e+00|guanine nucleotide exchange factor VAV3-like [Carassius auratus]	K05730//guanine nucleotide exchange factor VAV+ko04024//cAMP signaling pathway+ko04810//Regulation of actin cytoskeleton+ko04510//Focal adhesion+ko04650//Natural killer cell mediated cytotoxicity+ko04664//Fc epsilon RI signaling pathway+ko04666//Fc gamma R-mediated phagocytosis+ko04660//T cell receptor signaling pathway+ko04662//B cell receptor signaling pathway+ko04670//Leukocyte transendothelia…
ENSDARP00000008287	0.173	0.676	1.90007	0.00580838	0.000262306	GO:0009987//cellular process;GO:0000226//microtubule cytoskeleton organization;GO:0016043//cellular component organization;GO:0022402//cell cycle process;GO:0071840//cellular component organization or biogenesis;GO:0032879//regulation of localization;GO:0007043//cell-cell junction assembly;GO:0007010//cytoskeleton organization;GO:0034330//cell junction organization;GO:0034329//cell junction assem…	XP_026116077.1|1.3e-198|partitioning defective 6 homolog beta-like [Carassius auratus]	K06093//partitioning defective protein 6+ko04391//Hippo signaling pathway - fly+ko04390//Hippo signaling pathway+ko04360//Axon guidance+ko04144//Endocytosis+ko04530//Tight junction+ko04015//Rap1 signaling pathway+ko05165//Human papillomavirus infection;K06093//partitioning defective protein 6+ko04391//Hippo signaling pathway - fly+ko04390//Hippo signaling pathway+ko04360//Axon guidance+ko04144//E…
BGI_novel_G002668	840.153	158.13	-2.31266	6.30851e-07	5.28718e-09	GO:0009987//cellular process;GO:0003309//type B pancreatic cell differentiation;GO:0002064//epithelial cell development;GO:0006790//sulfur compound metabolic process;GO:1901576//organic substance biosynthetic process;GO:0002068//glandular epithelial cell development;GO:0042219//cellular modified amino acid catabolic process;GO:0016053//organic acid biosynthetic process;GO:0035883//enteroendocrine…		K00544//betaine-homocysteine S-methyltransferase [EC:2.1.1.5]+ko00260//Glycine, serine and threonine metabolism+ko01100//Metabolic pathways+ko00270//Cysteine and methionine metabolism
ENSDARP00000006047-D2	71.036	31.64	-1.12166	0.0256313	0.00181725	GO:0009987//cellular process;GO:0005975//carbohydrate metabolic process;GO:0008152//metabolic process;GO:0044238//primary metabolic process;GO:0006793//phosphorus metabolic process;GO:0044262//cellular carbohydrate metabolic process;GO:0034641//cellular nitrogen compound metabolic process;GO:0055086//nucleobase-containing small molecule metabolic process;GO:0071704//organic substance metabolic pr…	XP_026064035.1|4.6e-271|UTP--glucose-1-phosphate uridylyltransferase-like isoform X1 [Carassius auratus]	K00963//UTP--glucose-1-phosphate uridylyltransferase [EC:2.7.7.9]+ko00040//Pentose and glucuronate interconversions+ko00052//Galactose metabolism+ko00500//Starch and sucrose metabolism+ko00520//Amino sugar and nucleotide sugar metabolism+ko01100//Metabolic pathways;K00963//UTP--glucose-1-phosphate uridylyltransferase [EC:2.7.7.9]+ko00040//Pentose and glucuronate interconversions+ko00052//Galactos…
ENSDARP00000135281-D2	71.276	7.593	-3.09	1.26631e-10	4.94586e-13	GO:0009987//cellular process;GO:0006457//protein folding;GO:0005623//cell;GO:0043227//membrane-bounded organelle;GO:0005737//cytoplasm;GO:0044464//cell part;GO:0043231//intracellular membrane-bounded organelle;GO:0044424//intracellular part;GO:0005622//intracellular;GO:0044444//cytoplasmic part;GO:0043229//intracellular organelle;GO:0043226//organelle;GO:0005783//endoplasmic reticulum;GO:0012505/…	XP_026131652.1|4.2e-224|calreticulin-like [Carassius auratus]	K08057//calreticulin+ko04145//Phagosome+ko04141//Protein processing in endoplasmic reticulum+ko05170//Human immunodeficiency virus 1 infection+ko04612//Antigen processing and presentation+ko05142//Chagas disease (American trypanosomiasis)+ko05163//Human cytomegalovirus infection+ko05166//Human T-cell leukemia virus 1 infection+ko05169//Epstein-Barr virus infection;K08057//calreticulin+ko04145//Ph…
ENSDARP00000141929-D8	203.65	12.173	-3.9316	1.77738e-31	7.71327e-35	GO:0009987//cellular process;GO:0006457//protein folding;GO:0005737//cytoplasm;GO:0043231//intracellular membrane-bounded organelle;GO:0044424//intracellular part;GO:0012505//endomembrane system;GO:0044444//cytoplasmic part;GO:0043229//intracellular organelle;GO:0043227//membrane-bounded organelle;GO:0044464//cell part;GO:0005623//cell;GO:0005783//endoplasmic reticulum;GO:0043226//organelle;GO:00…	XP_026052918.1|2.0e-255|calreticulin-like [Carassius auratus]	K08057//calreticulin+ko04145//Phagosome+ko04141//Protein processing in endoplasmic reticulum+ko05170//Human immunodeficiency virus 1 infection+ko04612//Antigen processing and presentation+ko05142//Chagas disease (American trypanosomiasis)+ko05163//Human cytomegalovirus infection+ko05166//Human T-cell leukemia virus 1 infection+ko05169//Epstein-Barr virus infection;K08057//calreticulin+ko04145//Ph…
CI01000003_01931888_01950409	0.646	1.576	1.23221	0.0467378	0.00427079	GO:0009987//cellular process;GO:0006457//protein folding;GO:0016020//membrane;GO:0016021//integral component of membrane;GO:0031224//intrinsic component of membrane;GO:0044425//membrane part;GO:0005488//binding;GO:0005515//protein binding;GO:0051082//unfolded protein binding;	EPY89765.1|2.1e-207|hypothetical protein CB1_000077007 [Camelus ferus]	K09510//DnaJ homolog subfamily B member 4;K09510//DnaJ homolog subfamily B member 4;K09510//DnaJ homolog subfamily B member 4
ENSDARP00000132078	6.21	2.116	-1.52209	0.000173945	3.55602e-06	GO:0009987//cellular process;GO:0006904//vesicle docking involved in exocytosis;GO:0048193//Golgi vesicle transport;GO:0046903//secretion;GO:0140029//exocytic process;GO:0051179//localization;GO:0051640//organelle localization;GO:0051641//cellular localization;GO:0051234//establishment of localization;GO:0006893//Golgi to plasma membrane transport;GO:0016192//vesicle-mediated transport;GO:0006887…	NP_001070198.3|0.0e+00|exocyst complex component 6B [Danio rerio]	K19985//exocyst complex component 6;K19985//exocyst complex component 6
ENSDARP00000060036-D2	2.6	14.363	2.30044	0.000341786	7.93535e-06	GO:0009987//cellular process;GO:0006914//autophagy;GO:0044237//cellular metabolic process;GO:0009056//catabolic process;GO:0061919//process utilizing autophagic mechanism;GO:0008152//metabolic process;GO:0044248//cellular catabolic process;GO:0005737//cytoplasm;GO:0005622//intracellular;GO:0005623//cell;GO:0044424//intracellular part;GO:0044464//cell part;	XP_026084467.1|5.6e-58|gamma-aminobutyric acid receptor-associated protein-like 1 [Carassius auratus]	K08341//GABA(A) receptor-associated protein+ko04140//Autophagy - animal+ko04212//Longevity regulating pathway - worm+ko04137//Mitophagy - animal+ko04136//Autophagy - other+ko04727//GABAergic synapse+ko04621//NOD-like receptor signaling pathway+ko04371//Apelin signaling pathway+ko04068//FoxO signaling pathway+ko05167//Kaposi sarcoma-associated herpesvirus infection;K08341//GABA(A) receptor-associa…
CI01000365_00275086_00325578-D2	0.586	2.213	1.89761	1.22125e-05	1.57581e-07	GO:0009987//cellular process;GO:0007166//cell surface receptor signaling pathway;GO:0007229//integrin-mediated signaling pathway;GO:0051716//cellular response to stimulus;GO:0065007//biological regulation;GO:0050794//regulation of cellular process;GO:0050896//response to stimulus;GO:0007154//cell communication;GO:0007155//cell adhesion;GO:0022610//biological adhesion;GO:0007165//signal transducti…	XP_026147392.1|0.0e+00|integrin alpha-M-like [Carassius auratus]	K06461//integrin alpha M+ko04145//Phagosome+ko04640//Hematopoietic cell lineage+ko05134//Legionellosis+ko05133//Pertussis+ko04810//Regulation of actin cytoskeleton+ko04514//Cell adhesion molecules (CAMs)+ko04610//Complement and coagulation cascades+ko05146//Amoebiasis+ko05140//Leishmaniasis+ko05202//Transcriptional misregulation in cancer+ko04670//Leukocyte transendothelial migration+ko04015//Rap…
ENSDARP00000026065	1.38	5.766	1.93805	0.00228194	7.9361e-05	GO:0009987//cellular process;GO:0009409//response to cold;GO:0009266//response to temperature stimulus;GO:0042221//response to chemical;GO:0006950//response to stress;GO:0046677//response to antibiotic;GO:0006457//protein folding;GO:0009408//response to heat;GO:0009628//response to abiotic stimulus;GO:0050896//response to stimulus;GO:0005737//cytoplasm;GO:0043227//membrane-bounded organelle;GO:00…	XP_026109378.1|0.0e+00|heat shock protein HSP 90-alpha [Carassius auratus]	K04079//molecular chaperone HtpG+ko04141//Protein processing in endoplasmic reticulum+ko04217//Necroptosis+ko04915//Estrogen signaling pathway+ko04914//Progesterone-mediated oocyte maturation+ko05418//Fluid shear stress and atherosclerosis+ko04657//IL-17 signaling pathway+ko04659//Th17 cell differentiation+ko05215//Prostate cancer+ko04612//Antigen processing and presentation+ko04621//NOD-like rec…
ENSDARP00000113590-D2	176.703	86.136	-1.01789	0.0414475	0.00360413	GO:0009987//cellular process;GO:0015991//ATP hydrolysis coupled proton transport;GO:0009168//purine ribonucleoside monophosphate biosynthetic process;GO:1901566//organonitrogen compound biosynthetic process;GO:0046034//ATP metabolic process;GO:0051179//localization;GO:0098655//cation transmembrane transport;GO:0090407//organophosphate biosynthetic process;GO:0006810//transport;GO:0009144//purine …	XP_026069981.1|3.8e-69|ATP synthase F(0) complex subunit C3, mitochondrial-like [Carassius auratus]	K02128//F-type H+-transporting ATPase subunit c+ko04714//Thermogenesis+ko00190//Oxidative phosphorylation+ko05010//Alzheimer disease+ko05012//Parkinson disease+ko05016//Huntington disease+ko01100//Metabolic pathways;K02128//F-type H+-transporting ATPase subunit c+ko04714//Thermogenesis+ko00190//Oxidative phosphorylation+ko05010//Alzheimer disease+ko05012//Parkinson disease+ko05016//Huntington dis…
ENSDARP00000138063	2.046	0.653	-1.56474	0.00187868	6.25224e-05	GO:0009987//cellular process;GO:0016043//cellular component organization;GO:0051276//chromosome organization;GO:0071840//cellular component organization or biogenesis;GO:0006996//organelle organization;GO:0043231//intracellular membrane-bounded organelle;GO:0043226//organelle;GO:0044424//intracellular part;GO:0005622//intracellular;GO:0043228//non-membrane-bounded organelle;GO:0005623//cell;GO:00…	XP_026053783.1|0.0e+00|structural maintenance of chromosomes protein 3 [Carassius auratus]	K06669//structural maintenance of chromosome 3 (chondroitin sulfate proteoglycan 6)+ko04114//Oocyte meiosis+ko04110//Cell cycle;K06669//structural maintenance of chromosome 3 (chondroitin sulfate proteoglycan 6)+ko04114//Oocyte meiosis+ko04110//Cell cycle
CI01000009_02358636_02361913	0.233	7.33	4.3872	2.12971e-11	7.50936e-14	GO:0009987//cellular process;GO:0019725//cellular homeostasis;GO:0055072//iron ion homeostasis;GO:0098771//inorganic ion homeostasis;GO:0006879//cellular iron ion homeostasis;GO:0065007//biological regulation;GO:0042592//homeostatic process;GO:0050801//ion homeostasis;GO:0055080//cation homeostasis;GO:0006873//cellular ion homeostasis;GO:0055082//cellular chemical homeostasis;GO:0046916//cellular…	XP_016344330.1|4.4e-238|PREDICTED: hemopexin isoform X1 [Sinocyclocheilus anshuiensis]	K18977//hemopexin;K18977//hemopexin
ENSDARP00000124187	0.79	2.073	1.35552	0.00104876	3.08065e-05	GO:0009987//cellular process;GO:0035556//intracellular signal transduction;GO:0050794//regulation of cellular process;GO:0007165//signal transduction;GO:0051716//cellular response to stimulus;GO:0065007//biological regulation;GO:0050789//regulation of biological process;GO:0007154//cell communication;GO:0023052//signaling;GO:0050896//response to stimulus;GO:0005856//cytoskeleton;GO:0043226//organ…	XP_026110132.1|0.0e+00|non-receptor tyrosine-protein kinase TYK2-like [Carassius auratus]	K11219//non-receptor tyrosine-protein kinase TYK2 [EC:2.7.10.2]+ko04630//Jak-STAT signaling pathway+ko04217//Necroptosis+ko04658//Th1 and Th2 cell differentiation+ko04659//Th17 cell differentiation+ko04380//Osteoclast differentiation+ko05145//Toxoplasmosis+ko04621//NOD-like receptor signaling pathway+ko05161//Hepatitis B+ko05160//Hepatitis C+ko05162//Measles+ko05165//Human papillomavirus infectio…
CI01000339_07787403_07810094	0.703	3.53	2.1253	0.00144703	4.54489e-05	GO:0009987//cellular process;GO:0043170//macromolecule metabolic process;GO:0006464//cellular protein modification process;GO:0043412//macromolecule modification;GO:0036211//protein modification process;GO:0044260//cellular macromolecule metabolic process;GO:0044267//cellular protein metabolic process;GO:0008152//metabolic process;GO:0006807//nitrogen compound metabolic process;GO:0071704//organi…	XP_026104344.1|0.0e+00|tubulin polyglutamylase TTLL11 [Carassius auratus]	K16604//tubulin polyglutamylase TTLL11 [EC:6.-.-.-];K16604//tubulin polyglutamylase TTLL11 [EC:6.-.-.-]
ENSDARP00000130814-D2	1.343	21.136	3.81505	1.39625e-23	9.84632e-27	GO:0009987//cellular process;GO:0043170//macromolecule metabolic process;GO:0044260//cellular macromolecule metabolic process;GO:0006464//cellular protein modification process;GO:0009100//glycoprotein metabolic process;GO:0071704//organic substance metabolic process;GO:0006807//nitrogen compound metabolic process;GO:0044267//cellular protein metabolic process;GO:1901566//organonitrogen compound b…	XP_026143796.1|0.0e+00|LARGE xylosyl- and glucuronyltransferase 2-like [Carassius auratus]	K09668//glycosyltransferase-like protein LARGE [EC:2.4.2.- 2.4.1.-]+ko00515//Mannose type O-glycan biosynthesis+ko01100//Metabolic pathways;K09668//glycosyltransferase-like protein LARGE [EC:2.4.2.- 2.4.1.-]+ko00515//Mannose type O-glycan biosynthesis+ko01100//Metabolic pathways;K09668//glycosyltransferase-like protein LARGE [EC:2.4.2.- 2.4.1.-]+ko00515//Mannose type O-glycan biosynthesis+ko01100…
CI01024416_00000744_00001952-D2	11.593	5.153	-1.12217	0.0271349	0.00197611	GO:0009987//cellular process;GO:0044238//primary metabolic process;GO:0044237//cellular metabolic process;GO:0016310//phosphorylation;GO:0008152//metabolic process;GO:0005975//carbohydrate metabolic process;GO:0005997//xylulose metabolic process;GO:0006796//phosphate-containing compound metabolic process;GO:0019321//pentose metabolic process;GO:0044281//small molecule metabolic process;GO:0071704…	XP_026097396.1|2.6e-134|xylulose kinase [Carassius auratus]	K00854//xylulokinase [EC:2.7.1.17]+ko00040//Pentose and glucuronate interconversions+ko01100//Metabolic pathways;K00854//xylulokinase [EC:2.7.1.17]+ko00040//Pentose and glucuronate interconversions+ko01100//Metabolic pathways
ENSDARP00000142035	11.526	4.87	-1.15264	0.0369699	0.00306795	GO:0009987//cellular process;GO:0044249//cellular biosynthetic process;GO:0097659//nucleic acid-templated transcription;GO:0044271//cellular nitrogen compound biosynthetic process;GO:0008152//metabolic process;GO:0006366//transcription by RNA polymerase II;GO:0006139//nucleobase-containing compound metabolic process;GO:0044260//cellular macromolecule metabolic process;GO:0009059//macromolecule bi…	XP_016421158.1|0.0e+00|PREDICTED: DNA-directed RNA polymerase II subunit RPB2-like [Sinocyclocheilus rhinocerous]	K03010//DNA-directed RNA polymerase II subunit RPB2 [EC:2.7.7.6]+ko03020//RNA polymerase+ko05016//Huntington disease;K03010//DNA-directed RNA polymerase II subunit RPB2 [EC:2.7.7.6]+ko03020//RNA polymerase+ko05016//Huntington disease
CI01000000_16034357_16056363-D2	33.17	10.166	-1.63681	0.00059695	1.54949e-05	GO:0009987//cellular process;GO:0050794//regulation of cellular process;GO:0009966//regulation of signal transduction;GO:0009880//embryonic pattern specification;GO:0009653//anatomical structure morphogenesis;GO:0048514//blood vessel morphogenesis;GO:0031323//regulation of cellular metabolic process;GO:0010646//regulation of cell communication;GO:0048856//anatomical structure development;GO:00097…	XP_016103980.1|1.7e-242|PREDICTED: mothers against decapentaplegic homolog 5 isoform X2 [Sinocyclocheilus grahami]	K16790//mothers against decapentaplegic homolog 5+ko04350//TGF-beta signaling pathway+ko04550//Signaling pathways regulating pluripotency of stem cells;K10601//E3 ubiquitin-protein ligase synoviolin [EC:2.3.2.27]+ko04141//Protein processing in endoplasmic reticulum+ko04120//Ubiquitin mediated proteolysis;K16790//mothers against decapentaplegic homolog 5+ko04350//TGF-beta signaling pathway+ko04550…
ENSDARP00000136475-D2	473.6	178.26	-1.42684	0.000309182	7.08614e-06	GO:0009987//cellular process;GO:0051716//cellular response to stimulus;GO:0006457//protein folding;GO:0033554//cellular response to stress;GO:0034976//response to endoplasmic reticulum stress;GO:0006950//response to stress;GO:0065007//biological regulation;GO:0065008//regulation of biological quality;GO:0019725//cellular homeostasis;GO:0050789//regulation of biological process;GO:0042592//homeost…	XP_026069691.1|1.5e-293|protein disulfide-isomerase [Carassius auratus]	K09580//protein disulfide-isomerase A1 [EC:5.3.4.1]+ko04141//Protein processing in endoplasmic reticulum;K09580//protein disulfide-isomerase A1 [EC:5.3.4.1]+ko04141//Protein processing in endoplasmic reticulum
ENSDARP00000105416-D2	2	7.666	1.81273	0.000207366	4.39266e-06	GO:0009987//cellular process;GO:0051716//cellular response to stimulus;GO:0007154//cell communication;GO:0050896//response to stimulus;GO:0050789//regulation of biological process;GO:0065007//biological regulation;GO:0007165//signal transduction;GO:0023052//signaling;GO:0050794//regulation of cellular process;	XP_026136964.1|0.0e+00|protein FAM13B-like isoform X1 [Carassius auratus]	K20642//Rho GTPase-activating protein 22/24/25;K20642//Rho GTPase-activating protein 22/24/25;K23114//protein-glutamate O-methyltransferase [EC:2.1.1.-];K16528//A-kinase anchor protein 12;K23114//protein-glutamate O-methyltransferase [EC:2.1.1.-]
ENSDARP00000040404-D2	60.263	18.486	-1.60412	0.00383614	0.000153693	GO:0009987//cellular process;GO:0065007//biological regulation;GO:0060255//regulation of macromolecule metabolic process;GO:0050789//regulation of biological process;GO:0019222//regulation of metabolic process;GO:0010605//negative regulation of macromolecule metabolic process;GO:0009892//negative regulation of metabolic process;GO:0010629//negative regulation of gene expression;GO:0031047//gene s…	XP_026088733.1|0.0e+00|staphylococcal nuclease domain-containing protein 1-like [Carassius auratus]	K15979//staphylococcal nuclease domain-containing protein 1+ko05203//Viral carcinogenesis
ENSDARP00000131770	54.63	19.64	-1.39962	0.00111837	3.32759e-05	GO:0009987//cellular process;GO:0071704//organic substance metabolic process;GO:0005975//carbohydrate metabolic process;GO:0006081//cellular aldehyde metabolic process;GO:0044281//small molecule metabolic process;GO:0046487//glyoxylate metabolic process;GO:0032787//monocarboxylic acid metabolic process;GO:0043436//oxoacid metabolic process;GO:0008152//metabolic process;GO:0044238//primary metabol…	XP_026112374.1|1.2e-285|malate synthase, glyoxysomal-like [Carassius auratus]	K01637//isocitrate lyase [EC:4.1.3.1]+ko01200//Carbon metabolism+ko01100//Metabolic pathways+ko00630//Glyoxylate and dicarboxylate metabolism;K01638//malate synthase [EC:2.3.3.9]+ko01200//Carbon metabolism+ko00620//Pyruvate metabolism+ko01100//Metabolic pathways+ko00630//Glyoxylate and dicarboxylate metabolism;K01637//isocitrate lyase [EC:4.1.3.1]+ko01200//Carbon metabolism+ko01100//Metabolic pat…
CI01000001_09491225_09507444-D6	227.18	108.876	-1.01908	0.0139104	0.000808916	GO:0009987//cellular process;GO:0071704//organic substance metabolic process;GO:0006003//fructose 2,6-bisphosphate metabolic process;GO:0019637//organophosphate metabolic process;GO:0044238//primary metabolic process;GO:0019318//hexose metabolic process;GO:1901135//carbohydrate derivative metabolic process;GO:0005975//carbohydrate metabolic process;GO:0044281//small molecule metabolic process;GO:…	XP_002666487.2|2.6e-255|6-phosphofructo-2-kinase/fructose-2,6-bisphosphatase isoform X1 [Danio rerio]	K19028//6-phosphofructo-2-kinase / fructose-2,6-biphosphatase 1 [EC:2.7.1.105 3.1.3.46]+ko00051//Fructose and mannose metabolism+ko04152//AMPK signaling pathway+ko04922//Glucagon signaling pathway
ENSDARP00000055912-D2	2.393	9.15	1.77233	0.00974673	0.000509953	GO:0009987//cellular process;GO:0071824//protein-DNA complex subunit organization;GO:0065003//protein-containing complex assembly;GO:0016043//cellular component organization;GO:0034728//nucleosome organization;GO:0071103//DNA conformation change;GO:0006333//chromatin assembly or disassembly;GO:0006996//organelle organization;GO:0065004//protein-DNA complex assembly;GO:0043933//protein-containing …	NP_956411.1|4.8e-63|histone H2B 3 [Danio rerio]	K11252//histone H2B+ko05322//Systemic lupus erythematosus+ko05034//Alcoholism+ko05203//Viral carcinogenesis
ENSDARP00000093301-D2	22.646	9.776	-1.15056	0.0277052	0.00203868	GO:0009987//cellular process;GO:1901564//organonitrogen compound metabolic process;GO:0044267//cellular protein metabolic process;GO:0044238//primary metabolic process;GO:0043413//macromolecule glycosylation;GO:1901137//carbohydrate derivative biosynthetic process;GO:0009101//glycoprotein biosynthetic process;GO:0070085//glycosylation;GO:0034645//cellular macromolecule biosynthetic process;GO:000…	XP_018978917.1|0.0e+00|PREDICTED: dolichyl-diphosphooligosaccharide--protein glycosyltransferase subunit STT3B isoform X1 [Cyprinus carpio]	K07151//dolichyl-diphosphooligosaccharide---protein glycosyltransferase [EC:2.4.99.18]+ko04141//Protein processing in endoplasmic reticulum+ko00510//N-Glycan biosynthesis+ko01100//Metabolic pathways
ENSDARP00000077514-D2	9.593	60.886	2.39363	0.000879478	2.47606e-05	GO:0009991//response to extracellular stimulus;GO:0061959//response to (R)-carnitine;GO:0008152//metabolic process;GO:0006082//organic acid metabolic process;GO:0006631//fatty acid metabolic process;GO:0032787//monocarboxylic acid metabolic process;GO:0044255//cellular lipid metabolic process;GO:1901698//response to nitrogen compound;GO:0009605//response to external stimulus;GO:0006633//fatty aci…	ADT82651.1|0.0e+00|acetyl-CoA carboxylase alpha [Ctenopharyngodon idella]	K11262//acetyl-CoA carboxylase / biotin carboxylase 1 [EC:6.4.1.2 6.3.4.14 2.1.3.15]+ko04910//Insulin signaling pathway+ko00640//Propanoate metabolism+ko00061//Fatty acid biosynthesis+ko00620//Pyruvate metabolism+ko04152//AMPK signaling pathway+ko01100//Metabolic pathways+ko01212//Fatty acid metabolism+ko04922//Glucagon signaling pathway;K11262//acetyl-CoA carboxylase / biotin carboxylase 1 [EC:6…
ENSDARP00000139347-D2	2082.2	1080.98	-0.934054	0.045721	0.00414191	GO:0010467//gene expression;GO:0019538//protein metabolic process;GO:0071704//organic substance metabolic process;GO:0048731//system development;GO:0048534//hematopoietic or lymphoid organ development;GO:0030099//myeloid cell differentiation;GO:0030218//erythrocyte differentiation;GO:0006807//nitrogen compound metabolic process;GO:0043043//peptide biosynthetic process;GO:0044260//cellular macromo…	XP_026145222.1|4.9e-54|60S acidic ribosomal protein P1-like [Carassius auratus]	K02942//large subunit ribosomal protein LP1+ko03010//Ribosome;K02942//large subunit ribosomal protein LP1+ko03010//Ribosome;K02942//large subunit ribosomal protein LP1+ko03010//Ribosome
ENSDARP00000136668	6.513	3.113	-1.01548	0.0496274	0.00466405	GO:0010467//gene expression;GO:1901564//organonitrogen compound metabolic process;GO:0019538//protein metabolic process;GO:0043170//macromolecule metabolic process;GO:0006508//proteolysis;GO:0071704//organic substance metabolic process;GO:0016485//protein processing;GO:0051604//protein maturation;GO:0044238//primary metabolic process;GO:0006807//nitrogen compound metabolic process;GO:0008152//met…	XP_006267543.1|1.0e-170|PREDICTED: nicastrin [Alligator mississippiensis]	K06171//nicastrin+ko05010//Alzheimer disease+ko04330//Notch signaling pathway;K06171//nicastrin+ko05010//Alzheimer disease+ko04330//Notch signaling pathway
CI01000330_03561340_03578253-D2	29.553	114.166	1.7242	0.000220344	4.72113e-06	GO:0010468//regulation of gene expression;GO:0006357//regulation of transcription by RNA polymerase II;GO:0009889//regulation of biosynthetic process;GO:2000112//regulation of cellular macromolecule biosynthetic process;GO:0010556//regulation of macromolecule biosynthetic process;GO:0060255//regulation of macromolecule metabolic process;GO:0051171//regulation of nitrogen compound metabolic proces…	XP_026058560.1|9.0e-149|Krueppel-like factor 13 [Carassius auratus]	K09208//krueppel-like factor 9/13/14/16;K09228//KRAB domain-containing zinc finger protein
ENSDARP00000124545	4.176	1.29	-1.57822	0.00677941	0.000320684	GO:0010468//regulation of gene expression;GO:0051252//regulation of RNA metabolic process;GO:1901534//positive regulation of hematopoietic progenitor cell differentiation;GO:0019219//regulation of nucleobase-containing compound metabolic process;GO:0031326//regulation of cellular biosynthetic process;GO:0010556//regulation of macromolecule biosynthetic process;GO:1902036//regulation of hematopoie…	XP_026144839.1|6.7e-192|negative elongation factor E [Carassius auratus]	K15182//negative elongation factor E
ENSDARP00000130626-D3	2.516	0.653	-1.7655	0.00810259	0.000398437	GO:0010558//negative regulation of macromolecule biosynthetic process;GO:0006357//regulation of transcription by RNA polymerase II;GO:0051252//regulation of RNA metabolic process;GO:0034244//negative regulation of transcription elongation from RNA polymerase II promoter;GO:0009889//regulation of biosynthetic process;GO:2001141//regulation of RNA biosynthetic process;GO:0006355//regulation of tran…	XP_016409687.1|1.7e-303|PREDICTED: negative elongation factor A-like [Sinocyclocheilus rhinocerous]	K15179//negative elongation factor A
ENSDARP00000090050	11.366	4.643	-1.23463	0.0440881	0.00392462	GO:0010629//negative regulation of gene expression;GO:0050794//regulation of cellular process;GO:0048519//negative regulation of biological process;GO:0051171//regulation of nitrogen compound metabolic process;GO:0065007//biological regulation;GO:0032268//regulation of cellular protein metabolic process;GO:2000112//regulation of cellular macromolecule biosynthetic process;GO:0010468//regulation o…	XP_026128638.1|7.9e-254|CCR4-NOT transcription complex subunit 11 [Carassius auratus]	K08740//DNA mismatch repair protein MSH4;K18730//PERQ amino acid-rich with GYF domain-containing protein
CI01000075_01518506_01519153	14.676	4.406	-1.68738	9.75376e-05	1.79101e-06	GO:0010648//negative regulation of cell communication;GO:0006950//response to stress;GO:0010646//regulation of cell communication;GO:0050789//regulation of biological process;GO:0009966//regulation of signal transduction;GO:0048583//regulation of response to stimulus;GO:0023057//negative regulation of signaling;GO:0050794//regulation of cellular process;GO:0048519//negative regulation of biologic…	XP_016090144.1|4.9e-59|PREDICTED: phospholipid hydroperoxide glutathione peroxidase, mitochondrial-like isoform X1 [Sinocyclocheilus grahami]	K05361//phospholipid-hydroperoxide glutathione peroxidase [EC:1.11.1.12]+ko04216//Ferroptosis+ko00480//Glutathione metabolism;K05361//phospholipid-hydroperoxide glutathione peroxidase [EC:1.11.1.12]+ko04216//Ferroptosis+ko00480//Glutathione metabolism
CI01000354_01184267_01194347	2.48	0.746	-1.62467	0.00984394	0.000516641	GO:0010941//regulation of cell death;GO:0042981//regulation of apoptotic process;GO:0043067//regulation of programmed cell death;GO:0065007//biological regulation;GO:0050794//regulation of cellular process;GO:0050789//regulation of biological process;	XP_026071830.1|6.3e-140|caspase activity and apoptosis inhibitor 1 isoform X2 [Carassius auratus]
ENSDARP00000093526-D2	1.016	3.323	1.57627	0.0196424	0.00127436	GO:0012501//programmed cell death;GO:0051716//cellular response to stimulus;GO:0050794//regulation of cellular process;GO:0008219//cell death;GO:0007154//cell communication;GO:0007165//signal transduction;GO:0023052//signaling;GO:0050789//regulation of biological process;GO:0009987//cellular process;GO:0006955//immune response;GO:0050896//response to stimulus;GO:0002376//immune system process;GO:…	XP_026130931.1|4.7e-229|tumor necrosis factor receptor superfamily member 5-like [Carassius auratus]	K05141//tumor necrosis factor receptor superfamily member 1B+ko05014//Amyotrophic lateral sclerosis (ALS)+ko05170//Human immunodeficiency virus 1 infection+ko04668//TNF signaling pathway+ko04060//Cytokine-cytokine receptor interaction+ko04920//Adipocytokine signaling pathway;K05141//tumor necrosis factor receptor superfamily member 1B+ko05014//Amyotrophic lateral sclerosis (ALS)+ko05170//Human im…
ENSORLP00000017769	9.433	3.33	-1.44593	0.000158311	3.16493e-06	GO:0015031//protein transport;GO:0051649//establishment of localization in cell;GO:0046907//intracellular transport;GO:0071702//organic substance transport;GO:0051234//establishment of localization;GO:0051641//cellular localization;GO:0042886//amide transport;GO:0033036//macromolecule localization;GO:0071705//nitrogen compound transport;GO:0006886//intracellular protein transport;GO:0034613//cell…	KTG42051.1|5.4e-247|hypothetical protein cypCar_00018403 [Cyprinus carpio]	K11826//AP-2 complex subunit mu-1+ko04144//Endocytosis+ko04721//Synaptic vesicle cycle+ko05016//Huntington disease+ko04961//Endocrine and other factor-regulated calcium reabsorption;K11826//AP-2 complex subunit mu-1+ko04144//Endocytosis+ko04721//Synaptic vesicle cycle+ko05016//Huntington disease+ko04961//Endocrine and other factor-regulated calcium reabsorption;K11826//AP-2 complex subunit mu-1+k…
ENSDARP00000036010-D2	3.106	22.453	2.78728	1.18102e-13	2.75482e-16	GO:0015698//inorganic anion transport;GO:0050877//nervous system process;GO:0007605//sensory perception of sound;GO:0072348//sulfur compound transport;GO:0003008//system process;GO:0051179//localization;GO:0065008//regulation of biological quality;GO:0051234//establishment of localization;GO:0006810//transport;GO:0006821//chloride transport;GO:0008272//sulfate transport;GO:0042391//regulation of …	XP_026085513.1|0.0e+00|prestin-like [Carassius auratus]	K14703//solute carrier family 26, member 5;K14703//solute carrier family 26, member 5
ENSDARP00000122360	114.93	41.383	-1.44553	0.000631341	1.65759e-05	GO:0015833//peptide transport;GO:0006810//transport;GO:0071705//nitrogen compound transport;GO:0015031//protein transport;GO:0072599//establishment of protein localization to endoplasmic reticulum;GO:0006886//intracellular protein transport;GO:0045047//protein targeting to ER;GO:0072594//establishment of protein localization to organelle;GO:0009987//cellular process;GO:0071702//organic substance …	XP_008050808.1|5.3e-29|protein transport protein Sec61 subunit gamma isoform X1 [Carlito syrichta]	K07342//protein transport protein SEC61 subunit gamma and related proteins+ko04145//Phagosome+ko04141//Protein processing in endoplasmic reticulum+ko03060//Protein export+ko05110//Vibrio cholerae infection;K07342//protein transport protein SEC61 subunit gamma and related proteins+ko04145//Phagosome+ko04141//Protein processing in endoplasmic reticulum+ko03060//Protein export+ko05110//Vibrio choler…
CI01000071_04464134_04466967	42.666	4.47	-3.08474	1.01257e-10	3.84494e-13	GO:0016020//membrane;	XP_026096454.1|1.5e-125|stromal cell-derived factor 2-like protein 1 [Carassius auratus]	K00728//dolichyl-phosphate-mannose-protein mannosyltransferase [EC:2.4.1.109]+ko00515//Mannose type O-glycan biosynthesis+ko00514//Other types of O-glycan biosynthesis+ko01100//Metabolic pathways
CI01000071_04464134_04466967-D2	35.66	6.253	-2.35882	6.31919e-05	1.07438e-06	GO:0016020//membrane;	XP_026100986.1|5.3e-121|stromal cell-derived factor 2-like protein 1 [Carassius auratus]	K00728//dolichyl-phosphate-mannose-protein mannosyltransferase [EC:2.4.1.109]+ko00515//Mannose type O-glycan biosynthesis+ko00514//Other types of O-glycan biosynthesis+ko01100//Metabolic pathways
CI01000168_01121464_01135373-D2	0.096	3.9	4.94033	4.78964e-17	7.79458e-20	GO:0016020//membrane;	XP_026106807.1|0.0e+00|rabphilin-3A-like [Carassius auratus]	K19938//rabphilin-3A;K19938//rabphilin-3A;K19938//rabphilin-3A
ENSDARP00000063538	1.503	4.543	1.52086	0.0200666	0.00131419	GO:0016020//membrane;GO:0005576//extracellular region;GO:0016021//integral component of membrane;GO:0031224//intrinsic component of membrane;GO:0044425//membrane part;GO:0005509//calcium ion binding;GO:0046872//metal ion binding;GO:0005488//binding;GO:0043167//ion binding;GO:0043169//cation binding;	XP_026126633.1|6.1e-119|transmembrane gamma-carboxyglutamic acid protein 1-like [Carassius auratus]	K01314//coagulation factor X [EC:3.4.21.6]+ko04610//Complement and coagulation cascades;K01314//coagulation factor X [EC:3.4.21.6]+ko04610//Complement and coagulation cascades
BGI_novel_G002516	15.023	6.253	-1.21794	0.00893874	0.000455071	GO:0016020//membrane;GO:0016021//integral component of membrane;GO:0005794//Golgi apparatus;GO:0000139//Golgi membrane;GO:0044422//organelle part;GO:0044424//intracellular part;GO:0044425//membrane part;GO:0031984//organelle subcompartment;GO:0044446//intracellular organelle part;GO:0044464//cell part;GO:0005622//intracellular;GO:0043231//intracellular membrane-bounded organelle;GO:0044431//Golgi…		K15272//solute carrier family 35 (UDP-sugar transporter), member A1/2/3
BGI_novel_G003978	4.11	10.056	1.26655	0.019153	0.00122859	GO:0016020//membrane;GO:0016021//integral component of membrane;GO:0031224//intrinsic component of membrane;GO:0044425//membrane part;		K04007//membrane cofactor protein+ko04610//Complement and coagulation cascades+ko05162//Measles
ENSDARP00000121175	0.073	0.71	2.87183	0.000812065	2.24222e-05	GO:0016020//membrane;GO:0016021//integral component of membrane;GO:0031224//intrinsic component of membrane;GO:0044425//membrane part;	XP_026052455.1|0.0e+00|neural cell adhesion molecule L1.1-like isoform X1 [Carassius auratus]	K06550//L1 cell adhesion molecule+ko04360//Axon guidance+ko04514//Cell adhesion molecules (CAMs);K06550//L1 cell adhesion molecule+ko04360//Axon guidance+ko04514//Cell adhesion molecules (CAMs)
ENSDARP00000126873-D2	2.156	4.32	0.957161	0.0245642	0.00171628	GO:0016020//membrane;GO:0016021//integral component of membrane;GO:0031224//intrinsic component of membrane;GO:0044425//membrane part;GO:0003824//catalytic activity;	XP_026137446.1|0.0e+00|long-chain-fatty-acid--CoA ligase 3-like [Carassius auratus]	K01897//long-chain acyl-CoA synthetase [EC:6.2.1.3]+ko03320//PPAR signaling pathway+ko04146//Peroxisome+ko04216//Ferroptosis+ko04714//Thermogenesis+ko00061//Fatty acid biosynthesis+ko01100//Metabolic pathways+ko01212//Fatty acid metabolism+ko00071//Fatty acid degradation+ko04920//Adipocytokine signaling pathway;K01897//long-chain acyl-CoA synthetase [EC:6.2.1.3]+ko03320//PPAR signaling pathway+ko…
ENSDARP00000130814	0.483	4.7	3.14664	2.43991e-10	1.0059e-12	GO:0016020//membrane;GO:0016021//integral component of membrane;GO:0031224//intrinsic component of membrane;GO:0044425//membrane part;GO:0016740//transferase activity;GO:0003824//catalytic activity;GO:0016757//transferase activity, transferring glycosyl groups;	XP_017563514.1|0.0e+00|PREDICTED: glycosyltransferase-like protein LARGE2 [Pygocentrus nattereri]	K09668//glycosyltransferase-like protein LARGE [EC:2.4.2.- 2.4.1.-]+ko00515//Mannose type O-glycan biosynthesis+ko01100//Metabolic pathways
ENSDARP00000124271-D3	6.703	12.47	0.913828	0.0345112	0.00276135	GO:0016020//membrane;GO:0016021//integral component of membrane;GO:0043226//organelle;GO:0005634//nucleus;GO:0043227//membrane-bounded organelle;GO:0044424//intracellular part;GO:0031224//intrinsic component of membrane;GO:0005622//intracellular;GO:0043229//intracellular organelle;GO:0044464//cell part;GO:0043231//intracellular membrane-bounded organelle;GO:0005623//cell;GO:0044425//membrane part…	XP_026084633.1|1.2e-240|ceramide synthase 2-like isoform X2 [Carassius auratus]	K04710//ceramide synthetase [EC:2.3.1.24]+ko04071//Sphingolipid signaling pathway+ko00600//Sphingolipid metabolism+ko01100//Metabolic pathways;K04710//ceramide synthetase [EC:2.3.1.24]+ko04071//Sphingolipid signaling pathway+ko00600//Sphingolipid metabolism+ko01100//Metabolic pathways
CI01000037_03875808_03891566-D2	0.083	3.096	4.63883	9.02097e-14	2.07975e-16	GO:0016020//membrane;GO:0016021//integral component of membrane;GO:0044425//membrane part;GO:0031224//intrinsic component of membrane;GO:0016772//transferase activity, transferring phosphorus-containing groups;GO:0140096//catalytic activity, acting on a protein;GO:0016773//phosphotransferase activity, alcohol group as acceptor;GO:0003824//catalytic activity;GO:0016740//transferase activity;GO:000…		K21958//extracellular serine/threonine protein kinase FAM20C [EC:2.7.11.1]
BGI_novel_G001787	8.476	0.72	-3.24588	5.93079e-07	4.92235e-09	GO:0016020//membrane;GO:0016021//integral component of membrane;GO:0044425//membrane part;GO:0044464//cell part;GO:0043231//intracellular membrane-bounded organelle;GO:0005623//cell;GO:0031224//intrinsic component of membrane;GO:0043226//organelle;GO:0043227//membrane-bounded organelle;GO:0044424//intracellular part;GO:0043229//intracellular organelle;GO:0005622//intracellular;GO:0016758//transfe…		K00699//glucuronosyltransferase [EC:2.4.1.17]+ko00980//Metabolism of xenobiotics by cytochrome P450+ko00982//Drug metabolism - cytochrome P450+ko00983//Drug metabolism - other enzymes+ko00040//Pentose and glucuronate interconversions+ko00860//Porphyrin and chlorophyll metabolism+ko00053//Ascorbate and aldarate metabolism+ko00830//Retinol metabolism+ko05204//Chemical carcinogenesis+ko00140//Steroi…
ENSDARP00000051848-D2	20.07	8.066	-1.25071	0.0320032	0.0024895	GO:0016020//membrane;GO:0031224//intrinsic component of membrane;GO:0016021//integral component of membrane;GO:0044425//membrane part;GO:0022804//active transmembrane transporter activity;GO:0015301//anion:anion antiporter activity;GO:0015556//C4-dicarboxylate transmembrane transporter activity;GO:0005342//organic acid transmembrane transporter activity;GO:0015367//oxoglutarate:malate antiporter …	XP_026111013.1|1.6e-172|mitochondrial 2-oxoglutarate/malate carrier protein-like [Carassius auratus]	K15104//solute carrier family 25 (mitochondrial oxoglutarate transporter), member 11
ENSDARP00000108026	12.05	26.123	1.07753	0.026354	0.00189208	GO:0016020//membrane;GO:0031224//intrinsic component of membrane;GO:0044425//membrane part;GO:0016021//integral component of membrane;	XP_026072659.1|2.4e-65|brain protein I3-like isoform X2 [Carassius auratus]	K08040//class B basic helix-loop-helix protein 8+ko04950//Maturity onset diabetes of the young;K08040//class B basic helix-loop-helix protein 8+ko04950//Maturity onset diabetes of the young
ENSDARP00000043886-D2	0.02	2.07	4.92578	5.10677e-08	3.21346e-10	GO:0016020//membrane;GO:0044425//membrane part;GO:0016021//integral component of membrane;GO:0031224//intrinsic component of membrane;GO:0003824//catalytic activity;GO:0016874//ligase activity;	NP_001004599.2|0.0e+00|long-chain-fatty-acid--CoA ligase 5 [Danio rerio]	K01897//long-chain acyl-CoA synthetase [EC:6.2.1.3]+ko03320//PPAR signaling pathway+ko04146//Peroxisome+ko04216//Ferroptosis+ko04714//Thermogenesis+ko00061//Fatty acid biosynthesis+ko01100//Metabolic pathways+ko01212//Fatty acid metabolism+ko00071//Fatty acid degradation+ko04920//Adipocytokine signaling pathway;K01897//long-chain acyl-CoA synthetase [EC:6.2.1.3]+ko03320//PPAR signaling pathway+ko…
BGI_novel_G001526	4.583	38.296	2.85766	1.07515e-06	9.73988e-09	GO:0016020//membrane;GO:0044425//membrane part;GO:0031224//intrinsic component of membrane;GO:0005623//cell;GO:0005886//plasma membrane;GO:0016021//integral component of membrane;GO:0044464//cell part;GO:0071944//cell periphery;GO:0008324//cation transmembrane transporter activity;GO:0015220//choline transmembrane transporter activity;GO:0046943//carboxylic acid transmembrane transporter activity…		K05041//solute carrier family 6 (neurotransmitter transporter, creatine) member 8
ENSDARP00000034893-D5	1.833	4.576	1.36305	0.0182946	0.00116062	GO:0016020//membrane;GO:0044425//membrane part;GO:0031224//intrinsic component of membrane;GO:0016021//integral component of membrane;GO:0004888//transmembrane signaling receptor activity;GO:0001653//peptide receptor activity;GO:0008528//G protein-coupled peptide receptor activity;GO:0008188//neuropeptide receptor activity;GO:0060089//molecular transducer activity;GO:0004994//somatostatin recepto…	AAF98367.1|1.1e-170|somatostatin receptor type two [Carassius auratus]	K04218//somatostatin receptor 2+ko04024//cAMP signaling pathway+ko04971//Gastric acid secretion+ko04080//Neuroactive ligand-receptor interaction;K04218//somatostatin receptor 2+ko04024//cAMP signaling pathway+ko04971//Gastric acid secretion+ko04080//Neuroactive ligand-receptor interaction
ENSDARP00000123704	2.746	0.96	-1.44893	0.04443	0.00397194	GO:0016020//membrane;GO:0044425//membrane part;GO:0031224//intrinsic component of membrane;GO:0016021//integral component of membrane;GO:0015075//ion transmembrane transporter activity;GO:0005215//transporter activity;GO:0015318//inorganic molecular entity transmembrane transporter activity;GO:0022857//transmembrane transporter activity;GO:0008324//cation transmembrane transporter activity;GO:002…	XP_026055707.1|0.0e+00|zinc transporter ZIP5-like isoform X1 [Carassius auratus]	K14711//solute carrier family 39 (zinc transporter), member 5;K14711//solute carrier family 39 (zinc transporter), member 5
CI01000010_08642328_08681400	0.343	7.696	3.81963	1.25701e-06	1.15578e-08	GO:0016021//integral component of membrane;GO:0005886//plasma membrane;GO:0044464//cell part;GO:0005623//cell;GO:0016020//membrane;GO:0071944//cell periphery;GO:0044425//membrane part;GO:0031224//intrinsic component of membrane;GO:0005343//organic acid:sodium symporter activity;GO:0005326//neurotransmitter transporter activity;GO:0015220//choline transmembrane transporter activity;GO:0005342//org…	XP_026124903.1|0.0e+00|sodium- and chloride-dependent creatine transporter 1-like isoform X2 [Carassius auratus]	K05041//solute carrier family 6 (neurotransmitter transporter, creatine) member 8;K05041//solute carrier family 6 (neurotransmitter transporter, creatine) member 8
CI01000066_00661106_00665703	3.786	10.27	1.38316	0.0191164	0.0012252	GO:0016021//integral component of membrane;GO:0016020//membrane;GO:0031224//intrinsic component of membrane;GO:0044425//membrane part;	XP_026082958.1|7.3e-210|adiponectin receptor protein 2-like [Carassius auratus]	K07297//adiponectin receptor+ko04211//Longevity regulating pathway+ko04932//Non-alcoholic fatty liver disease (NAFLD)+ko04152//AMPK signaling pathway+ko04920//Adipocytokine signaling pathway;K07297//adiponectin receptor+ko04211//Longevity regulating pathway+ko04932//Non-alcoholic fatty liver disease (NAFLD)+ko04152//AMPK signaling pathway+ko04920//Adipocytokine signaling pathway
ENSDARP00000112118	37.066	17.023	-1.06984	0.041619	0.00362961	GO:0016021//integral component of membrane;GO:0016020//membrane;GO:0031224//intrinsic component of membrane;GO:0044425//membrane part;GO:0015020//glucuronosyltransferase activity;GO:0016757//transferase activity, transferring glycosyl groups;GO:0016758//transferase activity, transferring hexosyl groups;GO:0003824//catalytic activity;GO:0008194//UDP-glycosyltransferase activity;GO:0016740//transfe…	XP_016404158.1|1.6e-293|PREDICTED: UDP-glucuronosyltransferase 1-6-like isoform X1 [Sinocyclocheilus rhinocerous]	K00699//glucuronosyltransferase [EC:2.4.1.17]+ko00980//Metabolism of xenobiotics by cytochrome P450+ko00982//Drug metabolism - cytochrome P450+ko00983//Drug metabolism - other enzymes+ko00040//Pentose and glucuronate interconversions+ko00860//Porphyrin and chlorophyll metabolism+ko00053//Ascorbate and aldarate metabolism+ko00830//Retinol metabolism+ko05204//Chemical carcinogenesis+ko00140//Steroi…
CI01000329_00025265_00029055	13.506	5.5	-1.20499	0.026939	0.00195673	GO:0016021//integral component of membrane;GO:0016020//membrane;GO:0031224//intrinsic component of membrane;GO:0044425//membrane part;GO:0015020//glucuronosyltransferase activity;GO:0016758//transferase activity, transferring hexosyl groups;GO:0016757//transferase activity, transferring glycosyl groups;GO:0003824//catalytic activity;GO:0008194//UDP-glycosyltransferase activity;GO:0016740//transfe…	KTF80355.1|1.1e-305|hypothetical protein cypCar_00010954 [Cyprinus carpio]	K00699//glucuronosyltransferase [EC:2.4.1.17]+ko00980//Metabolism of xenobiotics by cytochrome P450+ko00982//Drug metabolism - cytochrome P450+ko00983//Drug metabolism - other enzymes+ko00040//Pentose and glucuronate interconversions+ko00860//Porphyrin and chlorophyll metabolism+ko00053//Ascorbate and aldarate metabolism+ko00830//Retinol metabolism+ko05204//Chemical carcinogenesis+ko00140//Steroi…
ENSDARP00000132507-D2	0.026	0.496	2.60989	0.04104	0.00355423	GO:0016021//integral component of membrane;GO:0016020//membrane;GO:0044425//membrane part;GO:0031224//intrinsic component of membrane;	XP_026137858.1|0.0e+00|kin of IRRE-like protein 1 [Carassius auratus]	K18273//alpha-tectorin;K17341//hemicentin;K18273//alpha-tectorin;K17341//hemicentin
ENSDARP00000099924	0.233	3.04	3.64079	1.2496e-11	4.23663e-14	GO:0016021//integral component of membrane;GO:0016020//membrane;GO:0044425//membrane part;GO:0031224//intrinsic component of membrane;GO:0003824//catalytic activity;	XP_026110274.1|1.8e-217|epoxide hydrolase 4-like [Carassius auratus]	K22369//epoxide hydrolase 4 [EC:3.3.-.-];K22369//epoxide hydrolase 4 [EC:3.3.-.-]
ENSDARP00000096730	137.95	43.48	-1.58281	0.000408325	9.7571e-06	GO:0016021//integral component of membrane;GO:0016020//membrane;GO:0044425//membrane part;GO:0031224//intrinsic component of membrane;GO:0022857//transmembrane transporter activity;GO:0005215//transporter activity;GO:0015267//channel activity;GO:0022803//passive transmembrane transporter activity;	XP_026078667.1|2.4e-141|aquaporin-8-like [Carassius auratus]	K09869//aquaporin-8+ko04976//Bile secretion
BGI_novel_G001293	2.223	7.016	1.53927	0.0143521	0.000843274	GO:0016021//integral component of membrane;GO:0031224//intrinsic component of membrane;GO:0016020//membrane;GO:0044425//membrane part;		K01183//chitinase [EC:3.2.1.14]+ko00520//Amino sugar and nucleotide sugar metabolism+ko01100//Metabolic pathways;K05185//gamma-aminobutyric acid receptor subunit epsilon+ko04727//GABAergic synapse+ko04723//Retrograde endocannabinoid signaling+ko05033//Nicotine addiction+ko05032//Morphine addiction+ko04080//Neuroactive ligand-receptor interaction
ENSONIP00000020322-D4	1.74	5	1.52258	0.0372357	0.00309851	GO:0016021//integral component of membrane;GO:0031224//intrinsic component of membrane;GO:0016020//membrane;GO:0044425//membrane part;GO:0043167//ion binding;GO:0008270//zinc ion binding;GO:0005488//binding;GO:0046914//transition metal ion binding;GO:0046872//metal ion binding;GO:0043169//cation binding;	XP_026131807.1|0.0e+00|zinc finger MIZ domain-containing protein 1-like [Carassius auratus]	K22403//zinc finger MIZ domain-containing protein;K22403//zinc finger MIZ domain-containing protein;K22403//zinc finger MIZ domain-containing protein
ENSDARP00000094201	8.633	2.476	-1.73567	0.000554416	1.4045e-05	GO:0016021//integral component of membrane;GO:0031224//intrinsic component of membrane;GO:0044425//membrane part;GO:0016020//membrane;	XP_026122043.1|0.0e+00|suppressor of tumorigenicity 7 protein-like [Carassius auratus]	K17681//ATPase family AAA domain-containing protein 3A/B
ENSDARP00000138946	0.766	1.883	1.26793	0.0289016	0.00216356	GO:0016021//integral component of membrane;GO:0031224//intrinsic component of membrane;GO:0044425//membrane part;GO:0016020//membrane;GO:0015318//inorganic molecular entity transmembrane transporter activity;GO:0015291//secondary active transmembrane transporter activity;GO:0008509//anion transmembrane transporter activity;GO:0015103//inorganic anion transmembrane transporter activity;GO:0022804/…	XP_026104204.1|0.0e+00|electrogenic sodium bicarbonate cotransporter 1-like isoform X1 [Carassius auratus]	K13575//solute carrier family 4 (sodium bicarbonate cotransporter), member 4+ko04976//Bile secretion+ko04972//Pancreatic secretion+ko04964//Proximal tubule bicarbonate reclamation;K13575//solute carrier family 4 (sodium bicarbonate cotransporter), member 4+ko04976//Bile secretion+ko04972//Pancreatic secretion+ko04964//Proximal tubule bicarbonate reclamation;K13575//solute carrier family 4 (sodium…
ENSDARP00000070784-D43	6.3	1.506	-1.88596	1.2482e-07	8.93775e-10	GO:0016021//integral component of membrane;GO:0031224//intrinsic component of membrane;GO:0044425//membrane part;GO:0016020//membrane;GO:0038023//signaling receptor activity;GO:0004888//transmembrane signaling receptor activity;GO:0001653//peptide receptor activity;GO:0004930//G protein-coupled receptor activity;GO:0004994//somatostatin receptor activity;GO:0060089//molecular transducer activity;…	XP_026133211.1|3.9e-161|somatostatin receptor type 2-like [Carassius auratus]	K04218//somatostatin receptor 2+ko04024//cAMP signaling pathway+ko04971//Gastric acid secretion+ko04080//Neuroactive ligand-receptor interaction;K04218//somatostatin receptor 2+ko04024//cAMP signaling pathway+ko04971//Gastric acid secretion+ko04080//Neuroactive ligand-receptor interaction
CI01000306_00554763_00557805-D4	9.086	3.133	-1.47896	0.0227541	0.00153858	GO:0016021//integral component of membrane;GO:0031224//intrinsic component of membrane;GO:0044425//membrane part;GO:0016020//membrane;GO:0043169//cation binding;GO:0003824//catalytic activity;GO:0016462//pyrophosphatase activity;GO:0016818//hydrolase activity, acting on acid anhydrides, in phosphorus-containing anhydrides;GO:0043167//ion binding;GO:0016787//hydrolase activity;GO:0005509//calcium …	XP_016359686.1|1.4e-218|PREDICTED: soluble calcium-activated nucleotidase 1-like isoform X1 [Sinocyclocheilus anshuiensis]	K12304//soluble calcium-activated nucleotidase 1 [EC:3.6.1.6]+ko00230//Purine metabolism+ko00240//Pyrimidine metabolism;K12304//soluble calcium-activated nucleotidase 1 [EC:3.6.1.6]+ko00230//Purine metabolism+ko00240//Pyrimidine metabolism
ENSDARP00000062174	31.333	10.973	-1.46193	0.00100445	2.92052e-05	GO:0016021//integral component of membrane;GO:0043227//membrane-bounded organelle;GO:0005622//intracellular;GO:0016020//membrane;GO:0012505//endomembrane system;GO:0005789//endoplasmic reticulum membrane;GO:0042175//nuclear outer membrane-endoplasmic reticulum membrane network;GO:0031984//organelle subcompartment;GO:0005783//endoplasmic reticulum;GO:0044422//organelle part;GO:0043229//intracellul…	XP_026109430.1|1.5e-137|derlin-2-like [Carassius auratus]	K13989//Derlin-2/3+ko04141//Protein processing in endoplasmic reticulum
ENSONIP00000008639-D2	1.823	4.576	1.37981	0.0188843	0.00120521	GO:0016021//integral component of membrane;GO:0044425//membrane part;GO:0016020//membrane;GO:0031224//intrinsic component of membrane;GO:0005488//binding;GO:1901363//heterocyclic compound binding;GO:0003676//nucleic acid binding;GO:0097159//organic cyclic compound binding;	XP_026077465.1|0.0e+00|CSC1-like protein 2 isoform X1 [Carassius auratus]	K21989//calcium permeable stress-gated cation channel;K21989//calcium permeable stress-gated cation channel;K21989//calcium permeable stress-gated cation channel;K21989//calcium permeable stress-gated cation channel;K21989//calcium permeable stress-gated cation channel
CI01000020_02061926_02077812-D2	16.993	36.95	1.07454	0.0374682	0.00312193	GO:0016021//integral component of membrane;GO:0044425//membrane part;GO:0016020//membrane;GO:0031224//intrinsic component of membrane;GO:0016772//transferase activity, transferring phosphorus-containing groups;GO:0016301//kinase activity;GO:0016740//transferase activity;GO:0003824//catalytic activity;	XP_026065593.1|1.3e-180|ethanolamine kinase 1-like isoform X1 [Carassius auratus]	K00894//ethanolamine kinase [EC:2.7.1.82]+ko00564//Glycerophospholipid metabolism+ko01100//Metabolic pathways;K00894//ethanolamine kinase [EC:2.7.1.82]+ko00564//Glycerophospholipid metabolism+ko01100//Metabolic pathways;K00894//ethanolamine kinase [EC:2.7.1.82]+ko00564//Glycerophospholipid metabolism+ko01100//Metabolic pathways;K00894//ethanolamine kinase [EC:2.7.1.82]+ko00564//Glycerophospholipi…
CI01000004_11565906_11578581	0.44	1.783	1.74841	0.0167337	0.00102123	GO:0016021//integral component of membrane;GO:0044425//membrane part;GO:0031224//intrinsic component of membrane;GO:0016020//membrane;	XP_026142830.1|0.0e+00|macrophage mannose receptor 1-like [Carassius auratus]	K06560//mannose receptor, C type+ko04145//Phagosome+ko05152//Tuberculosis;K06560//mannose receptor, C type+ko04145//Phagosome+ko05152//Tuberculosis;K06560//mannose receptor, C type+ko04145//Phagosome+ko05152//Tuberculosis;K06560//mannose receptor, C type+ko04145//Phagosome+ko05152//Tuberculosis
CI01000013_05197841_05231302-D2	1.773	3.773	1.06503	0.0413789	0.00359638	GO:0016021//integral component of membrane;GO:0044425//membrane part;GO:0031224//intrinsic component of membrane;GO:0016020//membrane;	XP_026143208.1|8.2e-132|transmembrane protein 189-like [Carassius auratus]	K20656//transmembrane protein 189;K20656//transmembrane protein 189;K20656//transmembrane protein 189;K20656//transmembrane protein 189
ENSDARP00000105876-D2	2.21	0.71	-1.69996	0.00325683	0.000124199	GO:0016021//integral component of membrane;GO:0044425//membrane part;GO:0031224//intrinsic component of membrane;GO:0016020//membrane;GO:0005215//transporter activity;GO:0022857//transmembrane transporter activity;	XP_026074340.1|2.9e-295|glucose-6-phosphate exchanger SLC37A1-like isoform X1 [Carassius auratus]	K13783//MFS transporter, OPA family, solute carrier family 37 (glycerol-3-phosphate transporter), member 1/2;K13761//high affinity cGMP-specific 3',5'-cyclic phosphodiesterase 9 [EC:3.1.4.35]+ko00230//Purine metabolism;K13783//MFS transporter, OPA family, solute carrier family 37 (glycerol-3-phosphate transporter), member 1/2;K13761//high affinity cGMP-specific 3',5'-cyclic phosphodiesterase 9 [E…
CI01000026_06764805_06797143-D2	2.31	5.81	1.28011	0.042991	0.00380132	GO:0016021//integral component of membrane;GO:0044425//membrane part;GO:0031224//intrinsic component of membrane;GO:0016020//membrane;GO:0005488//binding;GO:0046983//protein dimerization activity;GO:0005515//protein binding;	XP_016427219.1|0.0e+00|PREDICTED: anoctamin-5-like [Sinocyclocheilus rhinocerous]	K19480//anoctamin-5;K19480//anoctamin-5;K19480//anoctamin-5
ENSDARP00000108088	3.176	1.48	-1.062	0.04046	0.00348323	GO:0016043//cellular component organization;GO:0000902//cell morphogenesis;GO:0044260//cellular macromolecule metabolic process;GO:0048869//cellular developmental process;GO:0071840//cellular component organization or biogenesis;GO:0040011//locomotion;GO:0050896//response to stimulus;GO:0050789//regulation of biological process;GO:0031570//DNA integrity checkpoint;GO:0030030//cell projection orga…	XP_016380044.1|0.0e+00|PREDICTED: DNA topoisomerase 2-beta-like isoform X1 [Sinocyclocheilus rhinocerous]	K03164//DNA topoisomerase II [EC:5.99.1.3]+ko01524//Platinum drug resistance;K03164//DNA topoisomerase II [EC:5.99.1.3]+ko01524//Platinum drug resistance;K03164//DNA topoisomerase II [EC:5.99.1.3]+ko01524//Platinum drug resistance
ENSDARP00000135843-D2	3.98	1.49	-1.33583	0.00443245	0.000184901	GO:0016043//cellular component organization;GO:0006725//cellular aromatic compound metabolic process;GO:0009205//purine ribonucleoside triphosphate metabolic process;GO:0051188//cofactor biosynthetic process;GO:0007528//neuromuscular junction development;GO:0065007//biological regulation;GO:0043113//receptor clustering;GO:0001941//postsynaptic membrane organization;GO:0061024//membrane organizati…	XP_026085527.1|0.0e+00|gephyrin isoform X2 [Carassius auratus]	K15376//gephyrin [EC:2.10.1.1 2.7.7.75]+ko04727//GABAergic synapse+ko01100//Metabolic pathways+ko00790//Folate biosynthesis;K15376//gephyrin [EC:2.10.1.1 2.7.7.75]+ko04727//GABAergic synapse+ko01100//Metabolic pathways+ko00790//Folate biosynthesis;K15376//gephyrin [EC:2.10.1.1 2.7.7.75]+ko04727//GABAergic synapse+ko01100//Metabolic pathways+ko00790//Folate biosynthesis
ENSONIP00000007255	0.87	2.89	1.65909	0.0011474	3.43886e-05	GO:0016043//cellular component organization;GO:2000026//regulation of multicellular organismal development;GO:0065009//regulation of molecular function;GO:0048518//positive regulation of biological process;GO:0051173//positive regulation of nitrogen compound metabolic process;GO:0043412//macromolecule modification;GO:0009057//macromolecule catabolic process;GO:0080090//regulation of primary metab…	XP_016308020.1|0.0e+00|PREDICTED: E3 ubiquitin-protein ligase NEDD4 isoform X3 [Sinocyclocheilus anshuiensis]	K10591//E3 ubiquitin-protein ligase NEDD4 [EC:2.3.2.26]+ko04144//Endocytosis+ko04120//Ubiquitin mediated proteolysis+ko04530//Tight junction+ko05169//Epstein-Barr virus infection;K10591//E3 ubiquitin-protein ligase NEDD4 [EC:2.3.2.26]+ko04144//Endocytosis+ko04120//Ubiquitin mediated proteolysis+ko04530//Tight junction+ko05169//Epstein-Barr virus infection;K10591//E3 ubiquitin-protein ligase NEDD4…
BGI_novel_G000250	8.093	2.2	-1.76906	0.00328325	0.000125652	GO:0016071//mRNA metabolic process;GO:0010628//positive regulation of gene expression;GO:0031326//regulation of cellular biosynthetic process;GO:0010468//regulation of gene expression;GO:0008152//metabolic process;GO:0034641//cellular nitrogen compound metabolic process;GO:0048522//positive regulation of cellular process;GO:0071704//organic substance metabolic process;GO:0051173//positive regulat…		K12834//PHD finger-like domain-containing protein 5A+ko03040//Spliceosome
ENSONIP00000001928-D2	5.34	1.566	-1.65272	0.00763304	0.000369758	GO:0016071//mRNA metabolic process;GO:0019219//regulation of nucleobase-containing compound metabolic process;GO:0043484//regulation of RNA splicing;GO:0019222//regulation of metabolic process;GO:0050684//regulation of mRNA processing;GO:0060255//regulation of macromolecule metabolic process;GO:0080090//regulation of primary metabolic process;GO:0044237//cellular metabolic process;GO:0006725//cel…	XP_018971315.1|2.6e-288|PREDICTED: WD40 repeat-containing protein SMU1 isoform X1 [Cyprinus carpio]	K13111//WD40 repeat-containing protein SMU1;K13111//WD40 repeat-containing protein SMU1
ENSDARP00000109526-D3	2.216	11.436	2.2641	0.000110615	2.07015e-06	GO:0016192//vesicle-mediated transport;GO:0051234//establishment of localization;GO:0006810//transport;GO:0051179//localization;GO:0016817//hydrolase activity, acting on acid anhydrides;GO:0051020//GTPase binding;GO:0005515//protein binding;GO:0016787//hydrolase activity;GO:0019899//enzyme binding;GO:0016818//hydrolase activity, acting on acid anhydrides, in phosphorus-containing anhydrides;GO:00…	XP_026052343.1|0.0e+00|rho-related BTB domain-containing protein 3-like [Carassius auratus]	K07869//Rho-related BTB domain-containing protein 3;K07869//Rho-related BTB domain-containing protein 3;K07869//Rho-related BTB domain-containing protein 3
ENSXMAP00000007977	0.01	0.066	2.09643	0.0491247	0.0045879	GO:0016203//muscle attachment;GO:0022008//neurogenesis;GO:0045995//regulation of embryonic development;GO:0032292//peripheral nervous system axon ensheathment;GO:0032879//regulation of localization;GO:0061061//muscle structure development;GO:0007399//nervous system development;GO:0051270//regulation of cellular component movement;GO:0065007//biological regulation;GO:0007275//multicellular organis…	XP_026089638.1|0.0e+00|laminin subunit alpha-2 isoform X6 [Carassius auratus]	K05637//laminin, alpha 1/2+ko05222//Small cell lung cancer+ko04512//ECM-receptor interaction+ko04510//Focal adhesion+ko05146//Amoebiasis+ko05145//Toxoplasmosis+ko05200//Pathways in cancer+ko04151//PI3K-Akt signaling pathway+ko05165//Human papillomavirus infection
ENSDARP00000100232	0.923	0.26	-1.73536	0.00497936	0.000214857	GO:0016255//attachment of GPI anchor to protein;GO:1901564//organonitrogen compound metabolic process;GO:0044249//cellular biosynthetic process;GO:0044260//cellular macromolecule metabolic process;GO:0006629//lipid metabolic process;GO:0006644//phospholipid metabolic process;GO:0046486//glycerolipid metabolic process;GO:0006793//phosphorus metabolic process;GO:0006796//phosphate-containing compou…	XP_026121967.1|2.0e-249|phosphatidylinositol glycan anchor biosynthesis class U protein-like [Carassius auratus]	K05293//phosphatidylinositol glycan, class U+ko00563//Glycosylphosphatidylinositol (GPI)-anchor biosynthesis+ko01100//Metabolic pathways;K05293//phosphatidylinositol glycan, class U+ko00563//Glycosylphosphatidylinositol (GPI)-anchor biosynthesis+ko01100//Metabolic pathways
ENSDARP00000109783	13.74	3.433	-1.95912	2.31417e-05	3.35178e-07	GO:0016301//kinase activity;GO:0003824//catalytic activity;GO:0016740//transferase activity;GO:0016772//transferase activity, transferring phosphorus-containing groups;	XP_026065315.1|1.3e-192|serine-threonine kinase receptor-associated protein-like [Carassius auratus]	K13137//serine-threonine kinase receptor-associated protein+ko03013//RNA transport;K13137//serine-threonine kinase receptor-associated protein+ko03013//RNA transport
CI01000350_01860321_01869386	0.783	2.603	1.66989	0.00341579	0.000131836	GO:0016301//kinase activity;GO:0140096//catalytic activity, acting on a protein;GO:0016740//transferase activity;GO:0016773//phosphotransferase activity, alcohol group as acceptor;GO:0003824//catalytic activity;GO:0016772//transferase activity, transferring phosphorus-containing groups;GO:0004672//protein kinase activity;	XP_026074430.1|3.3e-238|pyruvate dehydrogenase (acetyl-transferring) kinase isozyme 1, mitochondrial-like [Carassius auratus]	K12077//pyruvate dehydrogenase kinase isoform 1 [EC:2.7.11.2]+ko04360//Axon guidance+ko05230//Central carbon metabolism in cancer+ko04066//HIF-1 signaling pathway;K12077//pyruvate dehydrogenase kinase isoform 1 [EC:2.7.11.2]+ko04360//Axon guidance+ko05230//Central carbon metabolism in cancer+ko04066//HIF-1 signaling pathway
CI01000001_13040251_13043667-D2	18.21	80.016	1.98317	3.2978e-05	5.01794e-07	GO:0016310//phosphorylation;GO:0051716//cellular response to stimulus;GO:0007154//cell communication;GO:0065007//biological regulation;GO:0019538//protein metabolic process;GO:0044260//cellular macromolecule metabolic process;GO:0044237//cellular metabolic process;GO:0050794//regulation of cellular process;GO:0018193//peptidyl-amino acid modification;GO:0018209//peptidyl-serine modification;GO:00…	XP_026055700.1|5.3e-255|serine/threonine-protein kinase Sgk1 isoform X2 [Carassius auratus]	K13302//serum/glucocorticoid-regulated kinase 1 [EC:2.7.11.1]+ko04151//PI3K-Akt signaling pathway+ko04150//mTOR signaling pathway+ko04960//Aldosterone-regulated sodium reabsorption+ko04068//FoxO signaling pathway;K13302//serum/glucocorticoid-regulated kinase 1 [EC:2.7.11.1]+ko04151//PI3K-Akt signaling pathway+ko04150//mTOR signaling pathway+ko04960//Aldosterone-regulated sodium reabsorption+ko040…
ENSDARP00000131347	0.283	1.34	2.07716	0.000409372	9.7961e-06	GO:0016504//peptidase activator activity;GO:0044877//protein-containing complex binding;GO:0070628//proteasome binding;GO:0042393//histone binding;GO:0140033//acetylation-dependent protein binding;GO:0140030//modification-dependent protein binding;GO:0061134//peptidase regulator activity;GO:0005488//binding;GO:0005515//protein binding;GO:0030234//enzyme regulator activity;GO:0098772//molecular fu…	XP_016330616.1|0.0e+00|PREDICTED: proteasome activator complex subunit 4A-like isoform X1 [Sinocyclocheilus anshuiensis]	K06699//proteasome activator subunit 4+ko03050//Proteasome;K06699//proteasome activator subunit 4+ko03050//Proteasome;K06699//proteasome activator subunit 4+ko03050//Proteasome
CI01000060_00281612_00291567	0.74	5.046	2.3748	0.00112928	3.37273e-05	GO:0016525//negative regulation of angiogenesis;GO:0006950//response to stress;GO:0048519//negative regulation of biological process;GO:2000026//regulation of multicellular organismal development;GO:1901343//negative regulation of vasculature development;GO:0050896//response to stimulus;GO:2000181//negative regulation of blood vessel morphogenesis;GO:0065007//biological regulation;GO:0051241//neg…	ROL51304.1|0.0e+00|Thrombospondin-1 [Anabarilius grahami]	K16857//thrombospondin 1+ko04145//Phagosome+ko04350//TGF-beta signaling pathway+ko04512//ECM-receptor interaction+ko04510//Focal adhesion+ko05219//Bladder cancer+ko05144//Malaria+ko05205//Proteoglycans in cancer+ko05206//MicroRNAs in cancer+ko04151//PI3K-Akt signaling pathway+ko04015//Rap1 signaling pathway+ko04115//p53 signaling pathway+ko05165//Human papillomavirus infection;K16857//thrombospon…
CI01000063_01240976_01328455	1.423	0.553	-1.30007	0.0248255	0.00174396	GO:0016569//covalent chromatin modification;GO:0031326//regulation of cellular biosynthetic process;GO:0043412//macromolecule modification;GO:1903506//regulation of nucleic acid-templated transcription;GO:0019222//regulation of metabolic process;GO:0016570//histone modification;GO:0036211//protein modification process;GO:0016573//histone acetylation;GO:0006950//response to stress;GO:0009889//regu…	XP_023958121.1|0.0e+00|transformation/transcription domain-associated protein isoform X4 [Chrysemys picta bellii]	K08874//transformation/transcription domain-associated protein+ko05166//Human T-cell leukemia virus 1 infection;K08874//transformation/transcription domain-associated protein+ko05166//Human T-cell leukemia virus 1 infection;K08874//transformation/transcription domain-associated protein+ko05166//Human T-cell leukemia virus 1 infection
CI01000010_02243991_02251195-D2	3.456	10.1	1.41535	0.0476089	0.00439429	GO:0016620//oxidoreductase activity, acting on the aldehyde or oxo group of donors, NAD or NADP as acceptor;GO:0016903//oxidoreductase activity, acting on the aldehyde or oxo group of donors;GO:0003824//catalytic activity;GO:0004029//aldehyde dehydrogenase (NAD) activity;GO:0016491//oxidoreductase activity;	XP_026125363.1|6.1e-293|aldehyde dehydrogenase family 9 member A1-A-like [Carassius auratus]	K00149//aldehyde dehydrogenase family 9 member A1 [EC:1.2.1.47 1.2.1.3]+ko00410//beta-Alanine metabolism+ko00340//Histidine metabolism+ko00010//Glycolysis / Gluconeogenesis+ko00330//Arginine and proline metabolism+ko00053//Ascorbate and aldarate metabolism+ko00280//Valine, leucine and isoleucine degradation+ko00620//Pyruvate metabolism+ko00561//Glycerolipid metabolism+ko00310//Lysine degradation+…
ENSDARP00000137389	1.01	3.893	1.84798	0.000989314	2.8631e-05	GO:0016706//oxidoreductase activity, acting on paired donors, with incorporation or reduction of molecular oxygen, 2-oxoglutarate as one donor, and incorporation of one atom each of oxygen into both donors;GO:0031406//carboxylic acid binding;GO:0005506//iron ion binding;GO:0008475//procollagen-lysine 5-dioxygenase activity;GO:0016705//oxidoreductase activity, acting on paired donors, with incorpo…	XP_016355453.1|0.0e+00|PREDICTED: procollagen-lysine,2-oxoglutarate 5-dioxygenase 1-like [Sinocyclocheilus anshuiensis]	K00473//procollagen-lysine,2-oxoglutarate 5-dioxygenase 1 [EC:1.14.11.4]+ko00310//Lysine degradation;K00473//procollagen-lysine,2-oxoglutarate 5-dioxygenase 1 [EC:1.14.11.4]+ko00310//Lysine degradation
ENSDARP00000062555-D3	5.963	1.966	-1.50949	0.0359376	0.00293104	GO:0016721//oxidoreductase activity, acting on superoxide radicals as acceptor;GO:0003824//catalytic activity;GO:0004784//superoxide dismutase activity;GO:0005488//binding;GO:0043167//ion binding;GO:0043169//cation binding;GO:0016491//oxidoreductase activity;GO:0016209//antioxidant activity;GO:0046872//metal ion binding;	XP_026088547.1|2.0e-120|superoxide dismutase [Mn], mitochondrial-like [Carassius auratus]	K04564//superoxide dismutase, Fe-Mn family [EC:1.15.1.1]+ko04146//Peroxisome+ko04211//Longevity regulating pathway+ko04212//Longevity regulating pathway - worm+ko04213//Longevity regulating pathway - multiple species+ko04013//MAPK signaling pathway - fly+ko05016//Huntington disease+ko04068//FoxO signaling pathway
ENSDARP00000017257-D2	1017.35	386.48	-1.36462	0.000435279	1.05779e-05	GO:0016740//transferase activity;GO:0003824//catalytic activity;GO:0008453//alanine-glyoxylate transaminase activity;GO:0008483//transaminase activity;GO:0004760//serine-pyruvate transaminase activity;GO:0016769//transferase activity, transferring nitrogenous groups;	XP_016386483.1|5.1e-242|PREDICTED: serine--pyruvate aminotransferase-like [Sinocyclocheilus rhinocerous]	K00830//alanine-glyoxylate transaminase / serine-glyoxylate transaminase / serine-pyruvate transaminase [EC:2.6.1.44 2.6.1.45 2.6.1.51]+ko04146//Peroxisome+ko01200//Carbon metabolism+ko00250//Alanine, aspartate and glutamate metabolism+ko00260//Glycine, serine and threonine metabolism+ko01100//Metabolic pathways+ko00630//Glyoxylate and dicarboxylate metabolism;K00830//alanine-glyoxylate transamin…
BGI_novel_G001804	0.813	2.276	1.44326	0.0248287	0.00174553	GO:0016740//transferase activity;GO:0003824//catalytic activity;GO:0016779//nucleotidyltransferase activity;GO:0003964//RNA-directed DNA polymerase activity;GO:0016772//transferase activity, transferring phosphorus-containing groups;GO:0140097//catalytic activity, acting on DNA;GO:0034061//DNA polymerase activity;		K09637//transmembrane protease serine 6 [EC:3.4.21.-];K02324//DNA polymerase epsilon subunit 1 [EC:2.7.7.7]+ko03420//Nucleotide excision repair+ko03030//DNA replication+ko03410//Base excision repair;K05695//receptor-type tyrosine-protein phosphatase F [EC:3.1.3.48]+ko04514//Cell adhesion molecules (CAMs)+ko04910//Insulin signaling pathway+ko04931//Insulin resistance+ko04520//Adherens junction
ENSDARP00000093642-D2	0.08	1.193	2.99222	0.00373336	0.000148568	GO:0016740//transferase activity;GO:0016301//kinase activity;GO:0003824//catalytic activity;GO:0016772//transferase activity, transferring phosphorus-containing groups;	XP_018940774.1|1.5e-194|PREDICTED: ethanolamine kinase 1-like [Cyprinus carpio]	K00894//ethanolamine kinase [EC:2.7.1.82]+ko00564//Glycerophospholipid metabolism+ko01100//Metabolic pathways;K00894//ethanolamine kinase [EC:2.7.1.82]+ko00564//Glycerophospholipid metabolism+ko01100//Metabolic pathways
ENSDARP00000120826	1.963	0.62	-1.53313	0.0171327	0.00105345	GO:0016740//transferase activity;GO:0016773//phosphotransferase activity, alcohol group as acceptor;GO:1901363//heterocyclic compound binding;GO:0000166//nucleotide binding;GO:0016772//transferase activity, transferring phosphorus-containing groups;GO:0032553//ribonucleotide binding;GO:0004672//protein kinase activity;GO:0016301//kinase activity;GO:0003723//RNA binding;GO:0008135//translation fac…	XP_026079861.1|0.0e+00|eukaryotic translation initiation factor 2-alpha kinase 3-like [Carassius auratus]	K08860//eukaryotic translation initiation factor 2-alpha kinase 3 [EC:2.7.11.1]+ko04140//Autophagy - animal+ko04141//Protein processing in endoplasmic reticulum+ko04214//Apoptosis - fly+ko04210//Apoptosis+ko04137//Mitophagy - animal+ko04932//Non-alcoholic fatty liver disease (NAFLD)+ko05010//Alzheimer disease+ko05160//Hepatitis C+ko05162//Measles+ko05164//Influenza A+ko05168//Herpes simplex infec…
CI01000200_00490226_00514771	0.406	1.736	1.97449	0.00151013	4.82091e-05	GO:0016740//transferase activity;GO:0032559//adenyl ribonucleotide binding;GO:0016772//transferase activity, transferring phosphorus-containing groups;GO:0035639//purine ribonucleoside triphosphate binding;GO:0004672//protein kinase activity;GO:0003824//catalytic activity;GO:0097367//carbohydrate derivative binding;GO:0016773//phosphotransferase activity, alcohol group as acceptor;GO:0005488//bin…	XP_026122216.1|0.0e+00|mitogen-activated protein kinase kinase kinase 11-like [Carassius auratus]	K04419//mitogen-activated protein kinase kinase kinase 11 [EC:2.7.11.25]+ko04932//Non-alcoholic fatty liver disease (NAFLD)+ko04010//MAPK signaling pathway;K04419//mitogen-activated protein kinase kinase kinase 11 [EC:2.7.11.25]+ko04932//Non-alcoholic fatty liver disease (NAFLD)+ko04010//MAPK signaling pathway;K04419//mitogen-activated protein kinase kinase kinase 11 [EC:2.7.11.25]+ko04932//Non-a…
BGI_novel_G003207	6.913	26	1.7469	0.0456832	0.00413229	GO:0016740//transferase activity;GO:0140097//catalytic activity, acting on DNA;GO:0016779//nucleotidyltransferase activity;GO:0003824//catalytic activity;GO:0016772//transferase activity, transferring phosphorus-containing groups;GO:0034061//DNA polymerase activity;GO:0003964//RNA-directed DNA polymerase activity;		K11647//SWI/SNF-related matrix-associated actin-dependent regulator of chromatin subfamily A member 2/4 [EC:3.6.4.-]+ko05225//Hepatocellular carcinoma+ko04714//Thermogenesis;K16474//intraflagellar transport protein 88;K19527//vacuolar protein sorting-associated protein 13D;K05730//guanine nucleotide exchange factor VAV+ko04024//cAMP signaling pathway+ko04810//Regulation of actin cytoskeleton+ko04…
BGI_novel_G000867	0.05	0.563	2.79041	0.00466065	0.000198086	GO:0016740//transferase activity;GO:0140097//catalytic activity, acting on DNA;GO:0034061//DNA polymerase activity;GO:0003964//RNA-directed DNA polymerase activity;GO:0016779//nucleotidyltransferase activity;GO:0016772//transferase activity, transferring phosphorus-containing groups;GO:0003824//catalytic activity;		K04306//relaxin family peptide receptor 1+ko04080//Neuroactive ligand-receptor interaction+ko04926//Relaxin signaling pathway;K09533//DnaJ homolog subfamily C member 13;K12852//116 kDa U5 small nuclear ribonucleoprotein component+ko03040//Spliceosome;K20493//leucine-rich repeat-containing protein 16
ENSDARP00000137558-D3	1.9	0.456	-1.83417	0.00341024	0.000131529	GO:0016746//transferase activity, transferring acyl groups;GO:0016740//transferase activity;GO:0003824//catalytic activity;	XP_026062644.1|7.4e-203|lipoamide acyltransferase component of branched-chain alpha-keto acid dehydrogenase complex, mitochondrial-like [Carassius auratus]	K09699//2-oxoisovalerate dehydrogenase E2 component (dihydrolipoyl transacylase) [EC:2.3.1.168]+ko00640//Propanoate metabolism+ko00280//Valine, leucine and isoleucine degradation+ko01100//Metabolic pathways;K09699//2-oxoisovalerate dehydrogenase E2 component (dihydrolipoyl transacylase) [EC:2.3.1.168]+ko00640//Propanoate metabolism+ko00280//Valine, leucine and isoleucine degradation+ko01100//Meta…
ENSORLP00000015625-D5	17.81	35.893	0.967348	0.0240431	0.00166161	GO:0016746//transferase activity, transferring acyl groups;GO:0016740//transferase activity;GO:0003824//catalytic activity;	XP_026139942.1|6.9e-197|1-acylglycerol-3-phosphate O-acyltransferase ABHD5-like isoform X1 [Carassius auratus]	K13699//abhydrolase domain-containing protein 5 [EC:2.3.1.51]+ko04923//Regulation of lipolysis in adipocytes;K13699//abhydrolase domain-containing protein 5 [EC:2.3.1.51]+ko04923//Regulation of lipolysis in adipocytes;K13699//abhydrolase domain-containing protein 5 [EC:2.3.1.51]+ko04923//Regulation of lipolysis in adipocytes;K13699//abhydrolase domain-containing protein 5 [EC:2.3.1.51]+ko04923//R…
CI01000018_03965992_03984331	1.33	3.773	1.37532	0.0289607	0.00217192	GO:0016787//hydrolase activity;GO:0003824//catalytic activity;GO:0140096//catalytic activity, acting on a protein;GO:0004722//protein serine/threonine phosphatase activity;GO:0008420//RNA polymerase II CTD heptapeptide repeat phosphatase activity;GO:0016788//hydrolase activity, acting on ester bonds;GO:0004721//phosphoprotein phosphatase activity;GO:0016791//phosphatase activity;GO:0042578//phosp…	XP_025039145.1|2.6e-89|CTD small phosphatase-like protein isoform X2 [Pelodiscus sinensis]	K15731//carboxy-terminal domain RNA polymerase II polypeptide A small phosphatase [EC:3.1.3.16];K15731//carboxy-terminal domain RNA polymerase II polypeptide A small phosphatase [EC:3.1.3.16];K15731//carboxy-terminal domain RNA polymerase II polypeptide A small phosphatase [EC:3.1.3.16]
CI01000023_00127548_00134047-D2	4.406	1.786	-1.24407	0.0442005	0.00394183	GO:0016787//hydrolase activity;GO:0004722//protein serine/threonine phosphatase activity;GO:0003824//catalytic activity;GO:0140096//catalytic activity, acting on a protein;GO:0004721//phosphoprotein phosphatase activity;GO:0016791//phosphatase activity;GO:0016788//hydrolase activity, acting on ester bonds;GO:0042578//phosphoric ester hydrolase activity;	XP_026111906.1|4.1e-300|TGF-beta-activated kinase 1 and MAP3K7-binding protein 1-like isoform X1 [Carassius auratus]	K04403//TAK1-binding protein 1+ko05170//Human immunodeficiency virus 1 infection+ko04380//Osteoclast differentiation+ko04668//TNF signaling pathway+ko05145//Toxoplasmosis+ko05140//Leishmaniasis+ko04621//NOD-like receptor signaling pathway+ko04620//Toll-like receptor signaling pathway+ko04010//MAPK signaling pathway+ko04064//NF-kappa B signaling pathway+ko05161//Hepatitis B+ko05169//Epstein-Barr v…
CI01000013_11438137_11444770	44.343	23.123	-0.903288	0.0344222	0.00275142	GO:0016788//hydrolase activity, acting on ester bonds;GO:0016787//hydrolase activity;GO:0052689//carboxylic ester hydrolase activity;GO:0003824//catalytic activity;GO:0004104//cholinesterase activity;	XP_026142894.1|0.0e+00|cAMP-regulated D2 protein-like [Carassius auratus]	K01049//acetylcholinesterase [EC:3.1.1.7]+ko04725//Cholinergic synapse+ko00564//Glycerophospholipid metabolism;K01049//acetylcholinesterase [EC:3.1.1.7]+ko04725//Cholinergic synapse+ko00564//Glycerophospholipid metabolism
Cg-F_8966_D2	42.336	22.353	-0.917701	0.0277389	0.00204283	GO:0016853//isomerase activity;GO:0003824//catalytic activity;GO:0016859//cis-trans isomerase activity;GO:0003755//peptidyl-prolyl cis-trans isomerase activity;GO:0140096//catalytic activity, acting on a protein;	ROL54841.1|1.9e-87|Peptidyl-prolyl cis-trans isomerase NIMA-interacting 1 [Anabarilius grahami]	K09578//peptidyl-prolyl cis-trans isomerase NIMA-interacting 1 [EC:5.2.1.8]+ko04622//RIG-I-like receptor signaling pathway;K09578//peptidyl-prolyl cis-trans isomerase NIMA-interacting 1 [EC:5.2.1.8]+ko04622//RIG-I-like receptor signaling pathway
ENSDARP00000131282	0.623	1.706	1.3387	0.0474154	0.00436962	GO:0016866//intramolecular transferase activity;GO:0003824//catalytic activity;GO:0016853//isomerase activity;	XP_026127276.1|0.0e+00|lanosterol synthase [Carassius auratus]	K01852//lanosterol synthase [EC:5.4.99.7]+ko00100//Steroid biosynthesis+ko01100//Metabolic pathways;K01852//lanosterol synthase [EC:5.4.99.7]+ko00100//Steroid biosynthesis+ko01100//Metabolic pathways
ENSDARP00000009474-D2	9.95	19.243	0.968877	0.0343655	0.00274345	GO:0016999//antibiotic metabolic process;GO:0003015//heart process;GO:0060047//heart contraction;GO:0009987//cellular process;GO:0071704//organic substance metabolic process;GO:0045333//cellular respiration;GO:0009060//aerobic respiration;GO:0006082//organic acid metabolic process;GO:0008015//blood circulation;GO:0044237//cellular metabolic process;GO:0017144//drug metabolic process;GO:0015980//e…	XP_016108018.1|0.0e+00|PREDICTED: 2-oxoglutarate dehydrogenase, mitochondrial [Sinocyclocheilus grahami]	K00164//2-oxoglutarate dehydrogenase E1 component [EC:1.2.4.2]+ko01200//Carbon metabolism+ko00020//Citrate cycle (TCA cycle)+ko00310//Lysine degradation+ko00380//Tryptophan metabolism+ko01100//Metabolic pathways;K00164//2-oxoglutarate dehydrogenase E1 component [EC:1.2.4.2]+ko01200//Carbon metabolism+ko00020//Citrate cycle (TCA cycle)+ko00310//Lysine degradation+ko00380//Tryptophan metabolism+ko0…
ENSONIP00000024713	21.616	7.44	-1.44583	0.0359847	0.00293781	GO:0017004//cytochrome complex assembly;GO:0043933//protein-containing complex subunit organization;GO:0044085//cellular component biogenesis;GO:0071840//cellular component organization or biogenesis;GO:0065003//protein-containing complex assembly;GO:0009987//cellular process;GO:0034622//cellular protein-containing complex assembly;GO:0008535//respiratory chain complex IV assembly;GO:0033108//mit…	XP_026115685.1|8.3e-49|cytochrome c oxidase assembly protein COX19 [Carassius auratus]	K18183//cytochrome c oxidase assembly protein subunit 19+ko04714//Thermogenesis
ENSONIP00000005587-D2	0.123	1.046	2.87552	8.8706e-07	7.8916e-09	GO:0017015//regulation of transforming growth factor beta receptor signaling pathway;GO:0090101//negative regulation of transmembrane receptor protein serine/threonine kinase signaling pathway;GO:0030512//negative regulation of transforming growth factor beta receptor signaling pathway;GO:1903844//regulation of cellular response to transforming growth factor beta stimulus;GO:0050789//regulation o…	XP_026111653.1|2.8e-58|protein TMEPAI-like [Carassius auratus]	K05727//dedicator of cytokinesis protein 3
CI01000344_00338539_00339471	0.803	0.016	-2.69174	0.0469822	0.00430969	GO:0017148//negative regulation of translation;GO:0065007//biological regulation;GO:0061014//positive regulation of mRNA catabolic process;GO:0034248//regulation of cellular amide metabolic process;GO:0043487//regulation of RNA stability;GO:0031327//negative regulation of cellular biosynthetic process;GO:0048522//positive regulation of cellular process;GO:0031324//negative regulation of cellular …	XP_026100623.1|9.2e-185|mRNA decay activator protein ZFP36L2-like [Carassius auratus]	K13056//CCCH zinc finger protein C3H-4+ko04114//Oocyte meiosis;K13056//CCCH zinc finger protein C3H-4+ko04114//Oocyte meiosis
ENSDARP00000027516-D2	3.08	38.973	4.03373	5.0268e-19	6.1354e-22	GO:0018130//heterocycle biosynthetic process;GO:0006629//lipid metabolic process;GO:0044238//primary metabolic process;GO:0044283//small molecule biosynthetic process;GO:0044272//sulfur compound biosynthetic process;GO:1901362//organic cyclic compound biosynthetic process;GO:0000038//very long-chain fatty acid metabolic process;GO:0071704//organic substance metabolic process;GO:0006753//nucleosid…	XP_016310826.1|3.4e-173|PREDICTED: elongation of very long chain fatty acids protein 5-like isoform X1 [Sinocyclocheilus anshuiensis]	K10244//elongation of very long chain fatty acids protein 5 [EC:2.3.1.199]+ko01040//Biosynthesis of unsaturated fatty acids+ko00062//Fatty acid elongation+ko01100//Metabolic pathways+ko01212//Fatty acid metabolism;K10244//elongation of very long chain fatty acids protein 5 [EC:2.3.1.199]+ko01040//Biosynthesis of unsaturated fatty acids+ko00062//Fatty acid elongation+ko01100//Metabolic pathways+ko…
CI01000251_00099282_00114188-D2	0.363	9.313	4.32668	5.02078e-12	1.57967e-14	GO:0018130//heterocycle biosynthetic process;GO:0043170//macromolecule metabolic process;GO:0071704//organic substance metabolic process;GO:0006139//nucleobase-containing compound metabolic process;GO:0006807//nitrogen compound metabolic process;GO:0044260//cellular macromolecule metabolic process;GO:0010467//gene expression;GO:1901576//organic substance biosynthetic process;GO:0009058//biosynthe…	AWP18582.1|4.0e-143|putative DNA-directed RNA polymerase III subunit RPC8 [Scophthalmus maximus]	K03022//DNA-directed RNA polymerase III subunit RPC8+ko03020//RNA polymerase+ko04623//Cytosolic DNA-sensing pathway;K00503//dopamine beta-monooxygenase [EC:1.14.17.1]+ko00350//Tyrosine metabolism+ko01100//Metabolic pathways;K15441//tRNA-specific adenosine deaminase 2 [EC:3.5.4.-];K03022//DNA-directed RNA polymerase III subunit RPC8+ko03020//RNA polymerase+ko04623//Cytosolic DNA-sensing pathway
ENSONIP00000018773	13.213	4.946	-1.34851	0.000434065	1.0525e-05	GO:0018193//peptidyl-amino acid modification;GO:0120036//plasma membrane bounded cell projection organization;GO:0019538//protein metabolic process;GO:0048699//generation of neurons;GO:0009067//aspartate family amino acid biosynthetic process;GO:0009653//anatomical structure morphogenesis;GO:1901607//alpha-amino acid biosynthetic process;GO:0048468//cell development;GO:0048667//cell morphogenesis…	XP_026055581.1|0.0e+00|procollagen-lysine,2-oxoglutarate 5-dioxygenase 3 [Carassius auratus]	K13646//lysyl hydroxylase/galactosyltransferase/glucosyltransferase [EC:1.14.11.4 2.4.1.50 2.4.1.66]+ko00514//Other types of O-glycan biosynthesis+ko00310//Lysine degradation;K13646//lysyl hydroxylase/galactosyltransferase/glucosyltransferase [EC:1.14.11.4 2.4.1.50 2.4.1.66]+ko00514//Other types of O-glycan biosynthesis+ko00310//Lysine degradation
CI01000010_08953769_08962470	3.74	15.736	2.16942	2.33957e-05	3.40125e-07	GO:0018958//phenol-containing compound metabolic process;GO:1901564//organonitrogen compound metabolic process;GO:0009712//catechol-containing compound metabolic process;GO:0065008//regulation of biological quality;GO:0071704//organic substance metabolic process;GO:0006725//cellular aromatic compound metabolic process;GO:0065007//biological regulation;GO:0006807//nitrogen compound metabolic proce…	XP_026103681.1|5.1e-150|catechol O-methyltransferase A-like isoform X1 [Carassius auratus]	K00545//catechol O-methyltransferase [EC:2.1.1.6]+ko04728//Dopaminergic synapse+ko00140//Steroid hormone biosynthesis+ko00350//Tyrosine metabolism+ko01100//Metabolic pathways;K00545//catechol O-methyltransferase [EC:2.1.1.6]+ko04728//Dopaminergic synapse+ko00140//Steroid hormone biosynthesis+ko00350//Tyrosine metabolism+ko01100//Metabolic pathways
ENSDARP00000038728	4.83	1.193	-1.87232	0.00400894	0.000162015	GO:0019013//viral nucleocapsid;GO:0044423//virion part;GO:0019012//virion;GO:0019028//viral capsid;	XP_026144453.1|2.5e-202|U5 small nuclear ribonucleoprotein 40 kDa protein-like isoform X1 [Carassius auratus]	K12857//Prp8 binding protein+ko03040//Spliceosome
ENSDARP00000049550-D2	1.166	2.883	1.2297	0.0168663	0.00103067	GO:0019219//regulation of nucleobase-containing compound metabolic process;GO:0023052//signaling;GO:0050896//response to stimulus;GO:0009755//hormone-mediated signaling pathway;GO:0009892//negative regulation of metabolic process;GO:0010604//positive regulation of macromolecule metabolic process;GO:0051172//negative regulation of nitrogen compound metabolic process;GO:0080090//regulation of prima…	XP_026055958.1|5.4e-299|retinoic acid receptor gamma-A isoform X2 [Carassius auratus]	K08529//retinoic acid receptor gamma;K08529//retinoic acid receptor gamma
CI01000158_00184403_00186141	2.753	0.7	-1.75481	0.0449269	0.00403586	GO:0019219//regulation of nucleobase-containing compound metabolic process;GO:0031323//regulation of cellular metabolic process;GO:0009987//cellular process;GO:0006275//regulation of DNA replication;GO:2000112//regulation of cellular macromolecule biosynthetic process;GO:0009058//biosynthetic process;GO:0009607//response to biotic stimulus;GO:0006139//nucleobase-containing compound metabolic proc…	XP_026130208.1|1.5e-140|proliferating cell nuclear antigen-like [Carassius auratus]	K04802//proliferating cell nuclear antigen+ko03420//Nucleotide excision repair+ko03030//DNA replication+ko03410//Base excision repair+ko04530//Tight junction+ko03430//Mismatch repair+ko04110//Cell cycle+ko05161//Hepatitis B
ENSDARP00000119160	3.606	1.456	-1.24339	0.0200779	0.00131624	GO:0019222//regulation of metabolic process;GO:0031323//regulation of cellular metabolic process;GO:0034654//nucleobase-containing compound biosynthetic process;GO:0090304//nucleic acid metabolic process;GO:0097659//nucleic acid-templated transcription;GO:0006807//nitrogen compound metabolic process;GO:0031326//regulation of cellular biosynthetic process;GO:0032774//RNA biosynthetic process;GO:00…	XP_026104277.1|0.0e+00|protein HIRA-like [Carassius auratus]	K11293//protein HIRA/HIR1
CI01000047_01114782_01116379-D4	0.533	4.093	2.33204	0.0267401	0.00193632	GO:0019222//regulation of metabolic process;GO:0060255//regulation of macromolecule metabolic process;GO:0031326//regulation of cellular biosynthetic process;GO:0010468//regulation of gene expression;GO:0051171//regulation of nitrogen compound metabolic process;GO:0050789//regulation of biological process;GO:0050794//regulation of cellular process;GO:0065007//biological regulation;GO:0006355//reg…	XP_016399667.1|2.0e-177|PREDICTED: early growth response protein 2b-like [Sinocyclocheilus rhinocerous]	K09228//KRAB domain-containing zinc finger protein
BGI_novel_G002480	1.713	0.35	-2.07479	0.0106128	0.000570234	GO:0019222//regulation of metabolic process;GO:2001141//regulation of RNA biosynthetic process;GO:0031326//regulation of cellular biosynthetic process;GO:0050789//regulation of biological process;GO:0080090//regulation of primary metabolic process;GO:0010468//regulation of gene expression;GO:0019219//regulation of nucleobase-containing compound metabolic process;GO:0060255//regulation of macromol…		K09228//KRAB domain-containing zinc finger protein
ENSDARP00000116122-D2	2.18	5.486	1.25898	0.0355978	0.00288594	GO:0019538//protein metabolic process;GO:0006486//protein glycosylation;GO:0009101//glycoprotein biosynthetic process;GO:0034645//cellular macromolecule biosynthetic process;GO:0009100//glycoprotein metabolic process;GO:0036211//protein modification process;GO:1901564//organonitrogen compound metabolic process;GO:0008152//metabolic process;GO:0009059//macromolecule biosynthetic process;GO:0009058…	XP_026140677.1|0.0e+00|polypeptide N-acetylgalactosaminyltransferase 1 [Carassius auratus]	K00710//polypeptide N-acetylgalactosaminyltransferase [EC:2.4.1.41]+ko00512//Mucin type O-glycan biosynthesis+ko01100//Metabolic pathways
ENSDARP00000141743	1.826	8.206	2.16559	6.47099e-10	2.93107e-12	GO:0019538//protein metabolic process;GO:0043412//macromolecule modification;GO:1901566//organonitrogen compound biosynthetic process;GO:1901564//organonitrogen compound metabolic process;GO:1901576//organic substance biosynthetic process;GO:0006807//nitrogen compound metabolic process;GO:0009101//glycoprotein biosynthetic process;GO:0043170//macromolecule metabolic process;GO:0044238//primary me…	XP_026112309.1|2.4e-214|CMP-N-acetylneuraminate-beta-1,4-galactoside alpha-2,3-sialyltransferase-like isoform X1 [Carassius auratus]	K00781//neolactotetraosylceramide alpha-2,3-sialyltransferase (sialyltransferase 6) [EC:2.4.99.6]+ko00515//Mannose type O-glycan biosynthesis+ko00514//Other types of O-glycan biosynthesis+ko00601//Glycosphingolipid biosynthesis - lacto and neolacto series+ko00533//Glycosaminoglycan biosynthesis - keratan sulfate+ko01100//Metabolic pathways;K00781//neolactotetraosylceramide alpha-2,3-sialyltransfe…
CI01000015_05895358_05903263	0.783	2.006	1.3528	0.0178311	0.00111623	GO:0019538//protein metabolic process;GO:0070647//protein modification by small protein conjugation or removal;GO:0016043//cellular component organization;GO:0006464//cellular protein modification process;GO:0008152//metabolic process;GO:0044237//cellular metabolic process;GO:0043170//macromolecule metabolic process;GO:0044260//cellular macromolecule metabolic process;GO:0032446//protein modifica…	XP_016300838.1|0.0e+00|PREDICTED: cullin-associated NEDD8-dissociated protein 1-like [Sinocyclocheilus anshuiensis]	K17263//cullin-associated NEDD8-dissociated protein 1;K17263//cullin-associated NEDD8-dissociated protein 1;K17263//cullin-associated NEDD8-dissociated protein 1;K17263//cullin-associated NEDD8-dissociated protein 1
CI01000001_13040251_13043667	78.906	617.69	2.75752	7.72287e-08	5.17386e-10	GO:0019538//protein metabolic process;GO:0071704//organic substance metabolic process;GO:0018193//peptidyl-amino acid modification;GO:0044238//primary metabolic process;GO:0051716//cellular response to stimulus;GO:0043170//macromolecule metabolic process;GO:0006793//phosphorus metabolic process;GO:0018209//peptidyl-serine modification;GO:0006807//nitrogen compound metabolic process;GO:0006796//ph…	XP_026092765.1|5.3e-255|serine/threonine-protein kinase Sgk1-like isoform X2 [Carassius auratus]	K13302//serum/glucocorticoid-regulated kinase 1 [EC:2.7.11.1]+ko04151//PI3K-Akt signaling pathway+ko04150//mTOR signaling pathway+ko04960//Aldosterone-regulated sodium reabsorption+ko04068//FoxO signaling pathway;K13302//serum/glucocorticoid-regulated kinase 1 [EC:2.7.11.1]+ko04151//PI3K-Akt signaling pathway+ko04150//mTOR signaling pathway+ko04960//Aldosterone-regulated sodium reabsorption+ko040…
CI01000034_05236100_05264059	13.206	51.826	2.01775	0.00112346	3.35187e-05	GO:0019637//organophosphate metabolic process;GO:0033865//nucleoside bisphosphate metabolic process;GO:0033875//ribonucleoside bisphosphate metabolic process;GO:0006796//phosphate-containing compound metabolic process;GO:0044283//small molecule biosynthetic process;GO:0009165//nucleotide biosynthetic process;GO:0019693//ribose phosphate metabolic process;GO:0051188//cofactor biosynthetic process;…	XP_016395089.1|0.0e+00|PREDICTED: ATP-citrate synthase [Sinocyclocheilus rhinocerous]	K01648//ATP citrate (pro-S)-lyase [EC:2.3.3.8]+ko00020//Citrate cycle (TCA cycle)+ko01100//Metabolic pathways;K01121//2',3'-cyclic-nucleotide 3'-phosphodiesterase [EC:3.1.4.37];K01648//ATP citrate (pro-S)-lyase [EC:2.3.3.8]+ko00020//Citrate cycle (TCA cycle)+ko01100//Metabolic pathways
ENSDARP00000090875-D2	0.286	2.526	2.94995	2.74679e-07	2.16799e-09	GO:0019637//organophosphate metabolic process;GO:0051188//cofactor biosynthetic process;GO:0071616//acyl-CoA biosynthetic process;GO:0034033//purine nucleoside bisphosphate biosynthetic process;GO:0006796//phosphate-containing compound metabolic process;GO:0017144//drug metabolic process;GO:0043603//cellular amide metabolic process;GO:0006793//phosphorus metabolic process;GO:0044249//cellular bio…	XP_026061330.1|0.0e+00|acetyl-coenzyme A synthetase, cytoplasmic-like isoform X1 [Carassius auratus]	K01895//acetyl-CoA synthetase [EC:6.2.1.1]+ko01200//Carbon metabolism+ko00010//Glycolysis / Gluconeogenesis+ko00640//Propanoate metabolism+ko00620//Pyruvate metabolism+ko01100//Metabolic pathways+ko00630//Glyoxylate and dicarboxylate metabolism;K01895//acetyl-CoA synthetase [EC:6.2.1.1]+ko01200//Carbon metabolism+ko00010//Glycolysis / Gluconeogenesis+ko00640//Propanoate metabolism+ko00620//Pyruva…
CI01000039_01721603_01723199-D2	123.323	62.873	-0.959078	0.0207464	0.00136906	GO:0019693//ribose phosphate metabolic process;GO:0045333//cellular respiration;GO:0009199//ribonucleoside triphosphate metabolic process;GO:0009150//purine ribonucleotide metabolic process;GO:0006807//nitrogen compound metabolic process;GO:0009205//purine ribonucleoside triphosphate metabolic process;GO:0008152//metabolic process;GO:1901360//organic cyclic compound metabolic process;GO:0034641//…	XP_018921495.1|3.3e-28|PREDICTED: cytochrome c oxidase subunit 7C, mitochondrial-like [Cyprinus carpio]	K02272//cytochrome c oxidase subunit 7c+ko04260//Cardiac muscle contraction+ko04714//Thermogenesis+ko00190//Oxidative phosphorylation+ko04932//Non-alcoholic fatty liver disease (NAFLD)+ko05010//Alzheimer disease+ko05012//Parkinson disease+ko05016//Huntington disease+ko01100//Metabolic pathways;K02272//cytochrome c oxidase subunit 7c+ko04260//Cardiac muscle contraction+ko04714//Thermogenesis+ko001…
ENSDARP00000114555	51.05	18.276	-1.43766	0.00566443	0.000254883	GO:0019725//cellular homeostasis;GO:0042592//homeostatic process;GO:0050794//regulation of cellular process;GO:0065007//biological regulation;GO:0065008//regulation of biological quality;GO:0050789//regulation of biological process;GO:0009987//cellular process;GO:0045454//cell redox homeostasis;GO:0005623//cell;	XP_026091162.1|4.6e-162|thioredoxin-like protein 1 [Carassius auratus]	K03671//thioredoxin 1+ko05418//Fluid shear stress and atherosclerosis+ko04621//NOD-like receptor signaling pathway;K01456//peptide-N4-(N-acetyl-beta-glucosaminyl)asparagine amidase [EC:3.5.1.52]+ko04141//Protein processing in endoplasmic reticulum;K03671//thioredoxin 1+ko05418//Fluid shear stress and atherosclerosis+ko04621//NOD-like receptor signaling pathway;K01456//peptide-N4-(N-acetyl-beta-gl…
CI01000086_00629905_00632087-D2	55.406	5.453	-3.17117	1.18214e-15	2.18029e-18	GO:0019725//cellular homeostasis;GO:0042592//homeostatic process;GO:0055082//cellular chemical homeostasis;GO:0098771//inorganic ion homeostasis;GO:0055076//transition metal ion homeostasis;GO:0065007//biological regulation;GO:0055072//iron ion homeostasis;GO:0065008//regulation of biological quality;GO:0055065//metal ion homeostasis;GO:0006873//cellular ion homeostasis;GO:0055080//cation homeost…	XP_018940744.1|6.9e-07|PREDICTED: hepcidin-2-like isoform X3 [Cyprinus carpio]	K23106//hepcidin+ko04350//TGF-beta signaling pathway;K23106//hepcidin+ko04350//TGF-beta signaling pathway
ENSDARP00000024947	0.286	1.96	2.65773	5.4644e-08	3.48296e-10	GO:0019725//cellular homeostasis;GO:0072359//circulatory system development;GO:0048731//system development;GO:0048869//cellular developmental process;GO:0007275//multicellular organism development;GO:0009987//cellular process;GO:0009653//anatomical structure morphogenesis;GO:0006996//organelle organization;GO:0030031//cell projection assembly;GO:0065007//biological regulation;GO:0060249//anatomic…	XP_026065856.1|0.0e+00|filamin-C-like isoform X1 [Carassius auratus]	K04437//filamin+ko05132//Salmonella infection+ko04510//Focal adhesion+ko05205//Proteoglycans in cancer+ko04010//MAPK signaling pathway;K04437//filamin+ko05132//Salmonella infection+ko04510//Focal adhesion+ko05205//Proteoglycans in cancer+ko04010//MAPK signaling pathway
ENSDARP00000136176	62.793	21.406	-1.48645	0.00891243	0.000452678	GO:0019752//carboxylic acid metabolic process;GO:0006807//nitrogen compound metabolic process;GO:0006520//cellular amino acid metabolic process;GO:0009893//positive regulation of metabolic process;GO:0031401//positive regulation of protein modification process;GO:0043043//peptide biosynthetic process;GO:0051716//cellular response to stimulus;GO:0034641//cellular nitrogen compound metabolic proces…	XP_026071766.1|0.0e+00|lysine--tRNA ligase-like isoform X1 [Carassius auratus]	K04567//lysyl-tRNA synthetase, class II [EC:6.1.1.6]+ko00970//Aminoacyl-tRNA biosynthesis;K04567//lysyl-tRNA synthetase, class II [EC:6.1.1.6]+ko00970//Aminoacyl-tRNA biosynthesis
ENSORLP00000012608	10.56	5.003	-1.05005	0.0197007	0.00127975	GO:0019752//carboxylic acid metabolic process;GO:0034660//ncRNA metabolic process;GO:0034645//cellular macromolecule biosynthetic process;GO:0006518//peptide metabolic process;GO:0006418//tRNA aminoacylation for protein translation;GO:0008152//metabolic process;GO:0090304//nucleic acid metabolic process;GO:0044260//cellular macromolecule metabolic process;GO:0044249//cellular biosynthetic process…	XP_026102782.1|2.3e-261|probable glutamate--tRNA ligase, mitochondrial isoform X1 [Carassius auratus]	K01885//glutamyl-tRNA synthetase [EC:6.1.1.17]+ko00860//Porphyrin and chlorophyll metabolism+ko00970//Aminoacyl-tRNA biosynthesis+ko01100//Metabolic pathways;K01885//glutamyl-tRNA synthetase [EC:6.1.1.17]+ko00860//Porphyrin and chlorophyll metabolism+ko00970//Aminoacyl-tRNA biosynthesis+ko01100//Metabolic pathways
ENSDARP00000083511-D2	3.316	8.386	1.26365	0.0398953	0.00341073	GO:0019752//carboxylic acid metabolic process;GO:0071704//organic substance metabolic process;GO:0009987//cellular process;GO:0044283//small molecule biosynthetic process;GO:0044249//cellular biosynthetic process;GO:0006633//fatty acid biosynthetic process;GO:0032787//monocarboxylic acid metabolic process;GO:0006631//fatty acid metabolic process;GO:0009058//biosynthetic process;GO:0008152//metabo…	XP_026066668.1|0.0e+00|acetyl-CoA carboxylase-like [Carassius auratus]	K01946//acetyl-CoA carboxylase / biotin carboxylase 2 [EC:6.4.1.2 6.3.4.14 2.1.3.15]+ko04910//Insulin signaling pathway+ko00640//Propanoate metabolism+ko00061//Fatty acid biosynthesis+ko04931//Insulin resistance+ko00620//Pyruvate metabolism+ko04152//AMPK signaling pathway+ko01100//Metabolic pathways+ko04922//Glucagon signaling pathway+ko04920//Adipocytokine signaling pathway;K01946//acetyl-CoA ca…
ENSONIP00000020250-D26	12.86	5.226	-1.24493	0.00195539	6.55526e-05	GO:0019941//modification-dependent protein catabolic process;GO:0009987//cellular process;GO:0043412//macromolecule modification;GO:1901565//organonitrogen compound catabolic process;GO:0019538//protein metabolic process;GO:0009056//catabolic process;GO:0044257//cellular protein catabolic process;GO:0070647//protein modification by small protein conjugation or removal;GO:0043170//macromolecule me…	XP_020666135.1|1.9e-33|NEDD8 [Pogona vitticeps]	K08770//ubiquitin C+ko03320//PPAR signaling pathway;K08770//ubiquitin C+ko03320//PPAR signaling pathway
BGI_novel_G003631	0.43	0	-2.714	0.0467806	0.0042789	GO:0019953//sexual reproduction;GO:0032501//multicellular organismal process;GO:0007338//single fertilization;GO:0009988//cell-cell recognition;GO:0035036//sperm-egg recognition;GO:0048856//anatomical structure development;GO:0007339//binding of sperm to zona pellucida;GO:0022414//reproductive process;GO:0008037//cell recognition;GO:0000003//reproduction;GO:0035803//egg coat formation;GO:0048869/…		K19928//zona pellucida sperm-binding protein 3
ENSDARP00000074330	14.6	5.066	-1.45739	0.000296268	6.71784e-06	GO:0020037//heme binding;GO:0003824//catalytic activity;GO:0004497//monooxygenase activity;GO:0016705//oxidoreductase activity, acting on paired donors, with incorporation or reduction of molecular oxygen;GO:0005506//iron ion binding;GO:0046906//tetrapyrrole binding;GO:0043169//cation binding;GO:0005488//binding;GO:0046872//metal ion binding;GO:0097159//organic cyclic compound binding;GO:0048037/…	XP_026074039.1|9.0e-302|sterol 26-hydroxylase, mitochondrial-like [Carassius auratus]	K00488//cholestanetriol 26-monooxygenase [EC:1.14.15.15]+ko03320//PPAR signaling pathway+ko00120//Primary bile acid biosynthesis+ko04979//Cholesterol metabolism+ko01100//Metabolic pathways
CI01000327_02801178_02807128-D2	0.62	2.286	1.70698	0.0279462	0.00206476	GO:0021871//forebrain regionalization;GO:0072091//regulation of stem cell proliferation;GO:0060255//regulation of macromolecule metabolic process;GO:0048589//developmental growth;GO:0050789//regulation of biological process;GO:0030900//forebrain development;GO:0040007//growth;GO:0051252//regulation of RNA metabolic process;GO:0060429//epithelium development;GO:0048513//animal organ development;GO…	XP_026093520.1|9.1e-151|homeobox protein TGIF1-like [Carassius auratus]	K19383//homeobox protein TGIF1+ko04350//TGF-beta signaling pathway;K19383//homeobox protein TGIF1+ko04350//TGF-beta signaling pathway
ENSDARP00000021537-D2	2.576	0.48	-2.28756	1.16638e-06	1.06296e-08	GO:0022402//cell cycle process;GO:0006998//nuclear envelope organization;GO:0007084//mitotic nuclear envelope reassembly;GO:0007049//cell cycle;GO:0010256//endomembrane system organization;GO:0071840//cellular component organization or biogenesis;GO:0031468//nuclear envelope reassembly;GO:0000278//mitotic cell cycle;GO:0006997//nucleus organization;GO:0006996//organelle organization;GO:1903047//m…	XP_026092281.1|0.0e+00|uncharacterized protein LOC113065225 isoform X1 [Carassius auratus]	K12569//emerin+ko05414//Dilated cardiomyopathy (DCM)+ko05410//Hypertrophic cardiomyopathy (HCM)+ko05412//Arrhythmogenic right ventricular cardiomyopathy (ARVC)
CI01000024_04331195_04360958-D6	8.196	3.503	-1.17585	0.0175572	0.00109279	GO:0022604//regulation of cell morphogenesis;GO:0007015//actin filament organization;GO:0006996//organelle organization;GO:0030029//actin filament-based process;GO:0022603//regulation of anatomical structure morphogenesis;GO:0048598//embryonic morphogenesis;GO:0050794//regulation of cellular process;GO:0021555//midbrain-hindbrain boundary morphogenesis;GO:0016043//cellular component organization;…	XP_009300424.1|0.0e+00|myosin-10 isoform X4 [Danio rerio]	K10352//myosin heavy chain+ko04530//Tight junction;K10352//myosin heavy chain+ko04530//Tight junction;K10352//myosin heavy chain+ko04530//Tight junction
CI01000012_05262254_05301347-D2	1.353	3.87	1.37075	0.0453798	0.00409746	GO:0022607//cellular component assembly;GO:0030036//actin cytoskeleton organization;GO:0051017//actin filament bundle assembly;GO:0044085//cellular component biogenesis;GO:0030029//actin filament-based process;GO:0007015//actin filament organization;GO:0071840//cellular component organization or biogenesis;GO:0016043//cellular component organization;GO:0009987//cellular process;GO:0061572//actin …	XP_023276808.1|0.0e+00|alpha-actinin-1 isoform X5 [Seriola lalandi dorsalis]	K05699//actinin alpha 1/4+ko04810//Regulation of actin cytoskeleton+ko04510//Focal adhesion+ko05322//Systemic lupus erythematosus+ko05146//Amoebiasis+ko04530//Tight junction+ko05203//Viral carcinogenesis+ko04670//Leukocyte transendothelial migration+ko04520//Adherens junction;K05699//actinin alpha 1/4+ko04810//Regulation of actin cytoskeleton+ko04510//Focal adhesion+ko05322//Systemic lupus erythe…
ENSDARP00000100216	11.063	3.363	-1.616	0.00853563	0.000425248	GO:0022613//ribonucleoprotein complex biogenesis;GO:0009987//cellular process;GO:0022618//ribonucleoprotein complex assembly;GO:0000375//RNA splicing, via transesterification reactions;GO:0016043//cellular component organization;GO:0000398//mRNA splicing, via spliceosome;GO:0006807//nitrogen compound metabolic process;GO:0006397//mRNA processing;GO:0034622//cellular protein-containing complex ass…	NP_956054.1|3.6e-66|small nuclear ribonucleoprotein D3 polypeptide, like [Danio rerio]	K11088//small nuclear ribonucleoprotein D3+ko03040//Spliceosome+ko05322//Systemic lupus erythematosus
CI01000186_00102313_00108968-D2	1.563	0.56	-1.37423	0.00706821	0.000336073	GO:0023014//signal transduction by protein phosphorylation;GO:0023052//signaling;GO:0044238//primary metabolic process;GO:0072358//cardiovascular system development;GO:0043412//macromolecule modification;GO:0050794//regulation of cellular process;GO:0006793//phosphorus metabolic process;GO:0043170//macromolecule metabolic process;GO:0044260//cellular macromolecule metabolic process;GO:0051174//re…	XP_020774668.1|1.2e-190|serine/threonine-protein kinase PAK 2-like [Boleophthalmus pectinirostris]	K04410//p21-activated kinase 2 [EC:2.7.11.1]+ko04360//Axon guidance+ko04810//Regulation of actin cytoskeleton+ko04510//Focal adhesion+ko05170//Human immunodeficiency virus 1 infection+ko05211//Renal cell carcinoma+ko04660//T cell receptor signaling pathway+ko04012//ErbB signaling pathway+ko04010//MAPK signaling pathway+ko04014//Ras signaling pathway;K04410//p21-activated kinase 2 [EC:2.7.11.1]+ko…
BGI_novel_G003194	0	2.916	4.52856	1.76358e-05	2.43473e-07	GO:0023051//regulation of signaling;GO:0007275//multicellular organism development;GO:0090504//epiboly;GO:0055113//epiboly involved in gastrulation with mouth forming second;GO:0065007//biological regulation;GO:0046578//regulation of Ras protein signal transduction;GO:0048583//regulation of response to stimulus;GO:0060429//epithelium development;GO:0009653//anatomical structure morphogenesis;GO:1…		K18441//cytohesin+ko04144//Endocytosis+ko04072//Phospholipase D signaling pathway
CI01000016_08042288_08066945	0.646	3.043	1.96078	0.0236337	0.00162114	GO:0023051//regulation of signaling;GO:0050896//response to stimulus;GO:0009966//regulation of signal transduction;GO:0048583//regulation of response to stimulus;GO:0050794//regulation of cellular process;GO:0035556//intracellular signal transduction;GO:0051056//regulation of small GTPase mediated signal transduction;GO:0065007//biological regulation;GO:0007154//cell communication;GO:0050789//reg…	XP_011604088.1|8.0e-240|PREDICTED: beta-chimaerin [Takifugu rubripes]	K20630//chimaerin;K20630//chimaerin;K20630//chimaerin
ENSDARP00000111128-D2	7.59	14.893	1.00403	0.0472353	0.00434572	GO:0023052//signaling;GO:0050789//regulation of biological process;GO:0035556//intracellular signal transduction;GO:0007264//small GTPase mediated signal transduction;GO:0051716//cellular response to stimulus;GO:0065007//biological regulation;GO:0007165//signal transduction;GO:0050794//regulation of cellular process;GO:0009987//cellular process;GO:0050896//response to stimulus;GO:0007154//cell co…	XP_026091069.1|0.0e+00|rap guanine nucleotide exchange factor 1-like isoform X1 [Carassius auratus]	K06277//Rap guanine nucleotide exchange factor 1+ko04510//Focal adhesion+ko04910//Insulin signaling pathway+ko04722//Neurotrophin signaling pathway+ko05211//Renal cell carcinoma+ko04015//Rap1 signaling pathway;K06277//Rap guanine nucleotide exchange factor 1+ko04510//Focal adhesion+ko04910//Insulin signaling pathway+ko04722//Neurotrophin signaling pathway+ko05211//Renal cell carcinoma+ko04015//Ra…
ENSDARP00000042171-D2	1.406	3.6	1.32686	0.0026406	9.48979e-05	GO:0023052//signaling;GO:0051716//cellular response to stimulus;GO:0009987//cellular process;GO:0050789//regulation of biological process;GO:0007165//signal transduction;GO:0007154//cell communication;GO:0050794//regulation of cellular process;GO:0065007//biological regulation;GO:0050896//response to stimulus;	NP_001004287.1|1.1e-310|growth factor receptor-bound protein 10a [Danio rerio]	K20064//growth factor receptor-bound protein 10+ko04150//mTOR signaling pathway;K20064//growth factor receptor-bound protein 10+ko04150//mTOR signaling pathway;K20064//growth factor receptor-bound protein 10+ko04150//mTOR signaling pathway;K20064//growth factor receptor-bound protein 10+ko04150//mTOR signaling pathway;K20064//growth factor receptor-bound protein 10+ko04150//mTOR signaling pathway
BGI_novel_G001455	16.303	4.713	-1.71313	0.00906395	0.00046493	GO:0030003//cellular cation homeostasis;GO:0019725//cellular homeostasis;GO:0046916//cellular transition metal ion homeostasis;GO:0010039//response to iron ion;GO:0010040//response to iron(II) ion;GO:0055072//iron ion homeostasis;GO:0042592//homeostatic process;GO:0055076//transition metal ion homeostasis;GO:0006875//cellular metal ion homeostasis;GO:0050801//ion homeostasis;GO:0055080//cation ho…		K01681//aconitate hydratase [EC:4.2.1.3]+ko01200//Carbon metabolism+ko01230//Biosynthesis of amino acids+ko00020//Citrate cycle (TCA cycle)+ko01100//Metabolic pathways+ko01210//2-Oxocarboxylic acid metabolism+ko00630//Glyoxylate and dicarboxylate metabolism
ENSONIP00000007823-D8	0.663	2.27	1.71223	0.000261777	5.77246e-06	GO:0030004//cellular monovalent inorganic cation homeostasis;GO:0002262//myeloid cell homeostasis;GO:0055067//monovalent inorganic cation homeostasis;GO:0030097//hemopoiesis;GO:0048534//hematopoietic or lymphoid organ development;GO:0007275//multicellular organism development;GO:0048856//anatomical structure development;GO:0051234//establishment of localization;GO:0050801//ion homeostasis;GO:0006…	XP_026063691.1|0.0e+00|band 3 anion exchange protein-like [Carassius auratus]	K06573//solute carrier family 4 (anion exchanger), member 1+ko04966//Collecting duct acid secretion;K06573//solute carrier family 4 (anion exchanger), member 1+ko04966//Collecting duct acid secretion
ENSXMAP00000007987	26.766	12.816	-1.03422	0.0338369	0.00268445	GO:0030029//actin filament-based process;GO:0097435//supramolecular fiber organization;GO:0030833//regulation of actin filament polymerization;GO:0032970//regulation of actin filament-based process;GO:0016043//cellular component organization;GO:0030832//regulation of actin filament length;GO:0050794//regulation of cellular process;GO:0007015//actin filament organization;GO:0044087//regulation of …	XP_026128640.1|2.6e-246|actin-related protein 3-like [Carassius auratus]	K18584//actin-related protein 3+ko04530//Tight junction
ENSDARP00000130996-D2	13.97	48.003	1.72392	3.83131e-05	5.94404e-07	GO:0030036//actin cytoskeleton organization;GO:0007015//actin filament organization;GO:0009987//cellular process;GO:0007010//cytoskeleton organization;GO:0006996//organelle organization;GO:0071840//cellular component organization or biogenesis;GO:0016043//cellular component organization;GO:0030029//actin filament-based process;GO:0097435//supramolecular fiber organization;GO:0005623//cell;GO:0005…	XP_026135598.1|1.6e-10|thymosin beta-a [Carassius auratus]	K05764//thymosin, beta 4+ko04810//Regulation of actin cytoskeleton;K05764//thymosin, beta 4+ko04810//Regulation of actin cytoskeleton
ENSDARP00000127247	8.796	2.13	-1.93193	0.000102983	1.90218e-06	GO:0030071//regulation of mitotic metaphase/anaphase transition;GO:1902099//regulation of metaphase/anaphase transition of cell cycle;GO:0033047//regulation of mitotic sister chromatid segregation;GO:0045930//negative regulation of mitotic cell cycle;GO:0048523//negative regulation of cellular process;GO:0010564//regulation of cell cycle process;GO:0033044//regulation of chromosome organization;G…	XP_026078069.1|9.7e-196|mitotic checkpoint protein BUB3 isoform X1 [Carassius auratus]	K02180//cell cycle arrest protein BUB3+ko04110//Cell cycle+ko05166//Human T-cell leukemia virus 1 infection;K02180//cell cycle arrest protein BUB3+ko04110//Cell cycle+ko05166//Human T-cell leukemia virus 1 infection;K02180//cell cycle arrest protein BUB3+ko04110//Cell cycle+ko05166//Human T-cell leukemia virus 1 infection
ENSDARP00000008702	24.833	67.836	1.38024	0.00228194	7.9409e-05	GO:0030148//sphingolipid biosynthetic process;GO:1901576//organic substance biosynthetic process;GO:0006665//sphingolipid metabolic process;GO:0044255//cellular lipid metabolic process;GO:0009058//biosynthetic process;GO:0006643//membrane lipid metabolic process;GO:0046467//membrane lipid biosynthetic process;GO:0009987//cellular process;GO:0071704//organic substance metabolic process;GO:0044237/…	ROL44311.1|7.9e-187|Sphingolipid delta(4)-desaturase DES1 [Anabarilius grahami]	K04712//sphingolipid 4-desaturase/C4-monooxygenase [EC:1.14.19.17 1.14.18.5]+ko04071//Sphingolipid signaling pathway+ko00600//Sphingolipid metabolism+ko01100//Metabolic pathways
ENSDARP00000140028-D2	15.543	8.016	-0.991499	0.0463709	0.00422233	GO:0031090//organelle membrane;GO:0031975//envelope;GO:0098800//inner mitochondrial membrane protein complex;GO:0044455//mitochondrial membrane part;GO:0044444//cytoplasmic part;GO:0044424//intracellular part;GO:0045271//respiratory chain complex I;GO:0016020//membrane;GO:0044446//intracellular organelle part;GO:0044425//membrane part;GO:0005623//cell;GO:0005743//mitochondrial inner membrane;GO:0…	XP_026074346.1|1.1e-103|nucleolar and coiled-body phosphoprotein 1-like [Carassius auratus]	K03944//NADH dehydrogenase (ubiquinone) flavoprotein 3+ko04723//Retrograde endocannabinoid signaling+ko04714//Thermogenesis+ko00190//Oxidative phosphorylation+ko04932//Non-alcoholic fatty liver disease (NAFLD)+ko05010//Alzheimer disease+ko05012//Parkinson disease+ko05016//Huntington disease+ko01100//Metabolic pathways;K03944//NADH dehydrogenase (ubiquinone) flavoprotein 3+ko04723//Retrograde endo…
ENSDARP00000014990	3.09	1.053	-1.4479	0.00751345	0.000362983	GO:0031122//cytoplasmic microtubule organization;GO:0009987//cellular process;GO:0044085//cellular component biogenesis;GO:0051321//meiotic cell cycle;GO:0051258//protein polymerization;GO:0043933//protein-containing complex subunit organization;GO:0006996//organelle organization;GO:0046785//microtubule polymerization;GO:0071840//cellular component organization or biogenesis;GO:0016043//cellular …	XP_026078773.1|0.0e+00|gamma-tubulin complex component 2 isoform X1 [Carassius auratus]	K16569//gamma-tubulin complex component 2
ENSDARP00000042513-D3	0.413	1.103	1.37096	0.0145436	0.000856385	GO:0031224//intrinsic component of membrane;GO:0016020//membrane;GO:0044425//membrane part;GO:0016021//integral component of membrane;	XP_001331928.5|0.0e+00|attractin-like protein 1 isoform X1 [Danio rerio]	K05637//laminin, alpha 1/2+ko05222//Small cell lung cancer+ko04512//ECM-receptor interaction+ko04510//Focal adhesion+ko05146//Amoebiasis+ko05145//Toxoplasmosis+ko05200//Pathways in cancer+ko04151//PI3K-Akt signaling pathway+ko05165//Human papillomavirus infection;K05637//laminin, alpha 1/2+ko05222//Small cell lung cancer+ko04512//ECM-receptor interaction+ko04510//Focal adhesion+ko05146//Amoebiasi…
ENSXMAP00000018784	0.106	2.89	3.80516	1.162e-05	1.48014e-07	GO:0031224//intrinsic component of membrane;GO:0016020//membrane;GO:0044425//membrane part;GO:0016021//integral component of membrane;	XP_021336030.1|1.7e-29|uncharacterized protein LOC110438942 [Danio rerio]	K05149//tumor necrosis factor receptor superfamily member 12A+ko04060//Cytokine-cytokine receptor interaction;K05149//tumor necrosis factor receptor superfamily member 12A+ko04060//Cytokine-cytokine receptor interaction
CI01000029_00653876_00662303	0.823	2.75	1.71347	0.000316304	7.2751e-06	GO:0031224//intrinsic component of membrane;GO:0016020//membrane;GO:0044425//membrane part;GO:0016021//integral component of membrane;GO:0005215//transporter activity;GO:0022857//transmembrane transporter activity;	XP_026088699.1|0.0e+00|sodium-dependent multivitamin transporter-like [Carassius auratus]	K14386//solute carrier family 5 (sodium-dependent multivitamin transporter), member 6+ko04977//Vitamin digestion and absorption;K14386//solute carrier family 5 (sodium-dependent multivitamin transporter), member 6+ko04977//Vitamin digestion and absorption
ENSDARP00000123562	6.233	1.4	-2.0192	0.000996888	2.89314e-05	GO:0031224//intrinsic component of membrane;GO:0016020//membrane;GO:0044425//membrane part;GO:0016021//integral component of membrane;GO:0032555//purine ribonucleotide binding;GO:0032553//ribonucleotide binding;GO:0097159//organic cyclic compound binding;GO:0001882//nucleoside binding;GO:1901363//heterocyclic compound binding;GO:0043167//ion binding;GO:0097367//carbohydrate derivative binding;GO:…	XP_026064491.1|2.5e-253|uncharacterized protein LOC113047345 [Carassius auratus]	K12477//EH domain-containing protein 4+ko04144//Endocytosis;K12477//EH domain-containing protein 4+ko04144//Endocytosis
CI01000040_04411001_04438717-D2	6.3	13.146	1.06884	0.0112582	0.000615905	GO:0031224//intrinsic component of membrane;GO:0016020//membrane;GO:0044425//membrane part;GO:0016021//integral component of membrane;GO:0043169//cation binding;GO:0008270//zinc ion binding;GO:0046914//transition metal ion binding;GO:0046872//metal ion binding;GO:0005488//binding;GO:0043167//ion binding;	XP_026051205.1|0.0e+00|RING finger protein 145-like isoform X1 [Carassius auratus]	K15703//E3 ubiquitin-protein ligase RNF139 [EC:2.3.2.27];K15703//E3 ubiquitin-protein ligase RNF139 [EC:2.3.2.27];K15703//E3 ubiquitin-protein ligase RNF139 [EC:2.3.2.27]
BGI_novel_G001781	5.64	1.93	-1.38084	0.0249435	0.00175563	GO:0031224//intrinsic component of membrane;GO:0016020//membrane;GO:0044425//membrane part;GO:0016021//integral component of membrane;GO:0070011//peptidase activity, acting on L-amino acid peptides;GO:0140096//catalytic activity, acting on a protein;GO:0017171//serine hydrolase activity;GO:0004175//endopeptidase activity;GO:0008236//serine-type peptidase activity;GO:0016787//hydrolase activity;GO…		K09633//transmembrane protease serine 2 [EC:3.4.21.-]+ko05215//Prostate cancer+ko05202//Transcriptional misregulation in cancer+ko05164//Influenza A
ENSDARP00000132430	0.463	1.276	1.4939	0.0497095	0.00467581	GO:0031224//intrinsic component of membrane;GO:0016021//integral component of membrane;GO:0016020//membrane;GO:0044425//membrane part;GO:0022890//inorganic cation transmembrane transporter activity;GO:0035673//oligopeptide transmembrane transporter activity;GO:0015293//symporter activity;GO:0015295//solute:proton symporter activity;GO:0015078//proton transmembrane transporter activity;GO:0042887/…	XP_026099951.1|0.0e+00|solute carrier family 15 member 4-like [Carassius auratus]	K14638//solute carrier family 15 (peptide/histidine transporter), member 3/4;K14638//solute carrier family 15 (peptide/histidine transporter), member 3/4
ENSDARP00000026766	23.396	61.823	1.27595	0.00473244	0.000202335	GO:0031224//intrinsic component of membrane;GO:0016021//integral component of membrane;GO:0044424//intracellular part;GO:0016020//membrane;GO:0005622//intracellular;GO:0005623//cell;GO:0044464//cell part;GO:0005737//cytoplasm;GO:0044425//membrane part;	XP_026117254.1|5.9e-105|peroxisomal membrane protein 2-like [Carassius auratus]	K13347//peroxisomal membrane protein 2+ko04146//Peroxisome;K13347//peroxisomal membrane protein 2+ko04146//Peroxisome
CI01000165_00466508_00475942-D2	1.02	4.903	2.16319	0.000148744	2.93686e-06	GO:0031224//intrinsic component of membrane;GO:0016021//integral component of membrane;GO:0044425//membrane part;GO:0016020//membrane;GO:0000287//magnesium ion binding;GO:0003824//catalytic activity;GO:0016740//transferase activity;GO:0016773//phosphotransferase activity, alcohol group as acceptor;GO:0030955//potassium ion binding;GO:0016772//transferase activity, transferring phosphorus-containi…	ROL42124.1|0.0e+00|Pyruvate kinase PKM [Anabarilius grahami]	K00873//pyruvate kinase [EC:2.7.1.40]+ko00230//Purine metabolism+ko01200//Carbon metabolism+ko00010//Glycolysis / Gluconeogenesis+ko01230//Biosynthesis of amino acids+ko05203//Viral carcinogenesis+ko04930//Type II diabetes mellitus+ko00620//Pyruvate metabolism+ko05230//Central carbon metabolism in cancer+ko01100//Metabolic pathways+ko04922//Glucagon signaling pathway+ko05165//Human papillomavirus…
BGI_novel_G002391	22.94	54.093	1.21004	0.0452107	0.00407116	GO:0031224//intrinsic component of membrane;GO:0044425//membrane part;GO:0016021//integral component of membrane;GO:0016020//membrane;		K06751//major histocompatibility complex, class I+ko05416//Viral myocarditis+ko04144//Endocytosis+ko04145//Phagosome+ko04514//Cell adhesion molecules (CAMs)+ko04218//Cellular senescence+ko05170//Human immunodeficiency virus 1 infection+ko04612//Antigen processing and presentation+ko04940//Type I diabetes mellitus+ko05320//Autoimmune thyroid disease+ko05203//Viral carcinogenesis+ko05330//Allograft…
CI01000043_03873745_03893313-D2	0.396	1.596	1.93602	0.00844889	0.000419591	GO:0031224//intrinsic component of membrane;GO:0044425//membrane part;GO:0016021//integral component of membrane;GO:0016020//membrane;	XP_026124325.1|9.6e-163|GRAM domain-containing protein 2A-like isoform X4 [Carassius auratus]	K19951//TBC1 domain family member 8/9;K19951//TBC1 domain family member 8/9
ENSDARP00000051482	6.726	3.266	-0.996319	0.0267401	0.00193648	GO:0031224//intrinsic component of membrane;GO:0044425//membrane part;GO:0016021//integral component of membrane;GO:0016020//membrane;	XP_026067554.1|7.4e-131|TM2 domain-containing protein 2 [Carassius auratus]	K09488//TNF receptor-associated protein 1;K03511//DNA polymerase kappa [EC:2.7.7.7]+ko05222//Small cell lung cancer+ko05223//Non-small cell lung cancer+ko05226//Gastric cancer+ko05225//Hepatocellular carcinoma+ko05217//Basal cell carcinoma+ko05216//Thyroid cancer+ko05214//Glioma+ko05213//Endometrial cancer+ko05212//Pancreatic cancer+ko05210//Colorectal cancer+ko05218//Melanoma+ko05200//Pathways i…
ENSDARP00000097672-D2	5.383	2.39	-1.11664	0.0236134	0.00161788	GO:0031224//intrinsic component of membrane;GO:0044425//membrane part;GO:0016021//integral component of membrane;GO:0016020//membrane;	XP_026116350.1|7.4e-260|transmembrane protein 184C-like [Carassius auratus]	K14360//organic solute transporter subunit alpha+ko04976//Bile secretion;K14360//organic solute transporter subunit alpha+ko04976//Bile secretion;K14360//organic solute transporter subunit alpha+ko04976//Bile secretion
ENSDARP00000142180	7.553	18.09	1.24138	0.048642	0.00451867	GO:0031224//intrinsic component of membrane;GO:0044425//membrane part;GO:0016021//integral component of membrane;GO:0016020//membrane;	XP_026077527.1|1.1e-194|monoacylglycerol lipase ABHD6-like [Carassius auratus]	K13700//abhydrolase domain-containing protein 6 [EC:3.1.1.23]+ko04723//Retrograde endocannabinoid signaling;K13700//abhydrolase domain-containing protein 6 [EC:3.1.1.23]+ko04723//Retrograde endocannabinoid signaling
CI01000300_05852841_05879101-D2	0.356	2.236	2.55212	2.18612e-06	2.18795e-08	GO:0031224//intrinsic component of membrane;GO:0044425//membrane part;GO:0016021//integral component of membrane;GO:0016020//membrane;GO:0003824//catalytic activity;	XP_026122528.1|0.0e+00|long-chain-fatty-acid--CoA ligase 1-like isoform X2 [Carassius auratus]	K01897//long-chain acyl-CoA synthetase [EC:6.2.1.3]+ko03320//PPAR signaling pathway+ko04146//Peroxisome+ko04216//Ferroptosis+ko04714//Thermogenesis+ko00061//Fatty acid biosynthesis+ko01100//Metabolic pathways+ko01212//Fatty acid metabolism+ko00071//Fatty acid degradation+ko04920//Adipocytokine signaling pathway;K01897//long-chain acyl-CoA synthetase [EC:6.2.1.3]+ko03320//PPAR signaling pathway+ko…
ENSDARP00000005251	55.876	27.596	-0.963523	0.0269206	0.00195466	GO:0031224//intrinsic component of membrane;GO:0044425//membrane part;GO:0016021//integral component of membrane;GO:0016020//membrane;GO:0022857//transmembrane transporter activity;GO:0008324//cation transmembrane transporter activity;GO:0015075//ion transmembrane transporter activity;GO:0005215//transporter activity;	XP_026091594.1|1.9e-224|zinc transporter 7 [Carassius auratus]	K14692//solute carrier family 30 (zinc transporter), member 5/7
ENSDARP00000108658	2.706	5.55	1.0337	0.00538864	0.00023889	GO:0031323//regulation of cellular metabolic process;GO:0016043//cellular component organization;GO:0055001//muscle cell development;GO:0010604//positive regulation of macromolecule metabolic process;GO:0007507//heart development;GO:0009891//positive regulation of biosynthetic process;GO:0014866//skeletal myofibril assembly;GO:0048518//positive regulation of biological process;GO:0051173//positiv…	XP_016380116.1|7.1e-308|PREDICTED: myocyte-specific enhancer factor 2D homolog isoform X4 [Sinocyclocheilus rhinocerous]	K09262//MADS-box transcription enhancer factor 2D+ko04022//cGMP-PKG signaling pathway+ko04371//Apelin signaling pathway+ko04928//Parathyroid hormone synthesis, secretion and action;K09262//MADS-box transcription enhancer factor 2D+ko04022//cGMP-PKG signaling pathway+ko04371//Apelin signaling pathway+ko04928//Parathyroid hormone synthesis, secretion and action;K09262//MADS-box transcription enhanc…
ENSDARP00000126293	3.5	1.866	-0.971693	0.0479048	0.0044255	GO:0031323//regulation of cellular metabolic process;GO:0065007//biological regulation;GO:0006357//regulation of transcription by RNA polymerase II;GO:0010468//regulation of gene expression;GO:0051171//regulation of nitrogen compound metabolic process;GO:2000112//regulation of cellular macromolecule biosynthetic process;GO:0006355//regulation of transcription, DNA-templated;GO:0060255//regulation…	XP_026114184.1|0.0e+00|transcription factor Sp3-like isoform X1 [Carassius auratus]	K09193//transcription factor Sp3;K09193//transcription factor Sp3;K09193//transcription factor Sp3
ENSDARP00000141347	8.926	3.423	-1.30866	0.0050952	0.000222221	GO:0031325//positive regulation of cellular metabolic process;GO:0001934//positive regulation of protein phosphorylation;GO:0051174//regulation of phosphorus metabolic process;GO:0051247//positive regulation of protein metabolic process;GO:0010562//positive regulation of phosphorus metabolic process;GO:0080090//regulation of primary metabolic process;GO:0051173//positive regulation of nitrogen co…	XP_011926750.1|1.2e-21|PREDICTED: cyclin-dependent kinase 2-associated protein 1 isoform X5 [Cercocebus atys]	K17868//diphthine methyl ester acylhydrolase [EC:3.1.1.97];K16775//M-phase phosphoprotein 9;K16775//M-phase phosphoprotein 9;K17868//diphthine methyl ester acylhydrolase [EC:3.1.1.97]
ENSDARP00000043555	0.103	2.69	4.05746	3.51572e-08	2.11693e-10	GO:0031325//positive regulation of cellular metabolic process;GO:2001141//regulation of RNA biosynthetic process;GO:0031327//negative regulation of cellular biosynthetic process;GO:0010629//negative regulation of gene expression;GO:0010558//negative regulation of macromolecule biosynthetic process;GO:0009893//positive regulation of metabolic process;GO:0006357//regulation of transcription by RNA …	XP_026059854.1|5.0e-225|LIM domain-binding protein 2-like isoform X1 [Carassius auratus]	K15617//LIM domain-binding protein 1+ko05202//Transcriptional misregulation in cancer
ENSDARP00000105998	11.716	4.58	-1.29708	0.0243123	0.0016934	GO:0031326//regulation of cellular biosynthetic process;GO:0031323//regulation of cellular metabolic process;GO:0051248//negative regulation of protein metabolic process;GO:0009892//negative regulation of metabolic process;GO:2000112//regulation of cellular macromolecule biosynthetic process;GO:0010468//regulation of gene expression;GO:0010608//posttranscriptional regulation of gene expression;GO…	XP_026083742.1|4.8e-119|mitochondrial assembly of ribosomal large subunit protein 1 [Carassius auratus]
ENSDARP00000121731	2.076	0.42	-2.06871	0.00313011	0.000118433	GO:0031326//regulation of cellular biosynthetic process;GO:0050794//regulation of cellular process;GO:0051252//regulation of RNA metabolic process;GO:0010468//regulation of gene expression;GO:0009889//regulation of biosynthetic process;GO:0019219//regulation of nucleobase-containing compound metabolic process;GO:0051171//regulation of nitrogen compound metabolic process;GO:1903506//regulation of …	XP_024124343.1|1.1e-59|uncharacterized protein LOC112144212 [Oryzias melastigma]	K09228//KRAB domain-containing zinc finger protein;K09228//KRAB domain-containing zinc finger protein
CI01000030_02209412_02219363	7.41	17.04	1.16736	0.0259312	0.00184535	GO:0031326//regulation of cellular biosynthetic process;GO:0051252//regulation of RNA metabolic process;GO:0031347//regulation of defense response;GO:0080134//regulation of response to stress;GO:0031323//regulation of cellular metabolic process;GO:0019222//regulation of metabolic process;GO:1903506//regulation of nucleic acid-templated transcription;GO:0050789//regulation of biological process;GO…	XP_026053341.1|0.0e+00|protein strawberry notch homolog 2-like isoform X1 [Carassius auratus]
CI01000189_00297654_00300990-D2	4.773	28.233	2.12059	0.0163864	0.000995297	GO:0031326//regulation of cellular biosynthetic process;GO:2001141//regulation of RNA biosynthetic process;GO:0006357//regulation of transcription by RNA polymerase II;GO:0050794//regulation of cellular process;GO:0050789//regulation of biological process;GO:0051239//regulation of multicellular organismal process;GO:0006355//regulation of transcription, DNA-templated;GO:2000736//regulation of ste…	XP_026085163.1|8.6e-167|fos-related antigen 2-like isoform X1 [Carassius auratus]	K09030//fos-like antigen 2+ko04380//Osteoclast differentiation;K09030//fos-like antigen 2+ko04380//Osteoclast differentiation;K09030//fos-like antigen 2+ko04380//Osteoclast differentiation
ENSDARP00000135534-D5	19.643	54.6	1.38607	0.0111056	0.000605747	GO:0031401//positive regulation of protein modification process;GO:0010243//response to organonitrogen compound;GO:0010562//positive regulation of phosphorus metabolic process;GO:0006656//phosphatidylcholine biosynthetic process;GO:0048519//negative regulation of biological process;GO:0006658//phosphatidylserine metabolic process;GO:0032048//cardiolipin metabolic process;GO:0051338//regulation of…	XP_026051678.1|4.9e-234|long-chain fatty acid transport protein 1-like [Carassius auratus]	K08745//solute carrier family 27 (fatty acid transporter), member 1/4 [EC:6.2.1.-]+ko03320//PPAR signaling pathway+ko04931//Insulin resistance;K08745//solute carrier family 27 (fatty acid transporter), member 1/4 [EC:6.2.1.-]+ko03320//PPAR signaling pathway+ko04931//Insulin resistance
ENSDARP00000062174-D2	7.473	2.64	-1.41278	0.000203867	4.31207e-06	GO:0031984//organelle subcompartment;GO:0043229//intracellular organelle;GO:0044444//cytoplasmic part;GO:0005783//endoplasmic reticulum;GO:0044446//intracellular organelle part;GO:0005737//cytoplasm;GO:0005789//endoplasmic reticulum membrane;GO:0044432//endoplasmic reticulum part;GO:0042175//nuclear outer membrane-endoplasmic reticulum membrane network;GO:0016021//integral component of membrane;G…	XP_026068188.1|3.3e-129|derlin-2 [Carassius auratus]	K13989//Derlin-2/3+ko04141//Protein processing in endoplasmic reticulum;K13989//Derlin-2/3+ko04141//Protein processing in endoplasmic reticulum;K13989//Derlin-2/3+ko04141//Protein processing in endoplasmic reticulum;K13989//Derlin-2/3+ko04141//Protein processing in endoplasmic reticulum
ENSDARP00000118542-D2	0.106	1.33	2.57907	0.0309752	0.00239104	GO:0032270//positive regulation of cellular protein metabolic process;GO:0097193//intrinsic apoptotic signaling pathway;GO:0065007//biological regulation;GO:0006950//response to stress;GO:0010604//positive regulation of macromolecule metabolic process;GO:0010952//positive regulation of peptidase activity;GO:0045862//positive regulation of proteolysis;GO:0042981//regulation of apoptotic process;GO…	KTF72670.1|4.0e-74|hypothetical protein cypCar_00045478 [Cyprinus carpio]
ENSONIP00000016383	0.463	1.27	1.38456	0.0282945	0.0020984	GO:0032272//negative regulation of protein polymerization;GO:0051493//regulation of cytoskeleton organization;GO:0008064//regulation of actin polymerization or depolymerization;GO:0110053//regulation of actin filament organization;GO:0097435//supramolecular fiber organization;GO:1902905//positive regulation of supramolecular fiber organization;GO:0044087//regulation of cellular component biogenes…	XP_016368031.1|0.0e+00|PREDICTED: gelsolin-like isoform X1 [Sinocyclocheilus rhinocerous]	K05768//gelsolin+ko04810//Regulation of actin cytoskeleton+ko04666//Fc gamma R-mediated phagocytosis+ko05203//Viral carcinogenesis
CI01000053_05552919_05561938	3.526	1.613	-1.0047	0.0368797	0.00305288	GO:0032446//protein modification by small protein conjugation;GO:0045931//positive regulation of mitotic cell cycle;GO:1901575//organic substance catabolic process;GO:0048522//positive regulation of cellular process;GO:0010965//regulation of mitotic sister chromatid separation;GO:0065007//biological regulation;GO:0019538//protein metabolic process;GO:0043412//macromolecule modification;GO:0051603…	XP_026099991.1|0.0e+00|anaphase-promoting complex subunit 5 [Carassius auratus]	K03352//anaphase-promoting complex subunit 5+ko04914//Progesterone-mediated oocyte maturation+ko04657//IL-17 signaling pathway+ko04120//Ubiquitin mediated proteolysis+ko04114//Oocyte meiosis+ko04110//Cell cycle+ko05166//Human T-cell leukemia virus 1 infection;K03352//anaphase-promoting complex subunit 5+ko04914//Progesterone-mediated oocyte maturation+ko04657//IL-17 signaling pathway+ko04120//Ubi…
CI01000066_00730057_00737661	2.56	61.72	4.20467	1.64276e-16	2.89619e-19	GO:0032501//multicellular organismal process;GO:0019216//regulation of lipid metabolic process;GO:0009893//positive regulation of metabolic process;GO:0061008//hepaticobiliary system development;GO:0065007//biological regulation;GO:0009987//cellular process;GO:0048732//gland development;GO:0050996//positive regulation of lipid catabolic process;GO:0001889//liver development;GO:0019222//regulation…	XP_026065786.1|1.2e-290|patatin-like phospholipase domain-containing protein 2 [Carassius auratus]	K16816//patatin-like phospholipase domain-containing protein 2 [EC:3.1.1.3]+ko04714//Thermogenesis+ko00561//Glycerolipid metabolism+ko01100//Metabolic pathways+ko04923//Regulation of lipolysis in adipocytes;K16816//patatin-like phospholipase domain-containing protein 2 [EC:3.1.1.3]+ko04714//Thermogenesis+ko00561//Glycerolipid metabolism+ko01100//Metabolic pathways+ko04923//Regulation of lipolysis…
CI01000168_00807511_00815389	8.026	4.7	-0.96439	0.0225527	0.0015219	GO:0032501//multicellular organismal process;GO:0022008//neurogenesis;GO:0048699//generation of neurons;GO:0071840//cellular component organization or biogenesis;GO:0048666//neuron development;GO:0035845//photoreceptor cell outer segment organization;GO:0030154//cell differentiation;GO:0048468//cell development;GO:0048731//system development;GO:0032502//developmental process;GO:0016043//cellular …	XP_026076139.1|1.8e-153|phosphatidylinositol transfer protein beta isoform-like isoform X1 [Carassius auratus]	K08576//calpain-7 [EC:3.4.22.-];K08576//calpain-7 [EC:3.4.22.-];K08576//calpain-7 [EC:3.4.22.-];K08576//calpain-7 [EC:3.4.22.-]
CI01000080_01225510_01237270	3.35	11.37	1.58111	0.0016284	5.27796e-05	GO:0032501//multicellular organismal process;GO:0048856//anatomical structure development;GO:0048513//animal organ development;GO:0030903//notochord development;GO:0007275//multicellular organism development;GO:0048731//system development;GO:0032502//developmental process;GO:0048568//embryonic organ development;GO:0009790//embryo development;GO:0016021//integral component of membrane;GO:0043226//…	KTG05799.1|7.4e-307|hypothetical protein cypCar_00017019 [Cyprinus carpio]	K12384//lysosome membrane protein 2+ko04142//Lysosome;K12384//lysosome membrane protein 2+ko04142//Lysosome
ENSDARP00000128742	1.193	0.366	-1.66377	0.00439099	0.000182457	GO:0032502//developmental process;GO:0007417//central nervous system development;GO:0048731//system development;GO:0007275//multicellular organism development;GO:0032501//multicellular organismal process;GO:0007399//nervous system development;GO:0048856//anatomical structure development;GO:0016021//integral component of membrane;GO:0044425//membrane part;GO:0016020//membrane;GO:0031224//intrinsic…	XP_026141281.1|0.0e+00|transmembrane protein 260 [Carassius auratus]
ENSDARP00000095445	0.686	14.726	4.19484	1.56954e-16	2.72453e-19	GO:0032502//developmental process;GO:0009792//embryo development ending in birth or egg hatching;GO:0043009//chordate embryonic development;GO:0048856//anatomical structure development;GO:0032501//multicellular organismal process;GO:0009790//embryo development;GO:0007275//multicellular organism development;GO:0005622//intracellular;GO:0044424//intracellular part;GO:0044444//cytoplasmic part;GO:00…	XP_026059066.1|2.2e-223|calcium/calmodulin-dependent protein kinase type 1D-like isoform X1 [Carassius auratus]	K08794//calcium/calmodulin-dependent protein kinase I [EC:2.7.11.17]+ko04020//Calcium signaling pathway+ko05214//Glioma+ko04921//Oxytocin signaling pathway+ko04925//Aldosterone synthesis and secretion;K08794//calcium/calmodulin-dependent protein kinase I [EC:2.7.11.17]+ko04020//Calcium signaling pathway+ko05214//Glioma+ko04921//Oxytocin signaling pathway+ko04925//Aldosterone synthesis and secreti…
ENSDARP00000024947-D2	0.04	0.196	2.11873	0.00421172	0.000172723	GO:0032502//developmental process;GO:0010927//cellular component assembly involved in morphogenesis;GO:0061061//muscle structure development;GO:0048646//anatomical structure formation involved in morphogenesis;GO:0032989//cellular component morphogenesis;GO:0055002//striated muscle cell development;GO:0030030//cell projection organization;GO:0046716//muscle cell cellular homeostasis;GO:0006996//o…	XP_016137097.1|0.0e+00|PREDICTED: filamin-C-like isoform X3 [Sinocyclocheilus grahami]	K04437//filamin+ko05132//Salmonella infection+ko04510//Focal adhesion+ko05205//Proteoglycans in cancer+ko04010//MAPK signaling pathway
CI01000030_06143122_06149273	0.876	68.283	6.05693	3.0358e-48	7.41062e-52	GO:0032502//developmental process;GO:0044237//cellular metabolic process;GO:0009888//tissue development;GO:0016310//phosphorylation;GO:0006807//nitrogen compound metabolic process;GO:0042221//response to chemical;GO:0070887//cellular response to chemical stimulus;GO:0051716//cellular response to stimulus;GO:0044260//cellular macromolecule metabolic process;GO:0071704//organic substance metabolic …	XP_026053877.1|5.4e-299|extracellular serine/threonine protein kinase FAM20C-like [Carassius auratus]	K21958//extracellular serine/threonine protein kinase FAM20C [EC:2.7.11.1];K21958//extracellular serine/threonine protein kinase FAM20C [EC:2.7.11.1]
ENSDARP00000070407	1.03	0.326	-1.51815	0.00978674	0.000512723	GO:0032508//DNA duplex unwinding;GO:0042592//homeostatic process;GO:0070192//chromosome organization involved in meiotic cell cycle;GO:0006310//DNA recombination;GO:0008152//metabolic process;GO:0009059//macromolecule biosynthetic process;GO:0006725//cellular aromatic compound metabolic process;GO:0071704//organic substance metabolic process;GO:0007049//cell cycle;GO:0071840//cellular component o…	XP_026051403.1|0.0e+00|DNA repair protein RAD50 isoform X1 [Carassius auratus]	K10866//DNA repair protein RAD50 [EC:3.6.-.-]+ko04218//Cellular senescence+ko03450//Non-homologous end-joining+ko03440//Homologous recombination;K10866//DNA repair protein RAD50 [EC:3.6.-.-]+ko04218//Cellular senescence+ko03450//Non-homologous end-joining+ko03440//Homologous recombination
ENSONIP00000024443	5.803	1.17	-2.14748	9.48579e-05	1.71865e-06	GO:0032550//purine ribonucleoside binding;GO:0017111//nucleoside-triphosphatase activity;GO:0032555//purine ribonucleotide binding;GO:0036094//small molecule binding;GO:0032549//ribonucleoside binding;GO:1901265//nucleoside phosphate binding;GO:0016817//hydrolase activity, acting on acid anhydrides;GO:0097159//organic cyclic compound binding;GO:0016462//pyrophosphatase activity;GO:0000166//nucleo…	XP_026072918.1|1.0e-124|ras-related protein Rab-37-like [Carassius auratus]	K07914//Ras-related protein Rab-37
CI01000000_17884239_17897080-D2	11.053	4.603	-1.19968	0.0386398	0.00326461	GO:0032553//ribonucleotide binding;GO:0097159//organic cyclic compound binding;GO:0032559//adenyl ribonucleotide binding;GO:0043167//ion binding;GO:0030554//adenyl nucleotide binding;GO:0008144//drug binding;GO:0043168//anion binding;GO:0097367//carbohydrate derivative binding;GO:0000166//nucleotide binding;GO:0032555//purine ribonucleotide binding;GO:0035639//purine ribonucleoside triphosphate b…	BAC76427.1|0.0e+00|heat shock protein 4 [Cyprinus carpio]	K09489//heat shock 70kDa protein 4+ko04612//Antigen processing and presentation+ko04530//Tight junction
ENSDARP00000135348-D2	6.493	13.183	1.01523	0.0281986	0.00208952	GO:0032555//purine ribonucleotide binding;GO:0017076//purine nucleotide binding;GO:0032553//ribonucleotide binding;GO:0016301//kinase activity;GO:0016740//transferase activity;GO:0004674//protein serine/threonine kinase activity;GO:0097159//organic cyclic compound binding;GO:0000166//nucleotide binding;GO:0140096//catalytic activity, acting on a protein;GO:0016772//transferase activity, transferr…	XP_026074782.1|2.3e-203|cAMP-dependent protein kinase catalytic subunit alpha-like isoform X2 [Carassius auratus]	K04345//protein kinase A [EC:2.7.11.11]+ko04024//cAMP signaling pathway+ko04020//Calcium signaling pathway+ko05414//Dilated cardiomyopathy (DCM)+ko04140//Autophagy - animal+ko04211//Longevity regulating pathway+ko04213//Longevity regulating pathway - multiple species+ko01522//Endocrine resistance+ko04919//Thyroid hormone signaling pathway+ko04918//Thyroid hormone synthesis+ko04916//Melanogenesis+…
ENSONIP00000014781-D3	3.313	1.47	-1.12757	0.00629071	0.000291595	GO:0032559//adenyl ribonucleotide binding;GO:0043167//ion binding;GO:0004672//protein kinase activity;GO:0016772//transferase activity, transferring phosphorus-containing groups;GO:0004674//protein serine/threonine kinase activity;GO:0097367//carbohydrate derivative binding;GO:0032553//ribonucleotide binding;GO:1901363//heterocyclic compound binding;GO:0005524//ATP binding;GO:0000166//nucleotide …	XP_026130253.1|0.0e+00|calcium/calmodulin-dependent protein kinase type II subunit beta isoform X4 [Carassius auratus]	K04515//calcium/calmodulin-dependent protein kinase (CaM kinase) II [EC:2.7.11.17]+ko04360//Axon guidance+ko04024//cAMP signaling pathway+ko04020//Calcium signaling pathway+ko04217//Necroptosis+ko04916//Melanogenesis+ko04912//GnRH signaling pathway+ko04911//Insulin secretion+ko04310//Wnt signaling pathway+ko04728//Dopaminergic synapse+ko04725//Cholinergic synapse+ko04720//Long-term potentiation+k…
ENSDARP00000038227-D6	54.476	187.836	1.71781	0.000114126	2.14514e-06	GO:0032559//adenyl ribonucleotide binding;GO:1901681//sulfur compound binding;GO:0050662//coenzyme binding;GO:0033218//amide binding;GO:0017076//purine nucleotide binding;GO:0000062//fatty-acyl-CoA binding;GO:0043167//ion binding;GO:0005488//binding;GO:0032553//ribonucleotide binding;GO:0032555//purine ribonucleotide binding;GO:1901363//heterocyclic compound binding;GO:1901567//fatty acid derivat…	XP_026128181.1|2.3e-40|acyl-CoA-binding protein [Carassius auratus]	K08762//diazepam-binding inhibitor (GABA receptor modulator, acyl-CoA-binding protein)+ko03320//PPAR signaling pathway;K08762//diazepam-binding inhibitor (GABA receptor modulator, acyl-CoA-binding protein)+ko03320//PPAR signaling pathway
BGI_novel_G001824	1.266	3.5	1.39601	0.0185735	0.00118185	GO:0032991//protein-containing complex;GO:0005581//collagen trimer;		K19720//collagen, type III, alpha+ko04933//AGE-RAGE signaling pathway in diabetic complications+ko04611//Platelet activation+ko05146//Amoebiasis+ko04974//Protein digestion and absorption+ko04926//Relaxin signaling pathway
ENSDARP00000003177	0.046	0.433	2.71916	0.00114669	3.43362e-05	GO:0032991//protein-containing complex;GO:0005581//collagen trimer;GO:0005198//structural molecule activity;GO:0005201//extracellular matrix structural constituent;	XP_026059983.1|0.0e+00|collagen alpha-1(I) chain-like [Carassius auratus]	K06236//collagen, type I, alpha+ko04512//ECM-receptor interaction+ko04510//Focal adhesion+ko04933//AGE-RAGE signaling pathway in diabetic complications+ko04611//Platelet activation+ko05146//Amoebiasis+ko04974//Protein digestion and absorption+ko04151//PI3K-Akt signaling pathway+ko04926//Relaxin signaling pathway+ko05165//Human papillomavirus infection
CI01000034_02010544_02026521-D2	0.33	1.256	1.71743	0.0274429	0.00200962	GO:0032991//protein-containing complex;GO:0005581//collagen trimer;GO:0005201//extracellular matrix structural constituent;GO:0005198//structural molecule activity;	XP_026133239.1|0.0e+00|collagen alpha-1(I) chain-like [Carassius auratus]	K06236//collagen, type I, alpha+ko04512//ECM-receptor interaction+ko04510//Focal adhesion+ko04933//AGE-RAGE signaling pathway in diabetic complications+ko04611//Platelet activation+ko05146//Amoebiasis+ko04974//Protein digestion and absorption+ko04151//PI3K-Akt signaling pathway+ko04926//Relaxin signaling pathway+ko05165//Human papillomavirus infection;K06236//collagen, type I, alpha+ko04512//ECM-…
CI01000071_05167170_05195192	2.1	0.99	-0.972674	0.0464322	0.00423152	GO:0032991//protein-containing complex;GO:0044422//organelle part;GO:0044464//cell part;GO:0043231//intracellular membrane-bounded organelle;GO:0005634//nucleus;GO:1990904//ribonucleoprotein complex;GO:0030687//preribosome, large subunit precursor;GO:0043228//non-membrane-bounded organelle;GO:0044446//intracellular organelle part;GO:0030686//90S preribosome;GO:0031974//membrane-enclosed lumen;GO:…	XP_026101197.1|0.0e+00|F-box/WD repeat-containing protein 8 [Carassius auratus]	K10264//F-box and WD-40 domain protein 8+ko04120//Ubiquitin mediated proteolysis;K10264//F-box and WD-40 domain protein 8+ko04120//Ubiquitin mediated proteolysis
ENSONIP00000004194-D2	24.01	10.79	-1.10931	0.032327	0.00253047	GO:0032991//protein-containing complex;GO:1902494//catalytic complex;GO:0005622//intracellular;GO:0005623//cell;GO:0044464//cell part;GO:0000502//proteasome complex;GO:1905368//peptidase complex;GO:1905369//endopeptidase complex;GO:0044424//intracellular part;GO:0016787//hydrolase activity;GO:0140096//catalytic activity, acting on a protein;GO:0061578//Lys63-specific deubiquitinase activity;GO:00…	XP_026131075.1|1.6e-175|26S proteasome non-ATPase regulatory subunit 14 [Carassius auratus]	K03030//26S proteasome regulatory subunit N11+ko03050//Proteasome+ko05169//Epstein-Barr virus infection
ENSDARP00000038993-D3	1.3	1275.65	9.29326	2.88891e-73	3.91781e-77	GO:0033013//tetrapyrrole metabolic process;GO:0051186//cofactor metabolic process;GO:0055114//oxidation-reduction process;GO:0051187//cofactor catabolic process;GO:1901361//organic cyclic compound catabolic process;GO:0042168//heme metabolic process;GO:0044270//cellular nitrogen compound catabolic process;GO:0008152//metabolic process;GO:0006787//porphyrin-containing compound catabolic process;GO…	XP_026063370.1|1.5e-140|heme oxygenase-like [Carassius auratus]	K00510//heme oxygenase 1 [EC:1.14.14.18]+ko05225//Hepatocellular carcinoma+ko04216//Ferroptosis+ko05418//Fluid shear stress and atherosclerosis+ko00860//Porphyrin and chlorophyll metabolism+ko04978//Mineral absorption+ko05200//Pathways in cancer+ko05206//MicroRNAs in cancer+ko01100//Metabolic pathways+ko04066//HIF-1 signaling pathway;K00510//heme oxygenase 1 [EC:1.14.14.18]+ko05225//Hepatocellula…
ENSORLP00000017442-D2	22.706	8.2	-1.34748	0.000476367	1.17448e-05	GO:0033036//macromolecule localization;GO:0015031//protein transport;GO:0002790//peptide secretion;GO:0008104//protein localization;GO:0009987//cellular process;GO:0009306//protein secretion;GO:0051234//establishment of localization;GO:0015833//peptide transport;GO:0071705//nitrogen compound transport;GO:0046903//secretion;GO:0016192//vesicle-mediated transport;GO:0042886//amide transport;GO:0071…	XP_026064740.1|2.0e-96|Golgi apparatus membrane protein TVP23 homolog B-like [Carassius auratus]
CI01000092_03860647_03862519-D2	14219.4	6602.57	-1.08978	0.023061	0.00156559	GO:0033036//macromolecule localization;GO:0043170//macromolecule metabolic process;GO:0042157//lipoprotein metabolic process;GO:0019538//protein metabolic process;GO:0051179//localization;GO:0071704//organic substance metabolic process;GO:0044238//primary metabolic process;GO:0008152//metabolic process;GO:1901564//organonitrogen compound metabolic process;GO:0006807//nitrogen compound metabolic p…	XP_026081791.1|4.9e-120|apolipoprotein A-I-2-like [Carassius auratus]	K08757//apolipoprotein A-I+ko03320//PPAR signaling pathway+ko05143//African trypanosomiasis+ko04979//Cholesterol metabolism+ko04975//Fat digestion and absorption+ko04977//Vitamin digestion and absorption;K08757//apolipoprotein A-I+ko03320//PPAR signaling pathway+ko05143//African trypanosomiasis+ko04979//Cholesterol metabolism+ko04975//Fat digestion and absorption+ko04977//Vitamin digestion and ab…
ENSONIP00000022747	84.393	37.89	-1.16252	0.0313221	0.00242377	GO:0033059//cellular pigmentation;GO:0051875//pigment granule localization;GO:0051179//localization;GO:0051656//establishment of organelle localization;GO:0046907//intracellular transport;GO:0051649//establishment of localization in cell;GO:0006457//protein folding;GO:0051648//vesicle localization;GO:0051904//pigment granule transport;GO:0043473//pigmentation;GO:0051640//organelle localization;GO…	XP_026093670.1|7.0e-297|T-complex protein 1 subunit beta [Carassius auratus]	K09494//T-complex protein 1 subunit beta;K09494//T-complex protein 1 subunit beta
CI01000054_06422150_06433402	0.976	0.296	-1.65426	0.00232691	8.12265e-05	GO:0033365//protein localization to organelle;GO:0072662//protein localization to peroxisome;GO:0071702//organic substance transport;GO:0016043//cellular component organization;GO:0072594//establishment of protein localization to organelle;GO:0008104//protein localization;GO:0006886//intracellular protein transport;GO:0071840//cellular component organization or biogenesis;GO:0015031//protein tran…	ROK35825.1|0.0e+00|Peroxisome biogenesis factor 1 [Anabarilius grahami]	K13338//peroxin-1+ko04146//Peroxisome;K13338//peroxin-1+ko04146//Peroxisome
CI01000127_02089452_02099016-D2	92.64	249.553	1.34972	0.00550862	0.000246229	GO:0033559//unsaturated fatty acid metabolic process;GO:0044283//small molecule biosynthetic process;GO:0017144//drug metabolic process;GO:0001676//long-chain fatty acid metabolic process;GO:0019752//carboxylic acid metabolic process;GO:0044237//cellular metabolic process;GO:0044281//small molecule metabolic process;GO:0046394//carboxylic acid biosynthetic process;GO:0043651//linoleic acid metabo…	XP_026057644.1|2.9e-272|fatty acid desaturase 2-like [Carassius auratus]	K10226//acyl-CoA 6-desaturase (Delta-6 desaturase) [EC:1.14.19.3]+ko03320//PPAR signaling pathway+ko01040//Biosynthesis of unsaturated fatty acids+ko00592//alpha-Linolenic acid metabolism+ko01212//Fatty acid metabolism;K10226//acyl-CoA 6-desaturase (Delta-6 desaturase) [EC:1.14.19.3]+ko03320//PPAR signaling pathway+ko01040//Biosynthesis of unsaturated fatty acids+ko00592//alpha-Linolenic acid met…
CI01000300_10955227_10962261	9.176	1.926	-2.23851	2.24993e-10	9.1113e-13	GO:0034622//cellular protein-containing complex assembly;GO:0022607//cellular component assembly;GO:0022613//ribonucleoprotein complex biogenesis;GO:0016043//cellular component organization;GO:0043933//protein-containing complex subunit organization;GO:0006996//organelle organization;GO:0071826//ribonucleoprotein complex subunit organization;GO:0009987//cellular process;GO:0022618//ribonucleoprot…	XP_026060212.1|1.3e-281|ras GTPase-activating protein-binding protein 2 [Carassius auratus]	K17265//Ras GTPase-activating protein-binding protein 1 [EC:3.6.4.12 3.6.4.13];K17265//Ras GTPase-activating protein-binding protein 1 [EC:3.6.4.12 3.6.4.13]
ENSDARP00000138330	21.67	6.26	-1.63611	0.0149297	0.000888439	GO:0034627//'de novo' NAD biosynthetic process;GO:0006586//indolalkylamine metabolic process;GO:0016053//organic acid biosynthetic process;GO:0097053//L-kynurenine catabolic process;GO:0042402//cellular biogenic amine catabolic process;GO:0051186//cofactor metabolic process;GO:0042180//cellular ketone metabolic process;GO:0009165//nucleotide biosynthetic process;GO:0009987//cellular process;GO:00…	XP_026116582.1|4.1e-250|kynureninase [Carassius auratus]	K01556//kynureninase [EC:3.7.1.3]+ko00380//Tryptophan metabolism+ko01100//Metabolic pathways;K01556//kynureninase [EC:3.7.1.3]+ko00380//Tryptophan metabolism+ko01100//Metabolic pathways
ENSDARP00000126999	2.28	0.583	-1.88883	0.000286012	6.43099e-06	GO:0034641//cellular nitrogen compound metabolic process;GO:0006575//cellular modified amino acid metabolic process;GO:0009987//cellular process;GO:0006790//sulfur compound metabolic process;GO:0006518//peptide metabolic process;GO:0071704//organic substance metabolic process;GO:0043603//cellular amide metabolic process;GO:0051186//cofactor metabolic process;GO:0006807//nitrogen compound metaboli…	XP_026078687.1|0.0e+00|5-oxoprolinase [Carassius auratus]	K01469//5-oxoprolinase (ATP-hydrolysing) [EC:3.5.2.9]+ko00480//Glutathione metabolism+ko01100//Metabolic pathways;K01469//5-oxoprolinase (ATP-hydrolysing) [EC:3.5.2.9]+ko00480//Glutathione metabolism+ko01100//Metabolic pathways;K01469//5-oxoprolinase (ATP-hydrolysing) [EC:3.5.2.9]+ko00480//Glutathione metabolism+ko01100//Metabolic pathways
CI01000006_01778632_01788481-D2	0.496	0.086	-2.2612	0.014479	0.0008518	GO:0034641//cellular nitrogen compound metabolic process;GO:0009059//macromolecule biosynthetic process;GO:0071704//organic substance metabolic process;GO:0043170//macromolecule metabolic process;GO:0006260//DNA replication;GO:0008152//metabolic process;GO:0009058//biosynthetic process;GO:0006807//nitrogen compound metabolic process;GO:0006139//nucleobase-containing compound metabolic process;GO:…	XP_026090332.1|0.0e+00|ribonucleoside-diphosphate reductase large subunit [Carassius auratus]	K10807//ribonucleoside-diphosphate reductase subunit M1 [EC:1.17.4.1]+ko00983//Drug metabolism - other enzymes+ko00230//Purine metabolism+ko00240//Pyrimidine metabolism+ko00480//Glutathione metabolism+ko01100//Metabolic pathways
ENSONIP00000024321	7.86	2.78	-1.35785	0.0074827	0.000360681	GO:0034641//cellular nitrogen compound metabolic process;GO:0010467//gene expression;GO:0016071//mRNA metabolic process;GO:0006139//nucleobase-containing compound metabolic process;GO:0000398//mRNA splicing, via spliceosome;GO:0044238//primary metabolic process;GO:1901360//organic cyclic compound metabolic process;GO:0009987//cellular process;GO:0044237//cellular metabolic process;GO:0046483//het…	XP_005553527.1|6.8e-46|PREDICTED: U6 snRNA-associated Sm-like protein LSm2 isoform X1 [Macaca fascicularis]	K12621//U6 snRNA-associated Sm-like protein LSm2+ko03040//Spliceosome+ko03018//RNA degradation;K12621//U6 snRNA-associated Sm-like protein LSm2+ko03040//Spliceosome+ko03018//RNA degradation
ENSORLP00000004081	0.776	0.116	-2.60745	1.74368e-06	1.67894e-08	GO:0034641//cellular nitrogen compound metabolic process;GO:0010468//regulation of gene expression;GO:0008152//metabolic process;GO:0051171//regulation of nitrogen compound metabolic process;GO:0006725//cellular aromatic compound metabolic process;GO:2000112//regulation of cellular macromolecule biosynthetic process;GO:2001141//regulation of RNA biosynthetic process;GO:0031323//regulation of cell…	XP_026078636.1|0.0e+00|transformation/transcription domain-associated protein-like isoform X1 [Carassius auratus]	K08874//transformation/transcription domain-associated protein+ko05166//Human T-cell leukemia virus 1 infection;K08874//transformation/transcription domain-associated protein+ko05166//Human T-cell leukemia virus 1 infection
ENSDARP00000037227	8.913	3.783	-1.17164	0.00459048	0.000193734	GO:0034641//cellular nitrogen compound metabolic process;GO:0022618//ribonucleoprotein complex assembly;GO:0043043//peptide biosynthetic process;GO:0044238//primary metabolic process;GO:0043933//protein-containing complex subunit organization;GO:0043604//amide biosynthetic process;GO:0006518//peptide metabolic process;GO:0002188//translation reinitiation;GO:0065007//biological regulation;GO:00436…	XP_026081217.1|1.2e-99|malignant T-cell-amplified sequence 1 [Carassius auratus]	K07575//PUA domain protein;K07575//PUA domain protein
CI01000213_00139715_00141676-D2	2117.43	1080.18	-0.959515	0.0492487	0.00460442	GO:0034645//cellular macromolecule biosynthetic process;GO:0006518//peptide metabolic process;GO:0044249//cellular biosynthetic process;GO:0044260//cellular macromolecule metabolic process;GO:0019538//protein metabolic process;GO:0009059//macromolecule biosynthetic process;GO:1901564//organonitrogen compound metabolic process;GO:0006807//nitrogen compound metabolic process;GO:1901576//organic sub…	NP_998369.1|1.8e-59|40S ribosomal protein S20 [Danio rerio]	K02969//small subunit ribosomal protein S20e+ko03010//Ribosome;K02969//small subunit ribosomal protein S20e+ko03010//Ribosome
ENSDARP00000087584	10.986	4.463	-1.23764	0.0357741	0.00290446	GO:0034645//cellular macromolecule biosynthetic process;GO:0032543//mitochondrial translation;GO:0009058//biosynthetic process;GO:0043603//cellular amide metabolic process;GO:0006518//peptide metabolic process;GO:0140053//mitochondrial gene expression;GO:0044237//cellular metabolic process;GO:0044260//cellular macromolecule metabolic process;GO:0043043//peptide biosynthetic process;GO:0071704//or…	XP_026081722.1|0.0e+00|elongation factor G, mitochondrial [Carassius auratus]	K02355//elongation factor G
ENSDARP00000107250-D2	17.63	5.586	-1.57629	0.000186998	3.8699e-06	GO:0034645//cellular macromolecule biosynthetic process;GO:0043170//macromolecule metabolic process;GO:1901564//organonitrogen compound metabolic process;GO:0006464//cellular protein modification process;GO:0006486//protein glycosylation;GO:0043413//macromolecule glycosylation;GO:0009100//glycoprotein metabolic process;GO:0006807//nitrogen compound metabolic process;GO:0036211//protein modificati…	XP_026145629.1|0.0e+00|UDP-glucose:glycoprotein glucosyltransferase 1-like isoform X1 [Carassius auratus]	K11718//UDP-glucose:glycoprotein glucosyltransferase [EC:2.4.1.-]+ko04141//Protein processing in endoplasmic reticulum;K11718//UDP-glucose:glycoprotein glucosyltransferase [EC:2.4.1.-]+ko04141//Protein processing in endoplasmic reticulum;K11718//UDP-glucose:glycoprotein glucosyltransferase [EC:2.4.1.-]+ko04141//Protein processing in endoplasmic reticulum
ENSDARP00000114529-D2	6.056	1.48	-1.87728	0.00372622	0.000148164	GO:0034645//cellular macromolecule biosynthetic process;GO:0050789//regulation of biological process;GO:0043170//macromolecule metabolic process;GO:0009987//cellular process;GO:0009059//macromolecule biosynthetic process;GO:0006974//cellular response to DNA damage stimulus;GO:0009058//biosynthetic process;GO:0044260//cellular macromolecule metabolic process;GO:0050896//response to stimulus;GO:190…	XP_026137028.1|0.0e+00|FACT complex subunit SSRP1-like [Carassius auratus]	K09272//structure-specific recognition protein 1
ENSDARP00000052745	12.293	6.223	-0.932345	0.0318591	0.00247656	GO:0035295//tube development;GO:0002520//immune system development;GO:0007275//multicellular organism development;GO:0007507//heart development;GO:0036306//embryonic heart tube elongation;GO:0001947//heart looping;GO:0003143//embryonic heart tube morphogenesis;GO:0065003//protein-containing complex assembly;GO:0035050//embryonic heart tube development;GO:0072359//circulatory system development;GO…	XP_016327488.1|2.9e-89|PREDICTED: SUMO-conjugating enzyme UBC9-B-like [Sinocyclocheilus anshuiensis]	K10577//ubiquitin-conjugating enzyme E2 I+ko04120//Ubiquitin mediated proteolysis+ko03013//RNA transport+ko05206//MicroRNAs in cancer+ko04064//NF-kappa B signaling pathway;K10577//ubiquitin-conjugating enzyme E2 I+ko04120//Ubiquitin mediated proteolysis+ko03013//RNA transport+ko05206//MicroRNAs in cancer+ko04064//NF-kappa B signaling pathway
CI01000153_01309713_01320091	2.476	0.96	-1.30929	0.0423852	0.0037215	GO:0035295//tube development;GO:0072358//cardiovascular system development;GO:0048731//system development;GO:0032502//developmental process;GO:0007275//multicellular organism development;GO:0009987//cellular process;GO:0048646//anatomical structure formation involved in morphogenesis;GO:0072359//circulatory system development;GO:0001525//angiogenesis;GO:0048514//blood vessel morphogenesis;GO:0006…	XP_026059020.1|0.0e+00|protein unc-45 homolog A [Carassius auratus]	K21991//protein unc-45;K21991//protein unc-45
BGI_novel_G003919	0.28	1.69	2.44071	5.3077e-05	8.69524e-07	GO:0035556//intracellular signal transduction;GO:0023052//signaling;GO:0065007//biological regulation;GO:0009987//cellular process;GO:0050896//response to stimulus;GO:0050789//regulation of biological process;GO:0007154//cell communication;GO:0007165//signal transduction;GO:0050794//regulation of cellular process;GO:0051716//cellular response to stimulus;GO:0000166//nucleotide binding;GO:0043167/…		K22614//NLR family CARD domain-containing protein 3
BGI_novel_G001403	29.006	3.45	-2.67234	0.00197214	6.63815e-05	GO:0036094//small molecule binding;GO:0000166//nucleotide binding;GO:0032555//purine ribonucleotide binding;GO:1901265//nucleoside phosphate binding;GO:0008144//drug binding;GO:0030554//adenyl nucleotide binding;GO:1901363//heterocyclic compound binding;GO:0017076//purine nucleotide binding;GO:0043167//ion binding;GO:0005488//binding;GO:0035639//purine ribonucleoside triphosphate binding;GO:00055…		K09490//heat shock 70kDa protein 5+ko04141//Protein processing in endoplasmic reticulum+ko04918//Thyroid hormone synthesis+ko03060//Protein export+ko05020//Prion diseases
ENSDARP00000005048-D2	1.123	10.28	3.10591	1.29796e-09	6.09038e-12	GO:0036094//small molecule binding;GO:0031406//carboxylic acid binding;GO:0031418//L-ascorbic acid binding;GO:0003824//catalytic activity;GO:0050662//coenzyme binding;GO:0048029//monosaccharide binding;GO:0005506//iron ion binding;GO:0005488//binding;GO:0043167//ion binding;GO:0043169//cation binding;GO:0030246//carbohydrate binding;GO:0016491//oxidoreductase activity;GO:0019842//vitamin binding;…	XP_026077441.1|3.2e-213|egl nine homolog 1-like [Carassius auratus]	K09592//hypoxia-inducible factor prolyl hydroxylase [EC:1.14.11.29]+ko05211//Renal cell carcinoma+ko05200//Pathways in cancer+ko04066//HIF-1 signaling pathway;K09592//hypoxia-inducible factor prolyl hydroxylase [EC:1.14.11.29]+ko05211//Renal cell carcinoma+ko05200//Pathways in cancer+ko04066//HIF-1 signaling pathway;K09592//hypoxia-inducible factor prolyl hydroxylase [EC:1.14.11.29]+ko05211//Rena…
ENSORLP00000021853-D2	3.85	1.603	-1.19761	0.0173323	0.00106996	GO:0036211//protein modification process;GO:0043412//macromolecule modification;GO:0065003//protein-containing complex assembly;GO:0043170//macromolecule metabolic process;GO:0044238//primary metabolic process;GO:0044267//cellular protein metabolic process;GO:0044237//cellular metabolic process;GO:0032446//protein modification by small protein conjugation;GO:0010265//SCF complex assembly;GO:00717…	XP_026085244.1|0.0e+00|cullin-associated NEDD8-dissociated protein 1-like [Carassius auratus]	K17263//cullin-associated NEDD8-dissociated protein 1;K17263//cullin-associated NEDD8-dissociated protein 1
CI01000329_00199190_00203106	10.773	3.916	-1.42638	0.0169105	0.00103429	GO:0036306//embryonic heart tube elongation;GO:0035295//tube development;GO:0065003//protein-containing complex assembly;GO:0048562//embryonic organ morphogenesis;GO:0009987//cellular process;GO:0048534//hematopoietic or lymphoid organ development;GO:0022607//cellular component assembly;GO:0060216//definitive hemopoiesis;GO:0009888//tissue development;GO:0072359//circulatory system development;GO…	NP_001187932.1|9.9e-90|SUMO-conjugating enzyme UBC9 [Ictalurus punctatus]	K10577//ubiquitin-conjugating enzyme E2 I+ko04120//Ubiquitin mediated proteolysis+ko03013//RNA transport+ko05206//MicroRNAs in cancer+ko04064//NF-kappa B signaling pathway;K10577//ubiquitin-conjugating enzyme E2 I+ko04120//Ubiquitin mediated proteolysis+ko03013//RNA transport+ko05206//MicroRNAs in cancer+ko04064//NF-kappa B signaling pathway
CI01000004_12390372_12391923	0.756	2.696	1.74343	0.000576685	1.47812e-05	GO:0040011//locomotion;GO:0050896//response to stimulus;GO:0009605//response to external stimulus;GO:0042330//taxis;GO:0042221//response to chemical;GO:0006935//chemotaxis;GO:0016021//integral component of membrane;GO:0044425//membrane part;GO:0016020//membrane;GO:0031224//intrinsic component of membrane;GO:0004888//transmembrane signaling receptor activity;GO:0004930//G protein-coupled receptor …	XP_026062019.1|1.6e-211|C-C chemokine receptor type 9-like isoform X2 [Carassius auratus]	K04184//C-C chemokine receptor type 9+ko04672//Intestinal immune network for IgA production+ko04062//Chemokine signaling pathway+ko04060//Cytokine-cytokine receptor interaction;K04184//C-C chemokine receptor type 9+ko04672//Intestinal immune network for IgA production+ko04062//Chemokine signaling pathway+ko04060//Cytokine-cytokine receptor interaction
ENSDARP00000108864-D2	3.796	8.11	1.11041	0.0192223	0.00123617	GO:0040011//locomotion;GO:0061008//hepaticobiliary system development;GO:0048703//embryonic viscerocranium morphogenesis;GO:0007267//cell-cell signaling;GO:0048869//cellular developmental process;GO:0008544//epidermis development;GO:0048468//cell development;GO:0048568//embryonic organ development;GO:1904888//cranial skeletal system development;GO:0048882//lateral line development;GO:0009913//epi…	XP_026094673.1|0.0e+00|low-density lipoprotein receptor-related protein 5-like [Carassius auratus]	K03068//low density lipoprotein receptor-related protein 5/6+ko05226//Gastric cancer+ko05225//Hepatocellular carcinoma+ko04310//Wnt signaling pathway+ko05200//Pathways in cancer+ko05224//Breast cancer+ko04150//mTOR signaling pathway+ko04928//Parathyroid hormone synthesis, secretion and action;K03068//low density lipoprotein receptor-related protein 5/6+ko05226//Gastric cancer+ko05225//Hepatocellu…
ENSORLP00000018818-D2	0.943	2.65	1.43778	0.00932623	0.000482134	GO:0042127//regulation of cell proliferation;GO:0035194//posttranscriptional gene silencing by RNA;GO:0010558//negative regulation of macromolecule biosynthetic process;GO:0031323//regulation of cellular metabolic process;GO:0009987//cellular process;GO:0034249//negative regulation of cellular amide metabolic process;GO:0048519//negative regulation of biological process;GO:0051172//negative regul…	XP_026138978.1|0.0e+00|protein argonaute-3 isoform X2 [Carassius auratus]	K11593//eukaryotic translation initiation factor 2C;K11593//eukaryotic translation initiation factor 2C
ENSDARP00000140259	2.586	0.846	-1.56037	0.0018574	6.16129e-05	GO:0042147//retrograde transport, endosome to Golgi;GO:0007034//vacuolar transport;GO:0051179//localization;GO:0046907//intracellular transport;GO:0032456//endocytic recycling;GO:0051649//establishment of localization in cell;GO:0016482//cytosolic transport;GO:0051234//establishment of localization;GO:0048193//Golgi vesicle transport;GO:0006896//Golgi to vacuole transport;GO:0051641//cellular loc…	XP_026144125.1|0.0e+00|vacuolar protein sorting-associated protein 52 homolog [Carassius auratus]	K20298//vacuolar protein sorting-associated protein 52;K20298//vacuolar protein sorting-associated protein 52
ENSDARP00000051643	3.753	16.856	2.06652	4.24595e-06	4.68714e-08	GO:0042181//ketone biosynthetic process;GO:0008152//metabolic process;GO:0044237//cellular metabolic process;GO:0042180//cellular ketone metabolic process;GO:0006743//ubiquinone metabolic process;GO:0044281//small molecule metabolic process;GO:0044283//small molecule biosynthetic process;GO:1901576//organic substance biosynthetic process;GO:1901663//quinone biosynthetic process;GO:0051186//cofact…	XP_026100607.1|6.1e-187|2-methoxy-6-polyprenyl-1,4-benzoquinol methylase, mitochondrial [Carassius auratus]	K06127//2-methoxy-6-polyprenyl-1,4-benzoquinol methylase [EC:2.1.1.201]+ko00130//Ubiquinone and other terpenoid-quinone biosynthesis+ko01100//Metabolic pathways
BGI_novel_G002589	42.173	95.583	1.14655	0.00706821	0.000336262	GO:0042446//hormone biosynthetic process;GO:0042445//hormone metabolic process;GO:0065008//regulation of biological quality;GO:0008152//metabolic process;GO:0009058//biosynthetic process;GO:0010817//regulation of hormone levels;GO:0065007//biological regulation;GO:0016020//membrane;GO:0031224//intrinsic component of membrane;GO:0044425//membrane part;GO:0016021//integral component of membrane;GO:…		K07754//thyroxine 5-deiodinase [EC:1.21.99.3]+ko04919//Thyroid hormone signaling pathway
ENSDARP00000135454-D8	1.613	0.6	-1.3319	0.0146207	0.000861323	GO:0042592//homeostatic process;GO:0016043//cellular component organization;GO:0009987//cellular process;GO:0006884//cell volume homeostasis;GO:0071840//cellular component organization or biogenesis;GO:0090066//regulation of anatomical structure size;GO:0019725//cellular homeostasis;GO:0008361//regulation of cell size;GO:0032535//regulation of cellular component size;GO:0065008//regulation of bio…	XP_026881351.1|0.0e+00|volume-regulated anion channel subunit LRRC8A [Electrophorus electricus]	K22038//volume-regulated anion channel
ENSDARP00000136475	91.54	48.316	-0.898069	0.0182615	0.00115704	GO:0042592//homeostatic process;GO:0050789//regulation of biological process;GO:0050794//regulation of cellular process;GO:0065007//biological regulation;GO:0019725//cellular homeostasis;GO:0045454//cell redox homeostasis;GO:0065008//regulation of biological quality;GO:0009987//cellular process;GO:0005623//cell;GO:0003824//catalytic activity;GO:0016853//isomerase activity;GO:0016864//intramolecul…	XP_026119168.1|5.6e-296|protein disulfide-isomerase-like isoform X2 [Carassius auratus]	K09580//protein disulfide-isomerase A1 [EC:5.3.4.1]+ko04141//Protein processing in endoplasmic reticulum;K09580//protein disulfide-isomerase A1 [EC:5.3.4.1]+ko04141//Protein processing in endoplasmic reticulum;K09580//protein disulfide-isomerase A1 [EC:5.3.4.1]+ko04141//Protein processing in endoplasmic reticulum
ENSDARP00000054077	2.836	0.873	-1.57364	0.010741	0.000579159	GO:0042592//homeostatic process;GO:0051716//cellular response to stimulus;GO:0033554//cellular response to stress;GO:0006807//nitrogen compound metabolic process;GO:0050789//regulation of biological process;GO:0016043//cellular component organization;GO:0006298//mismatch repair;GO:0000723//telomere maintenance;GO:0006312//mitotic recombination;GO:0050896//response to stimulus;GO:0051726//regulati…	XP_026140547.1|9.9e-150|replication protein A 32 kDa subunit [Carassius auratus]	K10739//replication factor A2+ko03420//Nucleotide excision repair+ko03030//DNA replication+ko03440//Homologous recombination+ko03430//Mismatch repair+ko03460//Fanconi anemia pathway
ENSDARP00000077055-D2	0.213	0.656	1.47112	0.0306545	0.00235963	GO:0042692//muscle cell differentiation;GO:0048644//muscle organ morphogenesis;GO:0061024//membrane organization;GO:0055001//muscle cell development;GO:0032502//developmental process;GO:0048731//system development;GO:0016043//cellular component organization;GO:0061061//muscle structure development;GO:0007009//plasma membrane organization;GO:0050896//response to stimulus;GO:0071840//cellular compo…	XP_026072178.1|0.0e+00|dysferlin-like isoform X8 [Carassius auratus]	K18261//dysferlin
ENSDARP00000141335	13.843	6.15	-1.09868	0.0292583	0.00220852	GO:0042886//amide transport;GO:0033036//macromolecule localization;GO:0006906//vesicle fusion;GO:0061025//membrane fusion;GO:0048193//Golgi vesicle transport;GO:0061024//membrane organization;GO:0046907//intracellular transport;GO:0008104//protein localization;GO:0006888//ER to Golgi vesicle-mediated transport;GO:0051641//cellular localization;GO:0051649//establishment of localization in cell;GO:…	XP_026098799.1|2.2e-116|vesicle-trafficking protein SEC22b-B-like isoform X2 [Carassius auratus]	K08517//vesicle transport protein SEC22+ko04145//Phagosome+ko05134//Legionellosis+ko04130//SNARE interactions in vesicular transport
CI01000010_03101723_03103968-D3	8.093	2.65	-1.5346	0.000236616	5.1342e-06	GO:0042886//amide transport;GO:0071702//organic substance transport;GO:0015833//peptide transport;GO:0016043//cellular component organization;GO:0048280//vesicle fusion with Golgi apparatus;GO:0009987//cellular process;GO:0006888//ER to Golgi vesicle-mediated transport;GO:0071705//nitrogen compound transport;GO:0048284//organelle fusion;GO:0048193//Golgi vesicle transport;GO:0008104//protein loca…	XP_026126629.1|3.7e-112|vesicle-trafficking protein SEC22b-B isoform X2 [Carassius auratus]	K08517//vesicle transport protein SEC22+ko04145//Phagosome+ko05134//Legionellosis+ko04130//SNARE interactions in vesicular transport;K08517//vesicle transport protein SEC22+ko04145//Phagosome+ko05134//Legionellosis+ko04130//SNARE interactions in vesicular transport;K08517//vesicle transport protein SEC22+ko04145//Phagosome+ko05134//Legionellosis+ko04130//SNARE interactions in vesicular transport
ENSDARP00000115027-D2	0.07	0.353	2.01554	0.0328844	0.00258391	GO:0043085//positive regulation of catalytic activity;GO:0051641//cellular localization;GO:0051336//regulation of hydrolase activity;GO:0090630//activation of GTPase activity;GO:0071702//organic substance transport;GO:0071705//nitrogen compound transport;GO:0015833//peptide transport;GO:0065007//biological regulation;GO:0045184//establishment of protein localization;GO:0044093//positive regulatio…	XP_026085671.1|0.0e+00|TBC1 domain family member 9-like [Carassius auratus]	K19951//TBC1 domain family member 8/9
CI01000039_05651770_05666399	0.836	3.44	1.95096	0.000124991	2.3731e-06	GO:0043087//regulation of GTPase activity;GO:0051345//positive regulation of hydrolase activity;GO:0051336//regulation of hydrolase activity;GO:0065007//biological regulation;GO:0009987//cellular process;GO:0050896//response to stimulus;GO:0051716//cellular response to stimulus;GO:0007165//signal transduction;GO:0050790//regulation of catalytic activity;GO:0035556//intracellular signal transducti…	XP_019788354.1|9.8e-216|PREDICTED: ras-GEF domain-containing family member 1B isoform X1 [Tursiops truncatus]	K03781//catalase [EC:1.11.1.6]+ko05014//Amyotrophic lateral sclerosis (ALS)+ko04146//Peroxisome+ko04211//Longevity regulating pathway+ko04212//Longevity regulating pathway - worm+ko04213//Longevity regulating pathway - multiple species+ko01200//Carbon metabolism+ko00380//Tryptophan metabolism+ko04068//FoxO signaling pathway+ko00630//Glyoxylate and dicarboxylate metabolism;K08018//Rap guanine nucl…
ENSDARP00000066390	0.056	1.263	4.36244	2.50021e-10	1.03754e-12	GO:0043167//ion binding;GO:0032555//purine ribonucleotide binding;GO:0016773//phosphotransferase activity, alcohol group as acceptor;GO:0005524//ATP binding;GO:0016772//transferase activity, transferring phosphorus-containing groups;GO:0035639//purine ribonucleoside triphosphate binding;GO:0004672//protein kinase activity;GO:1901265//nucleoside phosphate binding;GO:0032559//adenyl ribonucleotide …	XP_016126028.1|2.4e-239|PREDICTED: casein kinase I-like [Sinocyclocheilus grahami]	K08960//casein kinase 1, epsilon [EC:2.7.11.1]+ko04391//Hippo signaling pathway - fly+ko04390//Hippo signaling pathway+ko04392//Hippo signaling pathway - multiple species+ko04310//Wnt signaling pathway+ko04341//Hedgehog signaling pathway - fly+ko04340//Hedgehog signaling pathway+ko04711//Circadian rhythm - fly+ko04710//Circadian rhythm+ko04068//FoxO signaling pathway;K08960//casein kinase 1, epsi…
ENSDARP00000059208-D2	2.686	13.34	2.11677	0.000536005	1.34623e-05	GO:0043167//ion binding;GO:0043169//cation binding;GO:0046872//metal ion binding;GO:0005488//binding;	XP_026074014.1|2.0e-240|WD repeat and FYVE domain-containing protein 2 [Carassius auratus]	K12182//hepatocyte growth factor-regulated tyrosine kinase substrate+ko04144//Endocytosis+ko04145//Phagosome
ENSDARP00000072127	12.6	53.18	1.74711	0.0432217	0.00382992	GO:0043170//macromolecule metabolic process;GO:0008152//metabolic process;GO:0019538//protein metabolic process;GO:0044238//primary metabolic process;GO:0071704//organic substance metabolic process;GO:1901564//organonitrogen compound metabolic process;GO:0006807//nitrogen compound metabolic process;GO:0006508//proteolysis;GO:0005615//extracellular space;GO:0044421//extracellular region part;GO:00…	XP_026105054.1|4.8e-136|trypsin-3-like [Carassius auratus]	K01312//trypsin [EC:3.4.21.4]+ko04974//Protein digestion and absorption+ko04972//Pancreatic secretion+ko04080//Neuroactive ligand-receptor interaction+ko05164//Influenza A;K01312//trypsin [EC:3.4.21.4]+ko04974//Protein digestion and absorption+ko04972//Pancreatic secretion+ko04080//Neuroactive ligand-receptor interaction+ko05164//Influenza A
BGI_novel_G002414	460.373	232.273	-0.971955	0.0363065	0.00297983	GO:0043170//macromolecule metabolic process;GO:0034645//cellular macromolecule biosynthetic process;GO:0044267//cellular protein metabolic process;GO:0032501//multicellular organismal process;GO:0006518//peptide metabolic process;GO:0048856//anatomical structure development;GO:0043604//amide biosynthetic process;GO:0009058//biosynthetic process;GO:0010467//gene expression;GO:0048872//homeostasis …		K02942//large subunit ribosomal protein LP1+ko03010//Ribosome
CI01000019_04220012_04222822	1363.31	711.543	-0.921117	0.0497483	0.00468081	GO:0043170//macromolecule metabolic process;GO:0044249//cellular biosynthetic process;GO:0006412//translation;GO:0044260//cellular macromolecule metabolic process;GO:0044267//cellular protein metabolic process;GO:0043603//cellular amide metabolic process;GO:0009987//cellular process;GO:0034641//cellular nitrogen compound metabolic process;GO:0008152//metabolic process;GO:0010467//gene expression;…	KQK73926.1|1.2e-67|40S ribosomal protein S16-like protein [Amazona aestiva]	K02960//small subunit ribosomal protein S16e+ko03010//Ribosome;K02960//small subunit ribosomal protein S16e+ko03010//Ribosome
CI01000339_02528763_02532854	2.303	1.023	-1.11822	0.0467771	0.00427565	GO:0043170//macromolecule metabolic process;GO:0046483//heterocycle metabolic process;GO:0006396//RNA processing;GO:0006139//nucleobase-containing compound metabolic process;GO:0006807//nitrogen compound metabolic process;GO:0090304//nucleic acid metabolic process;GO:0034641//cellular nitrogen compound metabolic process;GO:0010467//gene expression;GO:0016070//RNA metabolic process;GO:0044238//pri…	XP_026066690.1|0.0e+00|tRNA (uracil-5-)-methyltransferase homolog A-like [Carassius auratus]	K15332//tRNA (uracil-5-)-methyltransferase [EC:2.1.1.-];K15332//tRNA (uracil-5-)-methyltransferase [EC:2.1.1.-]
ENSDARP00000131114-D2	1.296	0.303	-1.95741	0.00371245	0.000147314	GO:0043170//macromolecule metabolic process;GO:0046907//intracellular transport;GO:0006403//RNA localization;GO:0010468//regulation of gene expression;GO:0010604//positive regulation of macromolecule metabolic process;GO:0051170//import into nucleus;GO:0051171//regulation of nitrogen compound metabolic process;GO:0008152//metabolic process;GO:0048518//positive regulation of biological process;GO:…	XP_026076487.1|0.0e+00|nuclear pore complex protein Nup85-like isoform X1 [Carassius auratus]	K14304//nuclear pore complex protein Nup85+ko03013//RNA transport;K14304//nuclear pore complex protein Nup85+ko03013//RNA transport
ENSDARP00000131571	8.046	3.696	-1.13321	0.0277656	0.00204689	GO:0043170//macromolecule metabolic process;GO:1901575//organic substance catabolic process;GO:1901564//organonitrogen compound metabolic process;GO:0009056//catabolic process;GO:0019538//protein metabolic process;GO:0008152//metabolic process;GO:0044238//primary metabolic process;GO:0071704//organic substance metabolic process;GO:1901565//organonitrogen compound catabolic process;GO:0009057//mac…	XP_026147123.1|1.1e-247|26S proteasome regulatory subunit 4-like isoform X1 [Carassius auratus]	K03062//26S proteasome regulatory subunit T2+ko05203//Viral carcinogenesis+ko03050//Proteasome+ko05165//Human papillomavirus infection+ko05169//Epstein-Barr virus infection;K03062//26S proteasome regulatory subunit T2+ko05203//Viral carcinogenesis+ko03050//Proteasome+ko05165//Human papillomavirus infection+ko05169//Epstein-Barr virus infection
ENSONIP00000023433-D2	0.533	2.036	1.72141	0.0472016	0.00433877	GO:0043226//organelle;GO:0005737//cytoplasm;GO:0043229//intracellular organelle;GO:0005622//intracellular;GO:0005623//cell;GO:0005634//nucleus;GO:0043227//membrane-bounded organelle;GO:0044464//cell part;GO:0044424//intracellular part;GO:0043231//intracellular membrane-bounded organelle;GO:0017076//purine nucleotide binding;GO:0032559//adenyl ribonucleotide binding;GO:1901363//heterocyclic compou…	XP_026060914.1|3.3e-255|death-associated protein kinase 3-like [Carassius auratus]	K08803//death-associated protein kinase [EC:2.7.11.1]+ko04140//Autophagy - animal+ko05219//Bladder cancer+ko05200//Pathways in cancer
CI01000113_00574016_00587822-D2	1.113	0.243	-2.03667	0.00091595	2.59116e-05	GO:0043226//organelle;GO:0043229//intracellular organelle;GO:0044464//cell part;GO:0005622//intracellular;GO:0043227//membrane-bounded organelle;GO:0005623//cell;GO:0044424//intracellular part;GO:0043231//intracellular membrane-bounded organelle;GO:0005634//nucleus;GO:0003682//chromatin binding;GO:0043169//cation binding;GO:0046872//metal ion binding;GO:0008168//methyltransferase activity;GO:0003…	XP_026056843.1|0.0e+00|DNA (cytosine-5)-methyltransferase 1-like [Carassius auratus]	K00558//DNA (cytosine-5)-methyltransferase 1 [EC:2.1.1.37]+ko05206//MicroRNAs in cancer+ko01100//Metabolic pathways+ko00270//Cysteine and methionine metabolism;K00558//DNA (cytosine-5)-methyltransferase 1 [EC:2.1.1.37]+ko05206//MicroRNAs in cancer+ko01100//Metabolic pathways+ko00270//Cysteine and methionine metabolism
BGI_novel_G001651	0.233	1.46	2.50402	1.00542e-05	1.25442e-07	GO:0043226//organelle;GO:0043229//intracellular organelle;GO:0044464//cell part;GO:0005623//cell;GO:0044425//membrane part;GO:0043231//intracellular membrane-bounded organelle;GO:0031224//intrinsic component of membrane;GO:0043227//membrane-bounded organelle;GO:0016020//membrane;GO:0005622//intracellular;GO:0044424//intracellular part;GO:0016021//integral component of membrane;GO:0003824//catalyt…		K00699//glucuronosyltransferase [EC:2.4.1.17]+ko00980//Metabolism of xenobiotics by cytochrome P450+ko00982//Drug metabolism - cytochrome P450+ko00983//Drug metabolism - other enzymes+ko00040//Pentose and glucuronate interconversions+ko00860//Porphyrin and chlorophyll metabolism+ko00053//Ascorbate and aldarate metabolism+ko00830//Retinol metabolism+ko05204//Chemical carcinogenesis+ko00140//Steroi…
ENSONIP00000005988-D13	0.146	45.13	3.98719	0.0006807	1.8075e-05	GO:0043227//membrane-bounded organelle;GO:0005634//nucleus;GO:0043229//intracellular organelle;GO:0005623//cell;GO:0044424//intracellular part;GO:0043231//intracellular membrane-bounded organelle;GO:0043226//organelle;GO:0005622//intracellular;GO:0005737//cytoplasm;GO:0044464//cell part;GO:0005488//binding;GO:0032555//purine ribonucleotide binding;GO:0097159//organic cyclic compound binding;GO:00…	XP_026063887.1|0.0e+00|heat shock 70 kDa protein-like [Carassius auratus]	K03283//heat shock 70kDa protein 1/2/6/8+ko03040//Spliceosome+ko04144//Endocytosis+ko04141//Protein processing in endoplasmic reticulum+ko05134//Legionellosis+ko04213//Longevity regulating pathway - multiple species+ko04915//Estrogen signaling pathway+ko04612//Antigen processing and presentation+ko05145//Toxoplasmosis+ko04010//MAPK signaling pathway+ko05162//Measles+ko05164//Influenza A;K03283//h…
ENSDARP00000024987-D2	1.486	16.176	3.06621	4.21478e-06	4.6413e-08	GO:0043227//membrane-bounded organelle;GO:0043229//intracellular organelle;GO:0005623//cell;GO:0043231//intracellular membrane-bounded organelle;GO:0005622//intracellular;GO:0044464//cell part;GO:0043226//organelle;GO:0005634//nucleus;GO:0044424//intracellular part;GO:0008270//zinc ion binding;GO:0005488//binding;GO:0005496//steroid binding;GO:0008289//lipid binding;GO:0043565//sequence-specific …	XP_026089164.1|0.0e+00|estrogen receptor-like isoform X1 [Carassius auratus]	K08550//estrogen receptor alpha+ko01522//Endocrine resistance+ko04919//Thyroid hormone signaling pathway+ko04917//Prolactin signaling pathway+ko04915//Estrogen signaling pathway+ko05200//Pathways in cancer+ko05205//Proteoglycans in cancer+ko05224//Breast cancer+ko04961//Endocrine and other factor-regulated calcium reabsorption
BGI_novel_G001070	17.606	7.953	-1.09632	0.00890321	0.000450847	GO:0043227//membrane-bounded organelle;GO:0044444//cytoplasmic part;GO:0005622//intracellular;GO:0031083//BLOC-1 complex;GO:0016020//membrane;GO:0044424//intracellular part;GO:0031082//BLOC complex;GO:0044425//membrane part;GO:0043229//intracellular organelle;GO:0005737//cytoplasm;GO:0043226//organelle;GO:0044445//cytosolic part;GO:0019898//extrinsic component of membrane;GO:0012505//endomembrane…		K20188//biogenesis of lysosome-related organelles complex 1 subunit 6
ENSORLP00000000809-D3	4.05	18.4	2.09651	8.74565e-07	7.733e-09	GO:0043228//non-membrane-bounded organelle;GO:0005622//intracellular;GO:0044446//intracellular organelle part;GO:0016459//myosin complex;GO:0043226//organelle;GO:0005623//cell;GO:0044464//cell part;GO:0043229//intracellular organelle;GO:0044424//intracellular part;GO:0044422//organelle part;GO:0005856//cytoskeleton;GO:0032991//protein-containing complex;GO:0015629//actin cytoskeleton;GO:0043232//…	XP_016423269.1|0.0e+00|PREDICTED: myosin-9-like [Sinocyclocheilus rhinocerous]	K10352//myosin heavy chain+ko04530//Tight junction;K10352//myosin heavy chain+ko04530//Tight junction;K10352//myosin heavy chain+ko04530//Tight junction;K10352//myosin heavy chain+ko04530//Tight junction
CI01000004_06571261_06572539-D3	25.173	7.293	-1.74578	2.36907e-05	3.45058e-07	GO:0043229//intracellular organelle;GO:0044444//cytoplasmic part;GO:0012505//endomembrane system;GO:0044464//cell part;GO:0044432//endoplasmic reticulum part;GO:0044422//organelle part;GO:0005788//endoplasmic reticulum lumen;GO:0070013//intracellular organelle lumen;GO:0005622//intracellular;GO:0043231//intracellular membrane-bounded organelle;GO:0005783//endoplasmic reticulum;GO:0044424//intrace…	XP_016348655.1|7.5e-31|PREDICTED: 15 kDa selenoprotein-like [Sinocyclocheilus anshuiensis]
ENSDARP00000044223	0.876	2.8	1.52783	0.0429279	0.00379457	GO:0043231//intracellular membrane-bounded organelle;GO:0005622//intracellular;GO:0043229//intracellular organelle;GO:0005634//nucleus;GO:0043227//membrane-bounded organelle;GO:0043226//organelle;GO:0005623//cell;GO:0044464//cell part;GO:0044424//intracellular part;GO:0003676//nucleic acid binding;GO:0003677//DNA binding;GO:0005488//binding;GO:1901363//heterocyclic compound binding;GO:0097159//or…	XP_026089360.1|9.3e-274|transcription factor Sox-7-like [Carassius auratus]	K09270//transcription factor SOX7/8/10/18 (SOX group E/F)
ENSDARP00000099076	1.83	0.66	-1.37494	0.0108336	0.000586338	GO:0043231//intracellular membrane-bounded organelle;GO:0005623//cell;GO:0043229//intracellular organelle;GO:0044424//intracellular part;GO:0043227//membrane-bounded organelle;GO:0044464//cell part;GO:0043226//organelle;GO:0005622//intracellular;GO:0005634//nucleus;GO:0097159//organic cyclic compound binding;GO:0003677//DNA binding;GO:0003676//nucleic acid binding;GO:1901363//heterocyclic compoun…	XP_026098484.1|0.0e+00|HMG domain-containing protein 3 [Carassius auratus]
ENSDARP00000025096-D3	6.236	2.523	-1.15769	0.0393534	0.00334946	GO:0043231//intracellular membrane-bounded organelle;GO:0043229//intracellular organelle;GO:0043226//organelle;GO:0044464//cell part;GO:0005622//intracellular;GO:0005623//cell;GO:0043227//membrane-bounded organelle;GO:0044424//intracellular part;GO:0005634//nucleus;	XP_026130746.1|6.8e-225|histone-binding protein RBBP7-like isoform X2 [Carassius auratus]	K10752//histone-binding protein RBBP4+ko04218//Cellular senescence;K10752//histone-binding protein RBBP4+ko04218//Cellular senescence;K10752//histone-binding protein RBBP4+ko04218//Cellular senescence
ENSONIP00000022112-D4	1.483	7.426	2.14638	0.000796736	2.18908e-05	GO:0043232//intracellular non-membrane-bounded organelle;GO:0043228//non-membrane-bounded organelle;GO:0044464//cell part;GO:0043226//organelle;GO:0044424//intracellular part;GO:0005856//cytoskeleton;GO:0005623//cell;GO:0043229//intracellular organelle;GO:0005622//intracellular;GO:0008092//cytoskeletal protein binding;GO:0005488//binding;GO:0003779//actin binding;GO:0005515//protein binding;	XP_016415844.1|0.0e+00|PREDICTED: moesin-like [Sinocyclocheilus rhinocerous]	K05763//moesin+ko04810//Regulation of actin cytoskeleton+ko04530//Tight junction+ko05205//Proteoglycans in cancer+ko04670//Leukocyte transendothelial migration+ko05162//Measles;K05763//moesin+ko04810//Regulation of actin cytoskeleton+ko04530//Tight junction+ko05205//Proteoglycans in cancer+ko04670//Leukocyte transendothelial migration+ko05162//Measles
ENSDARP00000002797-D18	0.086	0.96	2.43633	0.0433046	0.00384034	GO:0043296//apical junction complex;GO:0005923//bicellular tight junction;GO:0005911//cell-cell junction;GO:0005623//cell;GO:0031224//intrinsic component of membrane;GO:0005886//plasma membrane;GO:0016021//integral component of membrane;GO:0070160//tight junction;GO:0044464//cell part;GO:0030054//cell junction;GO:0016020//membrane;GO:0071944//cell periphery;GO:0044425//membrane part;GO:0005198//s…	XP_026090208.1|2.8e-116|claudin-3-like [Carassius auratus]	K06087//claudin+ko04514//Cell adhesion molecules (CAMs)+ko04530//Tight junction+ko04670//Leukocyte transendothelial migration+ko05160//Hepatitis C
CI01000119_01800069_01805163	8.256	26.27	1.70088	0.000192339	4.01696e-06	GO:0043412//macromolecule modification;GO:0007154//cell communication;GO:0065007//biological regulation;GO:0006468//protein phosphorylation;GO:0043170//macromolecule metabolic process;GO:0023014//signal transduction by protein phosphorylation;GO:0071704//organic substance metabolic process;GO:0050789//regulation of biological process;GO:0044267//cellular protein metabolic process;GO:0006807//nitr…	KTF87740.1|2.8e-187|hypothetical protein cypCar_00012993 [Cyprinus carpio]	K08272//calcium binding protein 39+ko04152//AMPK signaling pathway+ko04150//mTOR signaling pathway;K08272//calcium binding protein 39+ko04152//AMPK signaling pathway+ko04150//mTOR signaling pathway
ENSONIP00000002959	33.676	15.633	-1.07778	0.0311593	0.00240864	GO:0043412//macromolecule modification;GO:0036211//protein modification process;GO:0000338//protein deneddylation;GO:0006807//nitrogen compound metabolic process;GO:0006508//proteolysis;GO:0019538//protein metabolic process;GO:0009987//cellular process;GO:0008152//metabolic process;GO:0044260//cellular macromolecule metabolic process;GO:0044237//cellular metabolic process;GO:0043170//macromolecul…	XP_026137104.1|7.4e-167|COP9 signalosome complex subunit 6-like [Carassius auratus]	K12179//COP9 signalosome complex subunit 6;K12179//COP9 signalosome complex subunit 6
ENSDARP00000131381	5.026	1.326	-1.82716	0.000183691	3.78652e-06	GO:0043412//macromolecule modification;GO:0043170//macromolecule metabolic process;GO:0071704//organic substance metabolic process;GO:0044237//cellular metabolic process;GO:0044238//primary metabolic process;GO:0009987//cellular process;GO:0008152//metabolic process;GO:0044260//cellular macromolecule metabolic process;GO:0006464//cellular protein modification process;GO:1901564//organonitrogen co…	XP_026123660.1|2.4e-294|LOW QUALITY PROTEIN: NEDD8-activating enzyme E1 regulatory subunit-like [Carassius auratus]	K04532//amyloid beta precursor protein binding protein 1+ko05010//Alzheimer disease;K04532//amyloid beta precursor protein binding protein 1+ko05010//Alzheimer disease
ENSDARP00000133399	6.223	2.85	-1.06994	0.014911	0.000886725	GO:0043413//macromolecule glycosylation;GO:0071704//organic substance metabolic process;GO:1901135//carbohydrate derivative metabolic process;GO:0043412//macromolecule modification;GO:0036211//protein modification process;GO:0034645//cellular macromolecule biosynthetic process;GO:0043170//macromolecule metabolic process;GO:0006629//lipid metabolic process;GO:0044249//cellular biosynthetic process…	XP_026087324.1|1.9e-283|dol-P-Man:Man(7)GlcNAc(2)-PP-Dol alpha-1,6-mannosyltransferase [Carassius auratus]	K03847//alpha-1,6-mannosyltransferase [EC:2.4.1.260]+ko00510//N-Glycan biosynthesis+ko01100//Metabolic pathways;K03847//alpha-1,6-mannosyltransferase [EC:2.4.1.260]+ko00510//N-Glycan biosynthesis+ko01100//Metabolic pathways
ENSDARP00000093301	17.203	5.853	-1.47397	0.00126664	3.85463e-05	GO:0043413//macromolecule glycosylation;GO:1901576//organic substance biosynthetic process;GO:0009987//cellular process;GO:1901137//carbohydrate derivative biosynthetic process;GO:1901564//organonitrogen compound metabolic process;GO:0044260//cellular macromolecule metabolic process;GO:0009101//glycoprotein biosynthetic process;GO:0006464//cellular protein modification process;GO:0071704//organic…	XP_026139475.1|0.0e+00|dolichyl-diphosphooligosaccharide--protein glycosyltransferase subunit STT3B-like [Carassius auratus]	K07151//dolichyl-diphosphooligosaccharide---protein glycosyltransferase [EC:2.4.99.18]+ko04141//Protein processing in endoplasmic reticulum+ko00510//N-Glycan biosynthesis+ko01100//Metabolic pathways
CI01000375_00113722_00118085	26.42	11.426	-1.10819	0.0466471	0.00425871	GO:0043436//oxoacid metabolic process;GO:0009060//aerobic respiration;GO:0019752//carboxylic acid metabolic process;GO:0006106//fumarate metabolic process;GO:0016999//antibiotic metabolic process;GO:0055114//oxidation-reduction process;GO:0006101//citrate metabolic process;GO:0044237//cellular metabolic process;GO:0015980//energy derivation by oxidation of organic compounds;GO:0044238//primary me…	XP_026131769.1|8.3e-282|fumarate hydratase, mitochondrial-like [Carassius auratus]	K01679//fumarate hydratase, class II [EC:4.2.1.2]+ko01200//Carbon metabolism+ko05211//Renal cell carcinoma+ko00020//Citrate cycle (TCA cycle)+ko05200//Pathways in cancer+ko04934//Cushing syndrome+ko00620//Pyruvate metabolism+ko01100//Metabolic pathways;K01679//fumarate hydratase, class II [EC:4.2.1.2]+ko01200//Carbon metabolism+ko05211//Renal cell carcinoma+ko00020//Citrate cycle (TCA cycle)+ko05…
ENSDARP00000003684	0.216	0.976	1.9261	0.0167875	0.0010254	GO:0043436//oxoacid metabolic process;GO:0009987//cellular process;GO:0033559//unsaturated fatty acid metabolic process;GO:0006979//response to oxidative stress;GO:0044237//cellular metabolic process;GO:0006690//icosanoid metabolic process;GO:0006629//lipid metabolic process;GO:0050896//response to stimulus;GO:1901568//fatty acid derivative metabolic process;GO:0006954//inflammatory response;GO:0…	XP_026146556.1|0.0e+00|prostaglandin G/H synthase 2-like isoform X2 [Carassius auratus]	K11987//prostaglandin-endoperoxide synthase 2 [EC:1.14.99.1]+ko05222//Small cell lung cancer+ko04913//Ovarian steroidogenesis+ko04657//IL-17 signaling pathway+ko04726//Serotonergic synapse+ko04723//Retrograde endocannabinoid signaling+ko00590//Arachidonic acid metabolism+ko04625//C-type lectin receptor signaling pathway+ko04668//TNF signaling pathway+ko05140//Leishmaniasis+ko05200//Pathways in ca…
ENSDARP00000139005-D2	7.973	20.37	1.34759	0.000170744	3.45943e-06	GO:0043436//oxoacid metabolic process;GO:0009987//cellular process;GO:0044238//primary metabolic process;GO:0044281//small molecule metabolic process;GO:0006082//organic acid metabolic process;GO:0006807//nitrogen compound metabolic process;GO:0008152//metabolic process;GO:1901564//organonitrogen compound metabolic process;GO:0044237//cellular metabolic process;GO:0071704//organic substance metab…	XP_026134393.1|0.0e+00|glutamate dehydrogenase, mitochondrial-like [Carassius auratus]	K00261//glutamate dehydrogenase (NAD(P)+) [EC:1.4.1.3]+ko00910//Nitrogen metabolism+ko04217//Necroptosis+ko01200//Carbon metabolism+ko00250//Alanine, aspartate and glutamate metabolism+ko00471//D-Glutamine and D-glutamate metabolism+ko00220//Arginine biosynthesis+ko04964//Proximal tubule bicarbonate reclamation+ko01100//Metabolic pathways;K00261//glutamate dehydrogenase (NAD(P)+) [EC:1.4.1.3]+ko0…
ENSDARP00000092744	9.093	76.7	2.89255	8.00861e-09	4.32264e-11	GO:0043436//oxoacid metabolic process;GO:0043648//dicarboxylic acid metabolic process;GO:0019752//carboxylic acid metabolic process;GO:0006108//malate metabolic process;GO:0008152//metabolic process;GO:0071704//organic substance metabolic process;GO:0044281//small molecule metabolic process;GO:0044237//cellular metabolic process;GO:0006082//organic acid metabolic process;GO:0032787//monocarboxyli…	NP_001296966.1|0.0e+00|NADP-dependent malic enzyme [Danio rerio]	K00029//malate dehydrogenase (oxaloacetate-decarboxylating)(NADP+) [EC:1.1.1.40]+ko01200//Carbon metabolism+ko00620//Pyruvate metabolism+ko01100//Metabolic pathways
BGI_novel_G001121	3.993	40.026	3.24482	7.49468e-20	8.13115e-23	GO:0043603//cellular amide metabolic process;GO:0009056//catabolic process;GO:1901564//organonitrogen compound metabolic process;GO:0034641//cellular nitrogen compound metabolic process;GO:0019538//protein metabolic process;GO:0009987//cellular process;GO:1901565//organonitrogen compound catabolic process;GO:1901575//organic substance catabolic process;GO:0006807//nitrogen compound metabolic proc…		K11140//aminopeptidase N [EC:3.4.11.2]+ko04640//Hematopoietic cell lineage+ko04614//Renin-angiotensin system+ko00480//Glutathione metabolism+ko01100//Metabolic pathways
CI01000005_05946561_05962719	4.196	39.636	3.22312	2.22783e-22	1.93361e-25	GO:0043604//amide biosynthetic process;GO:0042761//very long-chain fatty acid biosynthetic process;GO:0035383//thioester metabolic process;GO:0046394//carboxylic acid biosynthetic process;GO:0044272//sulfur compound biosynthetic process;GO:0009108//coenzyme biosynthetic process;GO:1901293//nucleoside phosphate biosynthetic process;GO:0006753//nucleoside phosphate metabolic process;GO:1901576//org…	XP_026080513.1|1.1e-166|elongation of very long chain fatty acids protein 5-like [Carassius auratus]	K10244//elongation of very long chain fatty acids protein 5 [EC:2.3.1.199]+ko01040//Biosynthesis of unsaturated fatty acids+ko00062//Fatty acid elongation+ko01100//Metabolic pathways+ko01212//Fatty acid metabolism;K10244//elongation of very long chain fatty acids protein 5 [EC:2.3.1.199]+ko01040//Biosynthesis of unsaturated fatty acids+ko00062//Fatty acid elongation+ko01100//Metabolic pathways+ko…
CI01000009_08283637_08293491	6.823	2.883	-1.18685	0.00767489	0.000372202	GO:0044085//cellular component biogenesis;GO:0022607//cellular component assembly;GO:0065003//protein-containing complex assembly;GO:0000338//protein deneddylation;GO:0034622//cellular protein-containing complex assembly;GO:0044260//cellular macromolecule metabolic process;GO:0006464//cellular protein modification process;GO:0071704//organic substance metabolic process;GO:0008152//metabolic proce…	XP_026127727.1|5.5e-203|E3 ubiquitin-protein ligase TRIM63 isoform X2 [Carassius auratus]	K10655//tripartite motif-containing protein 63 [EC:2.3.2.27];K10653//tripartite motif-containing protein 54;K12181//COP9 signalosome complex subunit 8
ENSONIP00000020733	12.406	5.136	-1.20748	0.00920557	0.000473899	GO:0044087//regulation of cellular component biogenesis;GO:0044265//cellular macromolecule catabolic process;GO:0045944//positive regulation of transcription by RNA polymerase II;GO:0045899//positive regulation of RNA polymerase II transcriptional preinitiation complex assembly;GO:0045893//positive regulation of transcription, DNA-templated;GO:0051130//positive regulation of cellular component or…	ETE70098.1|2.0e-194|26S protease regulatory subunit 8, partial [Ophiophagus hannah]	K03066//26S proteasome regulatory subunit T6+ko03050//Proteasome+ko05169//Epstein-Barr virus infection;K03066//26S proteasome regulatory subunit T6+ko03050//Proteasome+ko05169//Epstein-Barr virus infection
ENSDARP00000139404	0.05	0.56	2.72587	0.0232218	0.0015829	GO:0044212//transcription regulatory region DNA binding;GO:0001067//regulatory region nucleic acid binding;GO:0097159//organic cyclic compound binding;GO:0005488//binding;GO:0003676//nucleic acid binding;GO:0140110//transcription regulator activity;GO:0003677//DNA binding;GO:1901363//heterocyclic compound binding;GO:0003700//DNA-binding transcription factor activity;	XP_026091319.1|3.1e-280|interferon regulatory factor 6-like [Carassius auratus]	K10154//interferon regulatory factor 6
ENSORLP00000018647	0.243	2.276	2.92245	5.08954e-06	5.71659e-08	GO:0044237//cellular metabolic process;GO:0006082//organic acid metabolic process;GO:0070887//cellular response to chemical stimulus;GO:0009056//catabolic process;GO:0009987//cellular process;GO:0042221//response to chemical;GO:0044248//cellular catabolic process;GO:0008152//metabolic process;GO:0071704//organic substance metabolic process;GO:0044281//small molecule metabolic process;GO:0042738//…	XP_026105588.1|1.2e-290|cytochrome P450 2J2-like [Carassius auratus]	K17856//cytochrome P450 family 2 subfamily N;K07418//cytochrome P450 family 2 subfamily J [EC:1.14.14.1 1.14.14.73 1.14.14.74 1.14.14.75]+ko04913//Ovarian steroidogenesis+ko04726//Serotonergic synapse+ko00590//Arachidonic acid metabolism+ko04750//Inflammatory mediator regulation of TRP channels+ko00591//Linoleic acid metabolism+ko01100//Metabolic pathways
ENSXMAP00000014799	0.706	1.85	1.38989	0.00244639	8.60605e-05	GO:0044237//cellular metabolic process;GO:0006397//mRNA processing;GO:0010467//gene expression;GO:0071704//organic substance metabolic process;GO:0006396//RNA processing;GO:0006725//cellular aromatic compound metabolic process;GO:0034641//cellular nitrogen compound metabolic process;GO:0016070//RNA metabolic process;GO:0043170//macromolecule metabolic process;GO:0008152//metabolic process;GO:0016…	XP_026077766.1|2.3e-308|heterogeneous nuclear ribonucleoprotein L-like [Carassius auratus]	K13159//heterogeneous nuclear ribonucleoprotein L;K13159//heterogeneous nuclear ribonucleoprotein L
CI01000037_03811261_03823037-D2	13.24	5.303	-1.26033	0.00870444	0.000438185	GO:0044237//cellular metabolic process;GO:0006732//coenzyme metabolic process;GO:0008152//metabolic process;GO:0009117//nucleotide metabolic process;GO:0071704//organic substance metabolic process;GO:0006139//nucleobase-containing compound metabolic process;GO:0051186//cofactor metabolic process;GO:0006725//cellular aromatic compound metabolic process;GO:0046483//heterocycle metabolic process;GO:…	XP_026074591.1|0.0e+00|ATP-dependent (S)-NAD(P)H-hydrate dehydratase isoform X1 [Carassius auratus]	K17757//ATP-dependent NAD(P)H-hydrate dehydratase [EC:4.2.1.93];K17757//ATP-dependent NAD(P)H-hydrate dehydratase [EC:4.2.1.93];K17757//ATP-dependent NAD(P)H-hydrate dehydratase [EC:4.2.1.93]
CI01000055_01906064_01914629-D2	16.96	37.023	1.12006	0.00172549	5.66288e-05	GO:0044237//cellular metabolic process;GO:0006807//nitrogen compound metabolic process;GO:0009987//cellular process;GO:0044085//cellular component biogenesis;GO:0007267//cell-cell signaling;GO:0044260//cellular macromolecule metabolic process;GO:1903362//regulation of cellular protein catabolic process;GO:0010646//regulation of cell communication;GO:0032434//regulation of proteasomal ubiquitin-de…	XP_016385920.1|4.4e-236|PREDICTED: casein kinase I-like [Sinocyclocheilus rhinocerous]	K08959//casein kinase 1, delta [EC:2.7.11.1]+ko04390//Hippo signaling pathway+ko04340//Hedgehog signaling pathway+ko04710//Circadian rhythm+ko04540//Gap junction;K08959//casein kinase 1, delta [EC:2.7.11.1]+ko04390//Hippo signaling pathway+ko04340//Hedgehog signaling pathway+ko04710//Circadian rhythm+ko04540//Gap junction
ENSDARP00000105775	13.756	5.163	-1.35753	0.00080627	2.22403e-05	GO:0044237//cellular metabolic process;GO:0008152//metabolic process;GO:0000103//sulfate assimilation;GO:0006790//sulfur compound metabolic process;GO:0009987//cellular process;GO:0004779//sulfate adenylyltransferase activity;GO:0005524//ATP binding;GO:0017076//purine nucleotide binding;GO:1901265//nucleoside phosphate binding;GO:0097159//organic cyclic compound binding;GO:0004781//sulfate adenyl…	XP_016091235.1|0.0e+00|PREDICTED: bifunctional 3'-phosphoadenosine 5'-phosphosulfate synthase 2-like [Sinocyclocheilus grahami]	K13811//3'-phosphoadenosine 5'-phosphosulfate synthase [EC:2.7.7.4 2.7.1.25]+ko00230//Purine metabolism+ko00920//Sulfur metabolism+ko00261//Monobactam biosynthesis+ko01100//Metabolic pathways+ko00450//Selenocompound metabolism
ENSDARP00000062735	3.496	0.876	-1.90093	7.29158e-05	1.26573e-06	GO:0044237//cellular metabolic process;GO:0009165//nucleotide biosynthetic process;GO:0051188//cofactor biosynthetic process;GO:0009150//purine ribonucleotide metabolic process;GO:0009259//ribonucleotide metabolic process;GO:1901360//organic cyclic compound metabolic process;GO:1901137//carbohydrate derivative biosynthetic process;GO:0009117//nucleotide metabolic process;GO:0034033//purine nucleo…	XP_026114267.1|0.0e+00|bifunctional coenzyme A synthase-like [Carassius auratus]	K02318//phosphopantetheine adenylyltransferase / dephospho-CoA kinase [EC:2.7.7.3 2.7.1.24]+ko00770//Pantothenate and CoA biosynthesis+ko01100//Metabolic pathways;K02318//phosphopantetheine adenylyltransferase / dephospho-CoA kinase [EC:2.7.7.3 2.7.1.24]+ko00770//Pantothenate and CoA biosynthesis+ko01100//Metabolic pathways
CI01000054_08013660_08018583-D4	6.823	2.783	-1.2299	0.0375515	0.00312988	GO:0044237//cellular metabolic process;GO:0009611//response to wounding;GO:0071103//DNA conformation change;GO:0034645//cellular macromolecule biosynthetic process;GO:0006338//chromatin remodeling;GO:0040007//growth;GO:0006950//response to stress;GO:0016043//cellular component organization;GO:0009987//cellular process;GO:0051276//chromosome organization;GO:0031099//regeneration;GO:0006139//nucleo…	ROK35761.1|2.1e-276|Histone-binding protein RBBP4 [Anabarilius grahami]	K10752//histone-binding protein RBBP4+ko04218//Cellular senescence
CI01000046_06077232_06091190-D2	6.353	12.123	1.11407	0.0121437	0.00067627	GO:0044237//cellular metabolic process;GO:0043170//macromolecule metabolic process;GO:0044238//primary metabolic process;GO:0006725//cellular aromatic compound metabolic process;GO:0009987//cellular process;GO:1901360//organic cyclic compound metabolic process;GO:0006397//mRNA processing;GO:0016071//mRNA metabolic process;GO:0010467//gene expression;GO:0046483//heterocycle metabolic process;GO:00…	XP_026060769.1|0.0e+00|E3 ubiquitin-protein ligase RBBP6-like isoform X2 [Carassius auratus]	K10624//E3 ubiquitin-protein ligase RBBP6 [EC:2.3.2.27];K10624//E3 ubiquitin-protein ligase RBBP6 [EC:2.3.2.27];K10624//E3 ubiquitin-protein ligase RBBP6 [EC:2.3.2.27];K10624//E3 ubiquitin-protein ligase RBBP6 [EC:2.3.2.27];K10624//E3 ubiquitin-protein ligase RBBP6 [EC:2.3.2.27]
CI01000304_12076818_12085420-D5	1.173	17.37	3.38524	6.571e-06	7.78846e-08	GO:0044237//cellular metabolic process;GO:0044257//cellular protein catabolic process;GO:0044260//cellular macromolecule metabolic process;GO:0006807//nitrogen compound metabolic process;GO:0032502//developmental process;GO:0032501//multicellular organismal process;GO:0019538//protein metabolic process;GO:0060215//primitive hemopoiesis;GO:0002376//immune system process;GO:0032446//protein modific…	XP_026059580.1|0.0e+00|tripartite motif-containing protein 2 isoform X1 [Carassius auratus]	K11997//tripartite motif-containing protein 2/3;K11997//tripartite motif-containing protein 2/3;K11997//tripartite motif-containing protein 2/3
ENSDARP00000002180-D2	1.586	6.68	2.01764	0.000131352	2.51881e-06	GO:0044237//cellular metabolic process;GO:0044281//small molecule metabolic process;GO:0006082//organic acid metabolic process;GO:0009987//cellular process;GO:0008152//metabolic process;GO:0044255//cellular lipid metabolic process;GO:0043436//oxoacid metabolic process;GO:0032787//monocarboxylic acid metabolic process;GO:0044238//primary metabolic process;GO:0006631//fatty acid metabolic process;G…	XP_026066744.1|0.0e+00|acetoacetyl-CoA synthetase [Carassius auratus]	K01907//acetoacetyl-CoA synthetase [EC:6.2.1.16]+ko00280//Valine, leucine and isoleucine degradation+ko00650//Butanoate metabolism
ENSDARP00000102480-D2	1.596	0.503	-1.56457	0.00536264	0.000236358	GO:0044237//cellular metabolic process;GO:0044283//small molecule biosynthetic process;GO:0019751//polyol metabolic process;GO:0019637//organophosphate metabolic process;GO:0009987//cellular process;GO:0046165//alcohol biosynthetic process;GO:0008152//metabolic process;GO:0006020//inositol metabolic process;GO:0071704//organic substance metabolic process;GO:0046173//polyol biosynthetic process;GO…	XP_016116412.1|0.0e+00|PREDICTED: inositol hexakisphosphate and diphosphoinositol-pentakisphosphate kinase 1-like isoform X4 [Sinocyclocheilus grahami]	K13024//inositol-hexakisphosphate/diphosphoinositol-pentakisphosphate 1-kinase [EC:2.7.4.24]+ko04070//Phosphatidylinositol signaling system;K13024//inositol-hexakisphosphate/diphosphoinositol-pentakisphosphate 1-kinase [EC:2.7.4.24]+ko04070//Phosphatidylinositol signaling system;K13024//inositol-hexakisphosphate/diphosphoinositol-pentakisphosphate 1-kinase [EC:2.7.4.24]+ko04070//Phosphatidylinosi…
CI01000030_07736031_07737720-D2	15.94	8.386	-0.887912	0.0393026	0.00334193	GO:0044237//cellular metabolic process;GO:0050789//regulation of biological process;GO:0006402//mRNA catabolic process;GO:0010605//negative regulation of macromolecule metabolic process;GO:0019222//regulation of metabolic process;GO:0044248//cellular catabolic process;GO:0006401//RNA catabolic process;GO:1901575//organic substance catabolic process;GO:0046700//heterocycle catabolic process;GO:000…	NP_001041471.1|1.8e-52|U6 snRNA-associated Sm-like protein LSm7 [Danio rerio]	K12626//U6 snRNA-associated Sm-like protein LSm7+ko03040//Spliceosome+ko03018//RNA degradation;K12626//U6 snRNA-associated Sm-like protein LSm7+ko03040//Spliceosome+ko03018//RNA degradation
ENSDARP00000136712	2.363	0.5	-2.15933	1.59025e-08	9.1441e-11	GO:0044237//cellular metabolic process;GO:0050896//response to stimulus;GO:0006259//DNA metabolic process;GO:0044260//cellular macromolecule metabolic process;GO:0006974//cellular response to DNA damage stimulus;GO:0034641//cellular nitrogen compound metabolic process;GO:0098813//nuclear chromosome segregation;GO:0140014//mitotic nuclear division;GO:0000819//sister chromatid segregation;GO:000680…	XP_016397269.1|0.0e+00|PREDICTED: sister chromatid cohesion protein PDS5 homolog B-like [Sinocyclocheilus rhinocerous]	K11267//sister chromatid cohesion protein PDS5;K11267//sister chromatid cohesion protein PDS5
ENSDARP00000135656	41.616	15.24	-1.39766	0.00104176	3.05726e-05	GO:0044237//cellular metabolic process;GO:0051179//localization;GO:0070838//divalent metal ion transport;GO:0065008//regulation of biological quality;GO:0055080//cation homeostasis;GO:0009059//macromolecule biosynthetic process;GO:0044249//cellular biosynthetic process;GO:0050801//ion homeostasis;GO:0006811//ion transport;GO:0008152//metabolic process;GO:0030001//metal ion transport;GO:0006807//n…	XP_018928272.1|4.3e-42|PREDICTED: selenoprotein K isoform X1 [Cyprinus carpio]
ENSDARP00000047376-D2	3.256	14.233	2.06908	6.0549e-08	3.92504e-10	GO:0044237//cellular metabolic process;GO:0071704//organic substance metabolic process;GO:0008152//metabolic process;GO:0006575//cellular modified amino acid metabolic process;GO:1901564//organonitrogen compound metabolic process;GO:0006577//amino-acid betaine metabolic process;GO:0009437//carnitine metabolic process;GO:0019254//carnitine metabolic process, CoA-linked;GO:0009987//cellular process…	XP_018934587.1|0.0e+00|PREDICTED: carnitine O-acetyltransferase-like isoform X1 [Cyprinus carpio]	K00624//carnitine O-acetyltransferase [EC:2.3.1.7]+ko04146//Peroxisome
CI01000006_01778632_01788481	2.75	0.826	-1.68184	0.00147531	4.67373e-05	GO:0044237//cellular metabolic process;GO:1901360//organic cyclic compound metabolic process;GO:0044249//cellular biosynthetic process;GO:0009059//macromolecule biosynthetic process;GO:1901576//organic substance biosynthetic process;GO:0044260//cellular macromolecule metabolic process;GO:0006725//cellular aromatic compound metabolic process;GO:0009987//cellular process;GO:0006260//DNA replication…	XP_026090332.1|0.0e+00|ribonucleoside-diphosphate reductase large subunit [Carassius auratus]	K10807//ribonucleoside-diphosphate reductase subunit M1 [EC:1.17.4.1]+ko00983//Drug metabolism - other enzymes+ko00230//Purine metabolism+ko00240//Pyrimidine metabolism+ko00480//Glutathione metabolism+ko01100//Metabolic pathways;K10807//ribonucleoside-diphosphate reductase subunit M1 [EC:1.17.4.1]+ko00983//Drug metabolism - other enzymes+ko00230//Purine metabolism+ko00240//Pyrimidine metabolism+k…
ENSONIP00000000680-D2	31.186	75.213	1.19028	0.0364521	0.00300167	GO:0044238//primary metabolic process;GO:0005975//carbohydrate metabolic process;GO:0071704//organic substance metabolic process;GO:0008152//metabolic process;GO:0102499//SHG alpha-glucan phosphorylase activity;GO:0016758//transferase activity, transferring hexosyl groups;GO:0036094//small molecule binding;GO:0050662//coenzyme binding;GO:0097159//organic cyclic compound binding;GO:0070279//vitami…	XP_026795771.1|0.0e+00|glycogen phosphorylase, liver form [Pangasianodon hypophthalmus]	K00688//glycogen phosphorylase [EC:2.4.1.1]+ko04217//Necroptosis+ko04910//Insulin signaling pathway+ko00500//Starch and sucrose metabolism+ko04931//Insulin resistance+ko01100//Metabolic pathways+ko04922//Glucagon signaling pathway
ENSDARP00000069326	6.336	2.476	-1.30797	0.0417815	0.00364791	GO:0044238//primary metabolic process;GO:0006725//cellular aromatic compound metabolic process;GO:0016070//RNA metabolic process;GO:0071704//organic substance metabolic process;GO:0006399//tRNA metabolic process;GO:0034470//ncRNA processing;GO:0006396//RNA processing;GO:0034641//cellular nitrogen compound metabolic process;GO:0044237//cellular metabolic process;GO:0008033//tRNA processing;GO:0034…	XP_026053437.1|3.4e-197|queuosine salvage protein [Carassius auratus]	K10395//kinesin family member 4/21/27;K13094//RNA-binding protein 5/10;K10395//kinesin family member 4/21/27;K13094//RNA-binding protein 5/10;K10395//kinesin family member 4/21/27;K13094//RNA-binding protein 5/10;K10395//kinesin family member 4/21/27;K13094//RNA-binding protein 5/10
CI01000004_05113181_05116553-D2	1068.16	3715.48	1.63091	0.0242651	0.00168748	GO:0044238//primary metabolic process;GO:0008152//metabolic process;GO:0005975//carbohydrate metabolic process;GO:0071704//organic substance metabolic process;GO:0016787//hydrolase activity;GO:0043167//ion binding;GO:0016160//amylase activity;GO:0043169//cation binding;GO:0016798//hydrolase activity, acting on glycosyl bonds;GO:0103025//alpha-amylase activity (releasing maltohexaose);GO:0005488//…	NP_998176.2|2.3e-297|amylase-3 protein precursor [Danio rerio]	K01176//alpha-amylase [EC:3.2.1.1]+ko00500//Starch and sucrose metabolism+ko04973//Carbohydrate digestion and absorption+ko01100//Metabolic pathways
ENSDARP00000063503	13.28	5.403	-1.29445	0.00319607	0.000121275	GO:0044238//primary metabolic process;GO:0008152//metabolic process;GO:0006796//phosphate-containing compound metabolic process;GO:0009987//cellular process;GO:0006793//phosphorus metabolic process;GO:0005997//xylulose metabolic process;GO:0044237//cellular metabolic process;GO:0019321//pentose metabolic process;GO:0044281//small molecule metabolic process;GO:0005996//monosaccharide metabolic pro…	XP_016326991.1|1.8e-213|PREDICTED: xylulose kinase isoform X1 [Sinocyclocheilus anshuiensis]	K00854//xylulokinase [EC:2.7.1.17]+ko00040//Pentose and glucuronate interconversions+ko01100//Metabolic pathways;K00854//xylulokinase [EC:2.7.1.17]+ko00040//Pentose and glucuronate interconversions+ko01100//Metabolic pathways
ENSDARP00000080101	1.806	20.843	3.19884	2.3379e-06	2.36523e-08	GO:0044238//primary metabolic process;GO:0008152//metabolic process;GO:0019318//hexose metabolic process;GO:0019637//organophosphate metabolic process;GO:0071704//organic substance metabolic process;GO:0006003//fructose 2,6-bisphosphate metabolic process;GO:0006796//phosphate-containing compound metabolic process;GO:0044237//cellular metabolic process;GO:0006000//fructose metabolic process;GO:000…	XP_016127473.1|8.4e-268|PREDICTED: 6-phosphofructo-2-kinase/fructose-2,6-bisphosphatase 4 [Sinocyclocheilus grahami]	K19030//6-phosphofructo-2-kinase / fructose-2,6-biphosphatase 4 [EC:2.7.1.105 3.1.3.46]+ko00051//Fructose and mannose metabolism+ko04152//AMPK signaling pathway
ENSDARP00000127888	9.613	2.413	-1.92507	7.34028e-06	8.76e-08	GO:0044238//primary metabolic process;GO:0009056//catabolic process;GO:0006013//mannose metabolic process;GO:0019318//hexose metabolic process;GO:0044281//small molecule metabolic process;GO:0008152//metabolic process;GO:0009311//oligosaccharide metabolic process;GO:0005975//carbohydrate metabolic process;GO:0016052//carbohydrate catabolic process;GO:0005996//monosaccharide metabolic process;GO:0…	XP_026058529.1|0.0e+00|alpha-mannosidase 2C1 [Carassius auratus]	K01191//alpha-mannosidase [EC:3.2.1.24]+ko00511//Other glycan degradation;K01191//alpha-mannosidase [EC:3.2.1.24]+ko00511//Other glycan degradation
ENSDARP00000009133	12.95	4.356	-1.4934	0.00661515	0.000310581	GO:0044238//primary metabolic process;GO:0019538//protein metabolic process;GO:0044267//cellular protein metabolic process;GO:0006508//proteolysis;GO:0071704//organic substance metabolic process;GO:0010499//proteasomal ubiquitin-independent protein catabolic process;GO:0044248//cellular catabolic process;GO:1901565//organonitrogen compound catabolic process;GO:0044237//cellular metabolic process;…	XP_026077411.1|7.9e-131|proteasome subunit alpha type-5 [Carassius auratus]	K02729//20S proteasome subunit alpha 5 [EC:3.4.25.1]+ko03050//Proteasome;K02729//20S proteasome subunit alpha 5 [EC:3.4.25.1]+ko03050//Proteasome
ENSDARP00000124185-D4	122.04	1583.36	3.44566	6.27888e-12	2.0266e-14	GO:0044238//primary metabolic process;GO:0044249//cellular biosynthetic process;GO:0009987//cellular process;GO:0046394//carboxylic acid biosynthetic process;GO:0016053//organic acid biosynthetic process;GO:1901576//organic substance biosynthetic process;GO:0006629//lipid metabolic process;GO:0008152//metabolic process;GO:0071704//organic substance metabolic process;GO:0006082//organic acid metab…	XP_026077963.1|2.5e-185|acyl-CoA desaturase-like [Carassius auratus]	K00507//stearoyl-CoA desaturase (Delta-9 desaturase) [EC:1.14.19.1]+ko03320//PPAR signaling pathway+ko01040//Biosynthesis of unsaturated fatty acids+ko04212//Longevity regulating pathway - worm+ko04152//AMPK signaling pathway+ko01212//Fatty acid metabolism;K00507//stearoyl-CoA desaturase (Delta-9 desaturase) [EC:1.14.19.1]+ko03320//PPAR signaling pathway+ko01040//Biosynthesis of unsaturated fatty…
ENSDARP00000006445	39.526	14.21	-1.39073	0.0169334	0.001037	GO:0044238//primary metabolic process;GO:0044257//cellular protein catabolic process;GO:0006508//proteolysis;GO:0030163//protein catabolic process;GO:0051603//proteolysis involved in cellular protein catabolic process;GO:0044237//cellular metabolic process;GO:0043161//proteasome-mediated ubiquitin-dependent protein catabolic process;GO:0071704//organic substance metabolic process;GO:0006511//ubiq…	XP_026050912.1|2.5e-135|proteasome subunit alpha type-7 [Carassius auratus]	K02731//20S proteasome subunit alpha 4 [EC:3.4.25.1]+ko03050//Proteasome;K02731//20S proteasome subunit alpha 4 [EC:3.4.25.1]+ko03050//Proteasome
BGI_novel_G001348	35.296	76.81	1.09568	0.00460226	0.00019498	GO:0044238//primary metabolic process;GO:0044267//cellular protein metabolic process;GO:1901576//organic substance biosynthetic process;GO:0006518//peptide metabolic process;GO:0006414//translational elongation;GO:0008152//metabolic process;GO:0010467//gene expression;GO:0071704//organic substance metabolic process;GO:0043604//amide biosynthetic process;GO:0044260//cellular macromolecule metaboli…		K03234//elongation factor 2+ko04152//AMPK signaling pathway+ko04921//Oxytocin signaling pathway
CI01000302_00141480_00150149	5.136	12.736	1.23491	0.0255153	0.00180626	GO:0044238//primary metabolic process;GO:0071704//organic substance metabolic process;GO:0008152//metabolic process;GO:0005975//carbohydrate metabolic process;GO:0043229//intracellular organelle;GO:0005623//cell;GO:0043226//organelle;GO:0044464//cell part;GO:0043227//membrane-bounded organelle;GO:0005773//vacuole;GO:0043231//intracellular membrane-bounded organelle;GO:0044444//cytoplasmic part;GO…	XP_026088346.1|0.0e+00|beta-galactosidase [Carassius auratus]	K12309//beta-galactosidase [EC:3.2.1.23]+ko04142//Lysosome+ko00511//Other glycan degradation+ko00600//Sphingolipid metabolism+ko00604//Glycosphingolipid biosynthesis - ganglio series+ko00052//Galactose metabolism+ko00531//Glycosaminoglycan degradation+ko01100//Metabolic pathways;K12309//beta-galactosidase [EC:3.2.1.23]+ko04142//Lysosome+ko00511//Other glycan degradation+ko00600//Sphingolipid meta…
ENSONIP00000019518	11.473	3.53	-1.6348	0.000243848	5.33341e-06	GO:0044238//primary metabolic process;GO:0071704//organic substance metabolic process;GO:0008152//metabolic process;GO:0005975//carbohydrate metabolic process;GO:0044424//intracellular part;GO:0005764//lysosome;GO:0000323//lytic vacuole;GO:0044464//cell part;GO:0005576//extracellular region;GO:0043227//membrane-bounded organelle;GO:0005773//vacuole;GO:0043229//intracellular organelle;GO:0005737//…	XP_026057696.1|6.2e-234|chitinase domain-containing protein 1-like isoform X1 [Carassius auratus]	K17525//chitinase domain-containing protein 1
ENSONIP00000001471-D3	36.573	18.09	-0.970213	0.0396984	0.00339066	GO:0044238//primary metabolic process;GO:1901564//organonitrogen compound metabolic process;GO:1901575//organic substance catabolic process;GO:0071704//organic substance metabolic process;GO:0030163//protein catabolic process;GO:1901565//organonitrogen compound catabolic process;GO:0009056//catabolic process;GO:0006807//nitrogen compound metabolic process;GO:0019538//protein metabolic process;GO:…	XP_026142321.1|1.2e-218|26S proteasome regulatory subunit 4 [Carassius auratus]	K03062//26S proteasome regulatory subunit T2+ko05203//Viral carcinogenesis+ko03050//Proteasome+ko05165//Human papillomavirus infection+ko05169//Epstein-Barr virus infection;K03062//26S proteasome regulatory subunit T2+ko05203//Viral carcinogenesis+ko03050//Proteasome+ko05165//Human papillomavirus infection+ko05169//Epstein-Barr virus infection
CI01000026_01090877_01106876	11.42	4.29	-1.3675	0.00133115	4.09789e-05	GO:0044242//cellular lipid catabolic process;GO:0006687//glycosphingolipid metabolic process;GO:1901136//carbohydrate derivative catabolic process;GO:1901564//organonitrogen compound metabolic process;GO:0046466//membrane lipid catabolic process;GO:0006807//nitrogen compound metabolic process;GO:1901575//organic substance catabolic process;GO:0043603//cellular amide metabolic process;GO:1901565//…	XP_026122919.1|0.0e+00|non-lysosomal glucosylceramidase-like [Carassius auratus]	K17108//non-lysosomal glucosylceramidase [EC:3.2.1.45]+ko00511//Other glycan degradation+ko00600//Sphingolipid metabolism+ko01100//Metabolic pathways;K17108//non-lysosomal glucosylceramidase [EC:3.2.1.45]+ko00511//Other glycan degradation+ko00600//Sphingolipid metabolism+ko01100//Metabolic pathways
ENSDARP00000058679-D4	14.46	6.036	-1.19899	0.00666994	0.000313515	GO:0044248//cellular catabolic process;GO:0044267//cellular protein metabolic process;GO:1901575//organic substance catabolic process;GO:0019538//protein metabolic process;GO:0044257//cellular protein catabolic process;GO:0043170//macromolecule metabolic process;GO:1901564//organonitrogen compound metabolic process;GO:0009987//cellular process;GO:0008152//metabolic process;GO:0044237//cellular me…	XP_026084342.1|2.1e-128|proteasome subunit alpha type-2-like [Carassius auratus]	K02726//20S proteasome subunit alpha 2 [EC:3.4.25.1]+ko03050//Proteasome
[truncated: 2,935 more rows]
