# Supplementary material for: Comparative transcriptomic analysis reveals an association of gibel carp fatty liver with ferroptosis pathway
Source: BMC Genomics. 2021 May 5;22:328. doi: 10.1186/s12864-021-07621-2 (PMC8101161; doi:10.1186/s12864-021-07621-2)
Supplement: Supplementary file 3 — Additional file 3: Table S2 GO terms with all up/downregulated DEGs enrichment analysis. GO terms with all upregulated DEGs (GO terms with all up-DEGs), GO enrichment analysis with all upregulated DEGs (enriched GO-up), GO terms with all downregulated DEGs (GO terms with all down-DEGs) and GO enrichment analysis with all downregulated DEGs (enriched GO-down). NL: normal liver, FL: fatty liver. [file 12864_2021_7621_MOESM3_ESM.xlsx]

## Sheet: GO terms with all up-DEGs
GO:0044425	BGI_novel_G000409	BGI_novel_G000855	BGI_novel_G001293	BGI_novel_G001526	BGI_novel_G001651	BGI_novel_G001819	BGI_novel_G002391	BGI_novel_G002589	BGI_novel_G002593	BGI_novel_G003656	BGI_novel_G003978	BGI_novel_G004030	CI01000003_01931888_01950409	CI01000004_07656773_07666677	CI01000004_11565906_11578581	CI01000004_12390372_12391923	CI01000005_05946561_05962719	CI01000010_08642328_08681400	CI01000010_08953769_08962470	CI01000013_05197841_05231302-D2	CI01000016_05313099_05322439-D2	CI01000020_02061926_02077812-D2	CI01000026_06764805_06797143-D2	CI01000029_00653876_00662303	CI01000029_08578097_08583564	CI01000030_06143122_06149273	CI01000034_03151977_03170691	CI01000036_01428324_01454913-D2	CI01000037_03875808_03891566-D2	CI01000040_04411001_04438717-D2	CI01000043_03873745_03893313-D2	CI01000055_05737650_05746790	CI01000062_00250054_00388224-D2	CI01000062_02613774_02651046	CI01000066_00661106_00665703	CI01000080_01225510_01237270	CI01000080_01225510_01237270-D2	CI01000127_02089452_02099016	CI01000127_02089452_02099016-D2	CI01000147_00652801_00655258-D2	CI01000165_00466508_00475942-D2	CI01000300_05852841_05879101-D2	CI01000310_03776732_03801282-D2	CI01000321_04605557_04620142-D2	CI01000339_06102824_06169802	CI01000365_00275086_00325578-D2	CI01000365_00275086_00325578-D3	ENSDARP00000002526	ENSDARP00000002547
GO:0016020	BGI_novel_G000409	BGI_novel_G000855	BGI_novel_G001121	BGI_novel_G001293	BGI_novel_G001526	BGI_novel_G001651	BGI_novel_G001819	BGI_novel_G002391	BGI_novel_G002589	BGI_novel_G002593	BGI_novel_G003656	BGI_novel_G003978	BGI_novel_G004030	CI01000003_01931888_01950409	CI01000004_07656773_07666677	CI01000004_11565906_11578581	CI01000004_12390372_12391923	CI01000005_05946561_05962719	CI01000006_04535347_04535742	CI01000010_08642328_08681400	CI01000010_08953769_08962470	CI01000013_05197841_05231302-D2	CI01000016_05313099_05322439-D2	CI01000020_02061926_02077812-D2	CI01000026_06764805_06797143-D2	CI01000029_00653876_00662303	CI01000029_08578097_08583564	CI01000030_06143122_06149273	CI01000034_03151977_03170691	CI01000034_05236100_05264059-D2	CI01000036_01428324_01454913-D2	CI01000037_03875808_03891566-D2	CI01000040_04411001_04438717-D2	CI01000043_03873745_03893313-D2	CI01000055_05737650_05746790	CI01000062_00250054_00388224-D2	CI01000062_02613774_02651046	CI01000066_00661106_00665703	CI01000066_00730057_00737661	CI01000080_01225510_01237270	CI01000080_01225510_01237270-D2	CI01000082_03460478_03466764	CI01000127_02089452_02099016	CI01000127_02089452_02099016-D2	CI01000147_00652801_00655258-D2	CI01000165_00466508_00475942-D2	CI01000168_01121464_01135373-D2	CI01000300_05852841_05879101-D2	CI01000310_03776732_03801282-D2
GO:0016021	BGI_novel_G000409	BGI_novel_G000855	BGI_novel_G001293	BGI_novel_G001526	BGI_novel_G001651	BGI_novel_G001819	BGI_novel_G002391	BGI_novel_G002589	BGI_novel_G002593	BGI_novel_G003656	BGI_novel_G003978	BGI_novel_G004030	CI01000003_01931888_01950409	CI01000004_07656773_07666677	CI01000004_11565906_11578581	CI01000004_12390372_12391923	CI01000005_05946561_05962719	CI01000010_08642328_08681400	CI01000010_08953769_08962470	CI01000013_05197841_05231302-D2	CI01000016_05313099_05322439-D2	CI01000020_02061926_02077812-D2	CI01000026_06764805_06797143-D2	CI01000029_00653876_00662303	CI01000029_08578097_08583564	CI01000030_06143122_06149273	CI01000034_03151977_03170691	CI01000036_01428324_01454913-D2	CI01000037_03875808_03891566-D2	CI01000040_04411001_04438717-D2	CI01000043_03873745_03893313-D2	CI01000055_05737650_05746790	CI01000062_00250054_00388224-D2	CI01000062_02613774_02651046	CI01000066_00661106_00665703	CI01000080_01225510_01237270	CI01000080_01225510_01237270-D2	CI01000127_02089452_02099016	CI01000127_02089452_02099016-D2	CI01000147_00652801_00655258-D2	CI01000165_00466508_00475942-D2	CI01000300_05852841_05879101-D2	CI01000321_04605557_04620142-D2	CI01000339_06102824_06169802	CI01000365_00275086_00325578-D2	CI01000365_00275086_00325578-D3	ENSDARP00000002526	ENSDARP00000002547	ENSDARP00000002797-D18
GO:0031224	BGI_novel_G000409	BGI_novel_G000855	BGI_novel_G001293	BGI_novel_G001526	BGI_novel_G001651	BGI_novel_G001819	BGI_novel_G002391	BGI_novel_G002589	BGI_novel_G002593	BGI_novel_G003656	BGI_novel_G003978	BGI_novel_G004030	CI01000003_01931888_01950409	CI01000004_07656773_07666677	CI01000004_11565906_11578581	CI01000004_12390372_12391923	CI01000005_05946561_05962719	CI01000010_08642328_08681400	CI01000010_08953769_08962470	CI01000013_05197841_05231302-D2	CI01000016_05313099_05322439-D2	CI01000020_02061926_02077812-D2	CI01000026_06764805_06797143-D2	CI01000029_00653876_00662303	CI01000029_08578097_08583564	CI01000030_06143122_06149273	CI01000034_03151977_03170691	CI01000036_01428324_01454913-D2	CI01000037_03875808_03891566-D2	CI01000040_04411001_04438717-D2	CI01000043_03873745_03893313-D2	CI01000055_05737650_05746790	CI01000062_00250054_00388224-D2	CI01000062_02613774_02651046	CI01000066_00661106_00665703	CI01000080_01225510_01237270	CI01000080_01225510_01237270-D2	CI01000127_02089452_02099016	CI01000127_02089452_02099016-D2	CI01000147_00652801_00655258-D2	CI01000165_00466508_00475942-D2	CI01000300_05852841_05879101-D2	CI01000321_04605557_04620142-D2	CI01000339_06102824_06169802	CI01000365_00275086_00325578-D2	CI01000365_00275086_00325578-D3	ENSDARP00000002526	ENSDARP00000002547	ENSDARP00000002797-D18
GO:0003824	BGI_novel_G000409	BGI_novel_G000712	BGI_novel_G000867	BGI_novel_G001121	BGI_novel_G001266	BGI_novel_G001348	BGI_novel_G001454	BGI_novel_G001456	BGI_novel_G001651	BGI_novel_G001657	BGI_novel_G001804	BGI_novel_G002589	BGI_novel_G003207	BGI_novel_G003414	BGI_novel_G003750	CI01000000_10762185_10770168-D2	CI01000001_13040251_13043667	CI01000001_13040251_13043667-D2	CI01000004_05113181_05116553-D2	CI01000010_02243991_02251195-D2	CI01000010_08953769_08962470	CI01000018_03965992_03984331	CI01000019_00415236_00449885-D4	CI01000020_02061926_02077812-D2	CI01000026_10205804_10233324	CI01000027_01059994_01067301-D2	CI01000030_06143122_06149273	CI01000030_06515001_06525964-D8	CI01000030_08159242_08166884	CI01000034_05236100_05264059	CI01000034_05236100_05264059-D2	CI01000034_05853721_05866514	CI01000037_03875808_03891566-D2	CI01000039_08160613_08163045	CI01000041_00527357_00541059	CI01000041_00558941_00563881	CI01000046_06077232_06091190-D2	CI01000054_01042925_01056338-D2	CI01000055_01852604_01874289	CI01000055_01906064_01914629-D2	CI01000062_02613774_02651046	CI01000066_00730057_00737661	CI01000071_01452292_01490229	CI01000082_03460478_03466764	CI01000127_02089452_02099016	CI01000127_02089452_02099016-D2	CI01000152_01892421_01893463-D2	CI01000165_00466508_00475942-D2	CI01000168_01110611_01115503
GO:0008144	BGI_novel_G000409	BGI_novel_G001019	BGI_novel_G001174	BGI_novel_G001175	BGI_novel_G001193	BGI_novel_G001194	BGI_novel_G001266	BGI_novel_G001454	BGI_novel_G003919	CI01000001_13040251_13043667	CI01000001_13040251_13043667-D2	CI01000013_05483212_05505616	CI01000019_00415236_00449885-D4	CI01000034_05236100_05264059	CI01000034_05236100_05264059-D2	CI01000054_01042925_01056338-D2	CI01000055_01906064_01914629-D2	CI01000071_01452292_01490229	CI01000095_00219520_00237347	CI01000189_00671005_00685458	CI01000200_00490226_00514771	CI01000339_07787403_07810094	Cg-F_54520	Cg-F_80242	ENSDARP00000002180-D2	ENSDARP00000023313	ENSDARP00000026065	ENSDARP00000026065-D4	ENSDARP00000039324-D2	ENSDARP00000039324-D4	ENSDARP00000041145-D2	ENSDARP00000049468-D3	ENSDARP00000058857	ENSDARP00000066390	ENSDARP00000077514	ENSDARP00000077514-D2	ENSDARP00000079719	ENSDARP00000080101	ENSDARP00000081187	ENSDARP00000081504-D2	ENSDARP00000081504-D3	ENSDARP00000083511-D2	ENSDARP00000090875-D2	ENSDARP00000095445	ENSDARP00000103258-D2	ENSDARP00000104653-D4	ENSDARP00000109518	ENSDARP00000124187	ENSDARP00000124187-D2
GO:0005524	BGI_novel_G000409	BGI_novel_G001019	BGI_novel_G001266	BGI_novel_G001454	BGI_novel_G003919	CI01000001_13040251_13043667	CI01000001_13040251_13043667-D2	CI01000013_05483212_05505616	CI01000019_00415236_00449885-D4	CI01000034_05236100_05264059	CI01000034_05236100_05264059-D2	CI01000054_01042925_01056338-D2	CI01000055_01906064_01914629-D2	CI01000071_01452292_01490229	CI01000095_00219520_00237347	CI01000189_00671005_00685458	CI01000200_00490226_00514771	CI01000339_07787403_07810094	Cg-F_54520	Cg-F_80242	ENSDARP00000002180-D2	ENSDARP00000023313	ENSDARP00000026065	ENSDARP00000026065-D4	ENSDARP00000039324-D2	ENSDARP00000039324-D4	ENSDARP00000041145-D2	ENSDARP00000049468-D3	ENSDARP00000058857	ENSDARP00000066390	ENSDARP00000077514	ENSDARP00000077514-D2	ENSDARP00000079719	ENSDARP00000080101	ENSDARP00000081187	ENSDARP00000081504-D2	ENSDARP00000081504-D3	ENSDARP00000083511-D2	ENSDARP00000090875-D2	ENSDARP00000095445	ENSDARP00000104653-D4	ENSDARP00000124187	ENSDARP00000124187-D2	ENSDARP00000134228-D2	ENSDARP00000135348-D2	ENSDARP00000136161-D2	ENSDARP00000136205	ENSDARP00000136260-D2	ENSDARP00000141341-D2
GO:0000166	BGI_novel_G000409	BGI_novel_G001019	BGI_novel_G001266	BGI_novel_G001348	BGI_novel_G001454	BGI_novel_G003750	BGI_novel_G003919	CI01000000_10762185_10770168-D2	CI01000001_13040251_13043667	CI01000001_13040251_13043667-D2	CI01000013_05483212_05505616	CI01000019_00415236_00449885-D4	CI01000027_01059994_01067301-D2	CI01000034_05236100_05264059	CI01000034_05236100_05264059-D2	CI01000054_01042925_01056338-D2	CI01000055_01906064_01914629-D2	CI01000071_01452292_01490229	CI01000095_00219520_00237347	CI01000189_00671005_00685458	CI01000200_00490226_00514771	CI01000339_07787403_07810094	Cg-F_54520	Cg-F_80242	ENSDARP00000002180-D2	ENSDARP00000003030	ENSDARP00000023313	ENSDARP00000026065	ENSDARP00000026065-D4	ENSDARP00000038227-D6	ENSDARP00000039324-D2	ENSDARP00000039324-D4	ENSDARP00000041145-D2	ENSDARP00000049468-D3	ENSDARP00000051080-D4	ENSDARP00000054976	ENSDARP00000058857	ENSDARP00000066390	ENSDARP00000075227	ENSDARP00000077514	ENSDARP00000077514-D2	ENSDARP00000079719	ENSDARP00000080101	ENSDARP00000081187	ENSDARP00000081504-D2	ENSDARP00000081504-D3	ENSDARP00000083511-D2	ENSDARP00000090875-D2	ENSDARP00000092744
GO:0016462	BGI_novel_G000409	BGI_novel_G001348	BGI_novel_G001454	BGI_novel_G003750	CI01000019_00415236_00449885-D4	CI01000027_01059994_01067301-D2	CI01000041_00527357_00541059	ENSDARP00000023313	ENSDARP00000051080-D4	ENSDARP00000054976	ENSDARP00000058857	ENSDARP00000081504-D2	ENSDARP00000081504-D3	ENSDARP00000104653-D4	ENSDARP00000109526-D3	ENSDARP00000139856-D2	ENSORLP00000000809-D3	ENSORLP00000021413-D2
GO:0030554	BGI_novel_G000409	BGI_novel_G001019	BGI_novel_G001266	BGI_novel_G001454	BGI_novel_G003919	CI01000001_13040251_13043667	CI01000001_13040251_13043667-D2	CI01000013_05483212_05505616	CI01000019_00415236_00449885-D4	CI01000034_05236100_05264059	CI01000034_05236100_05264059-D2	CI01000054_01042925_01056338-D2	CI01000055_01906064_01914629-D2	CI01000071_01452292_01490229	CI01000095_00219520_00237347	CI01000189_00671005_00685458	CI01000200_00490226_00514771	CI01000339_07787403_07810094	Cg-F_54520	Cg-F_80242	ENSDARP00000002180-D2	ENSDARP00000023313	ENSDARP00000026065	ENSDARP00000026065-D4	ENSDARP00000038227-D6	ENSDARP00000039324-D2	ENSDARP00000039324-D4	ENSDARP00000041145-D2	ENSDARP00000049468-D3	ENSDARP00000058857	ENSDARP00000066390	ENSDARP00000077514	ENSDARP00000077514-D2	ENSDARP00000079719	ENSDARP00000080101	ENSDARP00000081187	ENSDARP00000081504-D2	ENSDARP00000081504-D3	ENSDARP00000083511-D2	ENSDARP00000090875-D2	ENSDARP00000095445	ENSDARP00000104653-D4	ENSDARP00000124187	ENSDARP00000124187-D2	ENSDARP00000134228-D2	ENSDARP00000135348-D2	ENSDARP00000136161-D2	ENSDARP00000136205	ENSDARP00000136260-D2
GO:0017076	BGI_novel_G000409	BGI_novel_G001019	BGI_novel_G001266	BGI_novel_G001348	BGI_novel_G001454	BGI_novel_G003750	BGI_novel_G003919	CI01000001_13040251_13043667	CI01000001_13040251_13043667-D2	CI01000013_05483212_05505616	CI01000019_00415236_00449885-D4	CI01000027_01059994_01067301-D2	CI01000034_05236100_05264059	CI01000034_05236100_05264059-D2	CI01000054_01042925_01056338-D2	CI01000055_01906064_01914629-D2	CI01000071_01452292_01490229	CI01000095_00219520_00237347	CI01000189_00671005_00685458	CI01000200_00490226_00514771	CI01000339_07787403_07810094	Cg-F_54520	Cg-F_80242	ENSDARP00000002180-D2	ENSDARP00000023313	ENSDARP00000026065	ENSDARP00000026065-D4	ENSDARP00000038227-D6	ENSDARP00000039324-D2	ENSDARP00000039324-D4	ENSDARP00000041145-D2	ENSDARP00000049468-D3	ENSDARP00000051080-D4	ENSDARP00000058857	ENSDARP00000066390	ENSDARP00000075227	ENSDARP00000077514	ENSDARP00000077514-D2	ENSDARP00000079719	ENSDARP00000080101	ENSDARP00000081187	ENSDARP00000081504-D2	ENSDARP00000081504-D3	ENSDARP00000083511-D2	ENSDARP00000090875-D2	ENSDARP00000095445	ENSDARP00000104653-D4	ENSDARP00000124187	ENSDARP00000124187-D2
GO:0032559	BGI_novel_G000409	BGI_novel_G001019	BGI_novel_G001266	BGI_novel_G001454	BGI_novel_G003919	CI01000001_13040251_13043667	CI01000001_13040251_13043667-D2	CI01000013_05483212_05505616	CI01000019_00415236_00449885-D4	CI01000034_05236100_05264059	CI01000034_05236100_05264059-D2	CI01000054_01042925_01056338-D2	CI01000055_01906064_01914629-D2	CI01000071_01452292_01490229	CI01000095_00219520_00237347	CI01000189_00671005_00685458	CI01000200_00490226_00514771	CI01000339_07787403_07810094	Cg-F_54520	Cg-F_80242	ENSDARP00000002180-D2	ENSDARP00000023313	ENSDARP00000026065	ENSDARP00000026065-D4	ENSDARP00000038227-D6	ENSDARP00000039324-D2	ENSDARP00000039324-D4	ENSDARP00000041145-D2	ENSDARP00000049468-D3	ENSDARP00000058857	ENSDARP00000066390	ENSDARP00000077514	ENSDARP00000077514-D2	ENSDARP00000079719	ENSDARP00000080101	ENSDARP00000081187	ENSDARP00000081504-D2	ENSDARP00000081504-D3	ENSDARP00000083511-D2	ENSDARP00000090875-D2	ENSDARP00000095445	ENSDARP00000104653-D4	ENSDARP00000124187	ENSDARP00000124187-D2	ENSDARP00000134228-D2	ENSDARP00000135348-D2	ENSDARP00000136161-D2	ENSDARP00000136205	ENSDARP00000136260-D2
GO:0036094	BGI_novel_G000409	BGI_novel_G001019	BGI_novel_G001174	BGI_novel_G001175	BGI_novel_G001193	BGI_novel_G001194	BGI_novel_G001266	BGI_novel_G001348	BGI_novel_G001454	BGI_novel_G003750	BGI_novel_G003919	CI01000000_10762185_10770168-D2	CI01000001_13040251_13043667	CI01000001_13040251_13043667-D2	CI01000013_05483212_05505616	CI01000019_00415236_00449885-D4	CI01000027_01059994_01067301-D2	CI01000034_05236100_05264059	CI01000034_05236100_05264059-D2	CI01000054_01042925_01056338-D2	CI01000055_01852604_01874289	CI01000055_01906064_01914629-D2	CI01000071_01452292_01490229	CI01000095_00219520_00237347	CI01000189_00671005_00685458	CI01000200_00490226_00514771	CI01000204_00239583_00263369	CI01000339_07787403_07810094	Cg-F_54520	Cg-F_80242	ENSDARP00000002180-D2	ENSDARP00000003030	ENSDARP00000003376-D2	ENSDARP00000005048	ENSDARP00000005048-D2	ENSDARP00000009474-D2	ENSDARP00000023313	ENSDARP00000026065	ENSDARP00000026065-D4	ENSDARP00000038227-D6	ENSDARP00000039324-D2	ENSDARP00000039324-D4	ENSDARP00000041145-D2	ENSDARP00000049468-D3	ENSDARP00000051080-D4	ENSDARP00000054976	ENSDARP00000058857	ENSDARP00000066390	ENSDARP00000075227
GO:0035639	BGI_novel_G000409	BGI_novel_G001019	BGI_novel_G001266	BGI_novel_G001348	BGI_novel_G001454	BGI_novel_G003750	BGI_novel_G003919	CI01000001_13040251_13043667	CI01000001_13040251_13043667-D2	CI01000013_05483212_05505616	CI01000019_00415236_00449885-D4	CI01000027_01059994_01067301-D2	CI01000034_05236100_05264059	CI01000034_05236100_05264059-D2	CI01000054_01042925_01056338-D2	CI01000055_01906064_01914629-D2	CI01000071_01452292_01490229	CI01000095_00219520_00237347	CI01000189_00671005_00685458	CI01000200_00490226_00514771	CI01000339_07787403_07810094	Cg-F_54520	Cg-F_80242	ENSDARP00000002180-D2	ENSDARP00000023313	ENSDARP00000026065	ENSDARP00000026065-D4	ENSDARP00000039324-D2	ENSDARP00000039324-D4	ENSDARP00000041145-D2	ENSDARP00000049468-D3	ENSDARP00000051080-D4	ENSDARP00000058857	ENSDARP00000066390	ENSDARP00000075227	ENSDARP00000077514	ENSDARP00000077514-D2	ENSDARP00000079719	ENSDARP00000080101	ENSDARP00000081187	ENSDARP00000081504-D2	ENSDARP00000081504-D3	ENSDARP00000083511-D2	ENSDARP00000090875-D2	ENSDARP00000095445	ENSDARP00000104653-D4	ENSDARP00000124187	ENSDARP00000124187-D2	ENSDARP00000124659-D7
GO:0097159	BGI_novel_G000409	BGI_novel_G001019	BGI_novel_G001174	BGI_novel_G001175	BGI_novel_G001193	BGI_novel_G001194	BGI_novel_G001266	BGI_novel_G001348	BGI_novel_G001408	BGI_novel_G001454	BGI_novel_G002156	BGI_novel_G003540	BGI_novel_G003750	BGI_novel_G003919	BGI_novel_G004030	CI01000000_10762185_10770168-D2	CI01000001_10153558_10173225	CI01000001_13040251_13043667	CI01000001_13040251_13043667-D2	CI01000006_09192219_09195918	CI01000013_05483212_05505616	CI01000019_00415236_00449885-D4	CI01000026_10205804_10233324	CI01000027_01059994_01067301-D2	CI01000034_05236100_05264059	CI01000034_05236100_05264059-D2	CI01000041_00527357_00541059	CI01000047_01114782_01116379-D4	CI01000053_01471168_01526301	CI01000054_01042925_01056338-D2	CI01000055_01906064_01914629-D2	CI01000070_02016971_02021321	CI01000070_02016971_02021321-D2	CI01000071_01452292_01490229	CI01000095_00219520_00237347	CI01000098_01084929_01096605	CI01000189_00297654_00300990-D2	CI01000189_00671005_00685458	CI01000191_00477622_00477954-D10	CI01000200_00490226_00514771	CI01000204_00239583_00263369	CI01000251_00099282_00114188	CI01000251_00099282_00114188-D2	CI01000251_00121390_00133839-D2	CI01000315_00300283_00302094	CI01000321_04605557_04620142-D2	CI01000327_02801178_02807128-D2	CI01000330_03561340_03578253	CI01000330_03561340_03578253-D2
GO:1901363	BGI_novel_G000409	BGI_novel_G001019	BGI_novel_G001174	BGI_novel_G001175	BGI_novel_G001193	BGI_novel_G001194	BGI_novel_G001266	BGI_novel_G001348	BGI_novel_G001408	BGI_novel_G001454	BGI_novel_G002156	BGI_novel_G003540	BGI_novel_G003750	BGI_novel_G003919	BGI_novel_G004030	CI01000000_10762185_10770168-D2	CI01000001_10153558_10173225	CI01000001_13040251_13043667	CI01000001_13040251_13043667-D2	CI01000006_09192219_09195918	CI01000013_05483212_05505616	CI01000019_00415236_00449885-D4	CI01000026_10205804_10233324	CI01000027_01059994_01067301-D2	CI01000034_05236100_05264059	CI01000034_05236100_05264059-D2	CI01000041_00527357_00541059	CI01000047_01114782_01116379-D4	CI01000053_01471168_01526301	CI01000054_01042925_01056338-D2	CI01000055_01906064_01914629-D2	CI01000070_02016971_02021321	CI01000070_02016971_02021321-D2	CI01000071_01452292_01490229	CI01000095_00219520_00237347	CI01000098_01084929_01096605	CI01000189_00297654_00300990-D2	CI01000189_00671005_00685458	CI01000191_00477622_00477954-D10	CI01000200_00490226_00514771	CI01000204_00239583_00263369	CI01000251_00099282_00114188	CI01000251_00099282_00114188-D2	CI01000251_00121390_00133839-D2	CI01000315_00300283_00302094	CI01000321_04605557_04620142-D2	CI01000327_02801178_02807128-D2	CI01000330_03561340_03578253	CI01000330_03561340_03578253-D2
GO:0043168	BGI_novel_G000409	BGI_novel_G001019	BGI_novel_G001266	BGI_novel_G001348	BGI_novel_G001454	BGI_novel_G003750	BGI_novel_G003919	CI01000001_13040251_13043667	CI01000001_13040251_13043667-D2	CI01000013_05483212_05505616	CI01000019_00415236_00449885-D4	CI01000027_01059994_01067301-D2	CI01000034_05236100_05264059	CI01000034_05236100_05264059-D2	CI01000053_02155757_02202279-D2	CI01000054_01042925_01056338-D2	CI01000055_01852604_01874289	CI01000055_01906064_01914629-D2	CI01000060_00281612_00291567	CI01000071_01452292_01490229	CI01000095_00219520_00237347	CI01000189_00671005_00685458	CI01000200_00490226_00514771	CI01000204_00239583_00263369	CI01000339_07787403_07810094	Cg-F_80242	ENSDARP00000002180-D2	ENSDARP00000003376-D2	ENSDARP00000005048	ENSDARP00000005048-D2	ENSDARP00000009474-D2	ENSDARP00000011221-D2	ENSDARP00000023313	ENSDARP00000026065	ENSDARP00000026065-D4	ENSDARP00000038227-D6	ENSDARP00000039324-D2	ENSDARP00000039324-D4	ENSDARP00000041145-D2	ENSDARP00000049468-D3	ENSDARP00000051080-D4	ENSDARP00000058857	ENSDARP00000066390	ENSDARP00000075227	ENSDARP00000077514	ENSDARP00000077514-D2	ENSDARP00000079719	ENSDARP00000080101	ENSDARP00000081187
GO:0005488	BGI_novel_G000409	BGI_novel_G000712	BGI_novel_G001019	BGI_novel_G001121	BGI_novel_G001174	BGI_novel_G001175	BGI_novel_G001193	BGI_novel_G001194	BGI_novel_G001266	BGI_novel_G001295	BGI_novel_G001348	BGI_novel_G001408	BGI_novel_G001454	BGI_novel_G001456	BGI_novel_G001500	BGI_novel_G001761	BGI_novel_G001763	BGI_novel_G001765	BGI_novel_G001819	BGI_novel_G002156	BGI_novel_G003194	BGI_novel_G003460	BGI_novel_G003540	BGI_novel_G003750	BGI_novel_G003919	BGI_novel_G004030	CI01000001_10153558_10173225	CI01000001_13040251_13043667	CI01000001_13040251_13043667-D2	CI01000003_01931888_01950409	CI01000004_05113181_05116553-D2	CI01000006_09192219_09195918	CI01000009_02358636_02361913	CI01000010_08953769_08962470	CI01000012_05262254_05301347-D2	CI01000013_05483212_05505616	CI01000016_08042288_08066945	CI01000019_00415236_00449885-D4	CI01000026_06764805_06797143-D2	CI01000026_10205804_10233324	CI01000027_01059994_01067301-D2	CI01000028_02211495_02287691-D6	CI01000030_06515001_06525964-D8	CI01000030_06747047_06752255	CI01000034_01900645_01947187-D2	CI01000034_05236100_05264059	CI01000034_05236100_05264059-D2	CI01000034_05853721_05866514	CI01000039_05651770_05666399
GO:0016787	BGI_novel_G000409	BGI_novel_G001121	BGI_novel_G001348	BGI_novel_G001454	BGI_novel_G003750	CI01000004_05113181_05116553-D2	CI01000018_03965992_03984331	CI01000019_00415236_00449885-D4	CI01000027_01059994_01067301-D2	CI01000030_06515001_06525964-D8	CI01000030_08159242_08166884	CI01000034_05236100_05264059-D2	CI01000041_00527357_00541059	CI01000055_01852604_01874289	CI01000066_00730057_00737661	CI01000168_01110611_01115503	CI01000191_00477622_00477954-D10	CI01000302_00141480_00150149	CI01000304_07927790_07957821	CUFF.18582.1	ENSDARP00000023313	ENSDARP00000035450	ENSDARP00000051080-D4	ENSDARP00000054976	ENSDARP00000058857	ENSDARP00000072127	ENSDARP00000080101	ENSDARP00000081504-D2	ENSDARP00000081504-D3	ENSDARP00000094181	ENSDARP00000104653-D4	ENSDARP00000109526-D3	ENSDARP00000137487-D2	ENSDARP00000139856-D2	ENSONIP00000016412-D3	ENSONIP00000020384-D3	ENSONIP00000023796	ENSORLP00000000809-D3	ENSORLP00000007597-D3	ENSORLP00000021413-D2	ENSXMAP00000004191	ENSXMAP00000005056-D8	ENSXMAP00000009437-D14
GO:0043167	BGI_novel_G000409	BGI_novel_G000712	BGI_novel_G001019	BGI_novel_G001121	BGI_novel_G001174	BGI_novel_G001175	BGI_novel_G001193	BGI_novel_G001194	BGI_novel_G001266	BGI_novel_G001348	BGI_novel_G001454	BGI_novel_G003750	BGI_novel_G003919	CI01000000_10762185_10770168-D2	CI01000001_13040251_13043667	CI01000001_13040251_13043667-D2	CI01000004_05113181_05116553-D2	CI01000009_02358636_02361913	CI01000010_08953769_08962470	CI01000012_05262254_05301347-D2	CI01000013_05483212_05505616	CI01000016_08042288_08066945	CI01000019_00415236_00449885-D4	CI01000027_01059994_01067301-D2	CI01000028_02211495_02287691-D6	CI01000030_06515001_06525964-D8	CI01000034_05236100_05264059	CI01000034_05236100_05264059-D2	CI01000039_08160613_08163045	CI01000040_04411001_04438717-D2	CI01000046_06077232_06091190-D2	CI01000047_01114782_01116379-D4	CI01000053_01471168_01526301	CI01000053_02155757_02202279-D2	CI01000054_01042925_01056338-D2	CI01000054_07119711_07124720	CI01000055_01852604_01874289	CI01000055_01906064_01914629-D2	CI01000060_00281612_00291567	CI01000071_01452292_01490229	CI01000082_03460478_03466764	CI01000095_00219520_00237347	CI01000165_00466508_00475942-D2	CI01000189_00671005_00685458	CI01000191_00477622_00477954-D10	CI01000200_00490226_00514771	CI01000204_00239583_00263369	CI01000304_12076818_12085420-D5	CI01000310_03776732_03801282-D2
GO:0097367	BGI_novel_G000409	BGI_novel_G001019	BGI_novel_G001266	BGI_novel_G001348	BGI_novel_G001454	BGI_novel_G003750	BGI_novel_G003919	CI01000001_13040251_13043667	CI01000001_13040251_13043667-D2	CI01000013_05483212_05505616	CI01000019_00415236_00449885-D4	CI01000027_01059994_01067301-D2	CI01000034_05236100_05264059	CI01000034_05236100_05264059-D2	CI01000054_01042925_01056338-D2	CI01000055_01906064_01914629-D2	CI01000060_00281612_00291567	CI01000071_01452292_01490229	CI01000095_00219520_00237347	CI01000189_00671005_00685458	CI01000200_00490226_00514771	CI01000339_07787403_07810094	Cg-F_54520	Cg-F_80242	ENSDARP00000002180-D2	ENSDARP00000003376-D2	ENSDARP00000023313	ENSDARP00000026065	ENSDARP00000026065-D4	ENSDARP00000038227-D6	ENSDARP00000039324-D2	ENSDARP00000039324-D4	ENSDARP00000041145-D2	ENSDARP00000049468-D3	ENSDARP00000051080-D4	ENSDARP00000058857	ENSDARP00000066390	ENSDARP00000075227	ENSDARP00000077514	ENSDARP00000077514-D2	ENSDARP00000079719	ENSDARP00000080101	ENSDARP00000081187	ENSDARP00000081504-D2	ENSDARP00000081504-D3	ENSDARP00000083511-D2	ENSDARP00000090875-D2	ENSDARP00000095445	ENSDARP00000104653-D4
GO:0032553	BGI_novel_G000409	BGI_novel_G001019	BGI_novel_G001266	BGI_novel_G001348	BGI_novel_G001454	BGI_novel_G003750	BGI_novel_G003919	CI01000001_13040251_13043667	CI01000001_13040251_13043667-D2	CI01000013_05483212_05505616	CI01000019_00415236_00449885-D4	CI01000027_01059994_01067301-D2	CI01000034_05236100_05264059	CI01000034_05236100_05264059-D2	CI01000054_01042925_01056338-D2	CI01000055_01906064_01914629-D2	CI01000071_01452292_01490229	CI01000095_00219520_00237347	CI01000189_00671005_00685458	CI01000200_00490226_00514771	CI01000339_07787403_07810094	Cg-F_54520	Cg-F_80242	ENSDARP00000002180-D2	ENSDARP00000023313	ENSDARP00000026065	ENSDARP00000026065-D4	ENSDARP00000038227-D6	ENSDARP00000039324-D2	ENSDARP00000039324-D4	ENSDARP00000041145-D2	ENSDARP00000049468-D3	ENSDARP00000051080-D4	ENSDARP00000058857	ENSDARP00000066390	ENSDARP00000075227	ENSDARP00000077514	ENSDARP00000077514-D2	ENSDARP00000079719	ENSDARP00000080101	ENSDARP00000081187	ENSDARP00000081504-D2	ENSDARP00000081504-D3	ENSDARP00000083511-D2	ENSDARP00000090875-D2	ENSDARP00000095445	ENSDARP00000104653-D4	ENSDARP00000124187	ENSDARP00000124187-D2
GO:0017111	BGI_novel_G000409	BGI_novel_G001348	BGI_novel_G001454	BGI_novel_G003750	CI01000019_00415236_00449885-D4	CI01000027_01059994_01067301-D2	CI01000041_00527357_00541059	ENSDARP00000023313	ENSDARP00000051080-D4	ENSDARP00000054976	ENSDARP00000058857	ENSDARP00000081504-D2	ENSDARP00000081504-D3	ENSDARP00000104653-D4	ENSDARP00000109526-D3	ENSORLP00000000809-D3	ENSORLP00000021413-D2
GO:0016818	BGI_novel_G000409	BGI_novel_G001348	BGI_novel_G001454	BGI_novel_G003750	CI01000019_00415236_00449885-D4	CI01000027_01059994_01067301-D2	CI01000041_00527357_00541059	ENSDARP00000023313	ENSDARP00000051080-D4	ENSDARP00000054976	ENSDARP00000058857	ENSDARP00000081504-D2	ENSDARP00000081504-D3	ENSDARP00000104653-D4	ENSDARP00000109526-D3	ENSDARP00000139856-D2	ENSORLP00000000809-D3	ENSORLP00000021413-D2
GO:0032555	BGI_novel_G000409	BGI_novel_G001019	BGI_novel_G001266	BGI_novel_G001348	BGI_novel_G001454	BGI_novel_G003750	BGI_novel_G003919	CI01000001_13040251_13043667	CI01000001_13040251_13043667-D2	CI01000013_05483212_05505616	CI01000019_00415236_00449885-D4	CI01000027_01059994_01067301-D2	CI01000034_05236100_05264059	CI01000034_05236100_05264059-D2	CI01000054_01042925_01056338-D2	CI01000055_01906064_01914629-D2	CI01000071_01452292_01490229	CI01000095_00219520_00237347	CI01000189_00671005_00685458	CI01000200_00490226_00514771	CI01000339_07787403_07810094	Cg-F_54520	Cg-F_80242	ENSDARP00000002180-D2	ENSDARP00000023313	ENSDARP00000026065	ENSDARP00000026065-D4	ENSDARP00000038227-D6	ENSDARP00000039324-D2	ENSDARP00000039324-D4	ENSDARP00000041145-D2	ENSDARP00000049468-D3	ENSDARP00000051080-D4	ENSDARP00000058857	ENSDARP00000066390	ENSDARP00000075227	ENSDARP00000077514	ENSDARP00000077514-D2	ENSDARP00000079719	ENSDARP00000080101	ENSDARP00000081187	ENSDARP00000081504-D2	ENSDARP00000081504-D3	ENSDARP00000083511-D2	ENSDARP00000090875-D2	ENSDARP00000095445	ENSDARP00000104653-D4	ENSDARP00000124187	ENSDARP00000124187-D2
GO:1901265	BGI_novel_G000409	BGI_novel_G001019	BGI_novel_G001266	BGI_novel_G001348	BGI_novel_G001454	BGI_novel_G003750	BGI_novel_G003919	CI01000000_10762185_10770168-D2	CI01000001_13040251_13043667	CI01000001_13040251_13043667-D2	CI01000013_05483212_05505616	CI01000019_00415236_00449885-D4	CI01000027_01059994_01067301-D2	CI01000034_05236100_05264059	CI01000034_05236100_05264059-D2	CI01000054_01042925_01056338-D2	CI01000055_01906064_01914629-D2	CI01000071_01452292_01490229	CI01000095_00219520_00237347	CI01000189_00671005_00685458	CI01000200_00490226_00514771	CI01000339_07787403_07810094	Cg-F_54520	Cg-F_80242	ENSDARP00000002180-D2	ENSDARP00000003030	ENSDARP00000023313	ENSDARP00000026065	ENSDARP00000026065-D4	ENSDARP00000038227-D6	ENSDARP00000039324-D2	ENSDARP00000039324-D4	ENSDARP00000041145-D2	ENSDARP00000049468-D3	ENSDARP00000051080-D4	ENSDARP00000054976	ENSDARP00000058857	ENSDARP00000066390	ENSDARP00000075227	ENSDARP00000077514	ENSDARP00000077514-D2	ENSDARP00000079719	ENSDARP00000080101	ENSDARP00000081187	ENSDARP00000081504-D2	ENSDARP00000081504-D3	ENSDARP00000083511-D2	ENSDARP00000090875-D2	ENSDARP00000092744
GO:0016887	BGI_novel_G000409	BGI_novel_G001454	ENSDARP00000023313	ENSDARP00000054976	ENSDARP00000058857	ENSDARP00000081504-D2	ENSDARP00000081504-D3	ENSDARP00000104653-D4	ENSDARP00000109526-D3
GO:0016817	BGI_novel_G000409	BGI_novel_G001348	BGI_novel_G001454	BGI_novel_G003750	CI01000019_00415236_00449885-D4	CI01000027_01059994_01067301-D2	CI01000041_00527357_00541059	ENSDARP00000023313	ENSDARP00000051080-D4	ENSDARP00000054976	ENSDARP00000058857	ENSDARP00000081504-D2	ENSDARP00000081504-D3	ENSDARP00000104653-D4	ENSDARP00000109526-D3	ENSDARP00000139856-D2	ENSORLP00000000809-D3	ENSORLP00000021413-D2
GO:0008152	BGI_novel_G000712	BGI_novel_G001121	BGI_novel_G001295	BGI_novel_G001348	BGI_novel_G001454	BGI_novel_G002589	BGI_novel_G003540	CI01000000_10762185_10770168-D2	CI01000001_13040251_13043667	CI01000001_13040251_13043667-D2	CI01000004_05113181_05116553-D2	CI01000005_05946561_05962719	CI01000006_09192219_09195918	CI01000010_08953769_08962470	CI01000015_05895358_05903263	CI01000026_10205804_10233324	CI01000030_06143122_06149273	CI01000030_08159242_08166884	CI01000034_05236100_05264059	CI01000034_05236100_05264059-D2	CI01000034_05853721_05866514	CI01000039_08160613_08163045	CI01000041_00527357_00541059	CI01000041_00558941_00563881	CI01000041_00558941_00563881-D2	CI01000046_06077232_06091190-D2	CI01000055_01852604_01874289	CI01000055_01906064_01914629-D2	CI01000066_00730057_00737661	CI01000071_01452292_01490229	CI01000119_01800069_01805163	CI01000127_02089452_02099016	CI01000127_02089452_02099016-D2	CI01000168_01110611_01115503	CI01000204_00239583_00263369	CI01000251_00099282_00114188	CI01000251_00099282_00114188-D2	CI01000251_00121390_00133839-D2	CI01000302_00141480_00150149	CI01000304_12076818_12085420-D5	CI01000321_04605557_04620142-D2	CI01000339_00117608_00135474-D2	CI01000339_07787403_07810094	CUFF.18582.1	CUFF.7114.1	Cg-F_54520	ENSDARP00000002180-D2	ENSDARP00000003030	ENSDARP00000003684
GO:0043412	BGI_novel_G000712	BGI_novel_G001295	CI01000001_13040251_13043667	CI01000001_13040251_13043667-D2	CI01000006_09192219_09195918	CI01000015_05895358_05903263	CI01000030_06143122_06149273	CI01000039_08160613_08163045	CI01000055_01906064_01914629-D2	CI01000119_01800069_01805163	CI01000304_12076818_12085420-D5	CI01000339_07787403_07810094	ENSDARP00000116122-D2	ENSDARP00000130814-D2	ENSDARP00000141743	ENSONIP00000007255	ENSORLP00000005370-D3	ENSXMAP00000009162-D3
GO:0043170	BGI_novel_G000712	BGI_novel_G001121	BGI_novel_G001295	BGI_novel_G001348	BGI_novel_G001454	BGI_novel_G003540	CI01000001_13040251_13043667	CI01000001_13040251_13043667-D2	CI01000006_09192219_09195918	CI01000015_05895358_05903263	CI01000026_10205804_10233324	CI01000030_06143122_06149273	CI01000034_05853721_05866514	CI01000039_08160613_08163045	CI01000041_00527357_00541059	CI01000046_06077232_06091190-D2	CI01000055_01906064_01914629-D2	CI01000119_01800069_01805163	CI01000251_00099282_00114188	CI01000251_00099282_00114188-D2	CI01000304_12076818_12085420-D5	CI01000339_00117608_00135474-D2	CI01000339_07787403_07810094	CUFF.7114.1	ENSDARP00000051080-D4	ENSDARP00000072127	ENSDARP00000116122-D2	ENSDARP00000129923-D2	ENSDARP00000130814-D2	ENSDARP00000141743	ENSONIP00000007255	ENSONIP00000009304	ENSONIP00000016412-D3	ENSORLP00000005370-D3	ENSXMAP00000000991-D2	ENSXMAP00000009162-D3	ENSXMAP00000011829	ENSXMAP00000014799
GO:0044238	BGI_novel_G000712	BGI_novel_G001121	BGI_novel_G001295	BGI_novel_G001348	BGI_novel_G001454	BGI_novel_G003540	CI01000000_10762185_10770168-D2	CI01000001_13040251_13043667	CI01000001_13040251_13043667-D2	CI01000004_05113181_05116553-D2	CI01000005_05946561_05962719	CI01000006_09192219_09195918	CI01000015_05895358_05903263	CI01000026_10205804_10233324	CI01000030_06143122_06149273	CI01000030_08159242_08166884	CI01000034_05236100_05264059	CI01000034_05236100_05264059-D2	CI01000034_05853721_05866514	CI01000039_08160613_08163045	CI01000041_00527357_00541059	CI01000041_00558941_00563881	CI01000041_00558941_00563881-D2	CI01000046_06077232_06091190-D2	CI01000055_01906064_01914629-D2	CI01000066_00730057_00737661	CI01000071_01452292_01490229	CI01000119_01800069_01805163	CI01000127_02089452_02099016	CI01000127_02089452_02099016-D2	CI01000168_01110611_01115503	CI01000204_00239583_00263369	CI01000251_00099282_00114188	CI01000251_00099282_00114188-D2	CI01000251_00121390_00133839-D2	CI01000302_00141480_00150149	CI01000304_12076818_12085420-D5	CI01000321_04605557_04620142-D2	CI01000339_00117608_00135474-D2	CI01000339_07787403_07810094	CUFF.18582.1	CUFF.7114.1	Cg-F_54520	ENSDARP00000002180-D2	ENSDARP00000003030	ENSDARP00000003684	ENSDARP00000008702	ENSDARP00000009474-D2	ENSDARP00000027516-D2
GO:1901564	BGI_novel_G000712	BGI_novel_G001121	BGI_novel_G001295	BGI_novel_G001348	CI01000000_10762185_10770168-D2	CI01000001_13040251_13043667	CI01000001_13040251_13043667-D2	CI01000005_05946561_05962719	CI01000006_09192219_09195918	CI01000010_08953769_08962470	CI01000015_05895358_05903263	CI01000030_06143122_06149273	CI01000030_08159242_08166884	CI01000034_05236100_05264059	CI01000034_05236100_05264059-D2	CI01000039_08160613_08163045	CI01000041_00558941_00563881	CI01000041_00558941_00563881-D2	CI01000055_01906064_01914629-D2	CI01000119_01800069_01805163	CI01000304_12076818_12085420-D5	CI01000321_04605557_04620142-D2	CI01000339_07787403_07810094	Cg-F_54520	ENSDARP00000003030	ENSDARP00000008702	ENSDARP00000027516-D2	ENSDARP00000038993	ENSDARP00000038993-D2	ENSDARP00000038993-D3	ENSDARP00000047376-D2	ENSDARP00000051080-D4	ENSDARP00000069804	ENSDARP00000072127	ENSDARP00000090875-D2	ENSDARP00000093456-D2	ENSDARP00000094181	ENSDARP00000111738	ENSDARP00000116122-D2	ENSDARP00000121987-D2	ENSDARP00000130814-D2	ENSDARP00000135534	ENSDARP00000135534-D5	ENSDARP00000135745	ENSDARP00000136161-D2	ENSDARP00000138764	ENSDARP00000138764-D2	ENSDARP00000139005-D2	ENSDARP00000141743
GO:0044237	BGI_novel_G000712	BGI_novel_G001121	BGI_novel_G001295	BGI_novel_G001348	BGI_novel_G001454	BGI_novel_G003540	CI01000000_10762185_10770168-D2	CI01000001_13040251_13043667	CI01000001_13040251_13043667-D2	CI01000005_05946561_05962719	CI01000006_09192219_09195918	CI01000010_08953769_08962470	CI01000015_05895358_05903263	CI01000026_10205804_10233324	CI01000030_06143122_06149273	CI01000030_08159242_08166884	CI01000034_05236100_05264059	CI01000034_05236100_05264059-D2	CI01000034_05853721_05866514	CI01000039_08160613_08163045	CI01000041_00527357_00541059	CI01000041_00558941_00563881	CI01000041_00558941_00563881-D2	CI01000046_06077232_06091190-D2	CI01000055_01906064_01914629-D2	CI01000066_00730057_00737661	CI01000071_01452292_01490229	CI01000119_01800069_01805163	CI01000127_02089452_02099016	CI01000127_02089452_02099016-D2	CI01000168_01110611_01115503	CI01000204_00239583_00263369	CI01000251_00099282_00114188	CI01000251_00099282_00114188-D2	CI01000251_00121390_00133839-D2	CI01000304_12076818_12085420-D5	CI01000321_04605557_04620142-D2	CI01000339_00117608_00135474-D2	CI01000339_07787403_07810094	CUFF.7114.1	Cg-F_54520	ENSDARP00000002180-D2	ENSDARP00000003030	ENSDARP00000003684	ENSDARP00000008702	ENSDARP00000009474-D2	ENSDARP00000027516-D2	ENSDARP00000035450	ENSDARP00000038993
GO:0006807	BGI_novel_G000712	BGI_novel_G001121	BGI_novel_G001295	BGI_novel_G001348	BGI_novel_G001454	BGI_novel_G003540	CI01000000_10762185_10770168-D2	CI01000001_13040251_13043667	CI01000001_13040251_13043667-D2	CI01000005_05946561_05962719	CI01000006_09192219_09195918	CI01000010_08953769_08962470	CI01000015_05895358_05903263	CI01000026_10205804_10233324	CI01000030_06143122_06149273	CI01000030_08159242_08166884	CI01000034_05236100_05264059	CI01000034_05236100_05264059-D2	CI01000039_08160613_08163045	CI01000041_00527357_00541059	CI01000041_00558941_00563881	CI01000041_00558941_00563881-D2	CI01000046_06077232_06091190-D2	CI01000055_01906064_01914629-D2	CI01000119_01800069_01805163	CI01000251_00099282_00114188	CI01000251_00099282_00114188-D2	CI01000251_00121390_00133839-D2	CI01000304_12076818_12085420-D5	CI01000321_04605557_04620142-D2	CI01000339_00117608_00135474-D2	CI01000339_07787403_07810094	Cg-F_54520	ENSDARP00000003030	ENSDARP00000008702	ENSDARP00000027516-D2	ENSDARP00000038993	ENSDARP00000038993-D2	ENSDARP00000038993-D3	ENSDARP00000047376-D2	ENSDARP00000051080-D4	ENSDARP00000069804	ENSDARP00000072127	ENSDARP00000090875-D2	ENSDARP00000093456-D2	ENSDARP00000094181	ENSDARP00000111738	ENSDARP00000116122-D2	ENSDARP00000121987-D2
GO:0044260	BGI_novel_G000712	BGI_novel_G001295	BGI_novel_G001348	BGI_novel_G001454	CI01000001_13040251_13043667	CI01000001_13040251_13043667-D2	CI01000006_09192219_09195918	CI01000015_05895358_05903263	CI01000026_10205804_10233324	CI01000030_06143122_06149273	CI01000034_05853721_05866514	CI01000039_08160613_08163045	CI01000055_01906064_01914629-D2	CI01000119_01800069_01805163	CI01000251_00099282_00114188	CI01000251_00099282_00114188-D2	CI01000304_12076818_12085420-D5	CI01000339_07787403_07810094	CUFF.7114.1	ENSDARP00000051080-D4	ENSDARP00000116122-D2	ENSDARP00000129923-D2	ENSDARP00000130814-D2	ENSDARP00000141743	ENSONIP00000007255	ENSONIP00000009304	ENSONIP00000016412-D3	ENSORLP00000005370-D3	ENSXMAP00000000991-D2	ENSXMAP00000009162-D3	ENSXMAP00000011829
GO:0044267	BGI_novel_G000712	BGI_novel_G001295	BGI_novel_G001348	CI01000001_13040251_13043667	CI01000001_13040251_13043667-D2	CI01000006_09192219_09195918	CI01000015_05895358_05903263	CI01000030_06143122_06149273	CI01000039_08160613_08163045	CI01000055_01906064_01914629-D2	CI01000119_01800069_01805163	CI01000304_12076818_12085420-D5	CI01000339_07787403_07810094	ENSDARP00000051080-D4	ENSDARP00000116122-D2	ENSDARP00000130814-D2	ENSDARP00000141743	ENSONIP00000007255	ENSORLP00000005370-D3	ENSXMAP00000009162-D3
GO:0036211	BGI_novel_G000712	BGI_novel_G001295	CI01000001_13040251_13043667	CI01000001_13040251_13043667-D2	CI01000006_09192219_09195918	CI01000015_05895358_05903263	CI01000030_06143122_06149273	CI01000039_08160613_08163045	CI01000055_01906064_01914629-D2	CI01000119_01800069_01805163	CI01000304_12076818_12085420-D5	CI01000339_07787403_07810094	ENSDARP00000116122-D2	ENSDARP00000130814-D2	ENSDARP00000141743	ENSONIP00000007255	ENSORLP00000005370-D3	ENSXMAP00000009162-D3
GO:0009987	BGI_novel_G000712	BGI_novel_G000855	BGI_novel_G001121	BGI_novel_G001295	BGI_novel_G001348	BGI_novel_G001454	BGI_novel_G001456	BGI_novel_G001500	BGI_novel_G001819	BGI_novel_G002593	BGI_novel_G003460	BGI_novel_G003540	BGI_novel_G003750	BGI_novel_G003919	CI01000000_10762185_10770168-D2	CI01000001_10153558_10173225	CI01000001_13040251_13043667	CI01000001_13040251_13043667-D2	CI01000003_01931888_01950409	CI01000005_05946561_05962719	CI01000006_04535347_04535742	CI01000006_09192219_09195918	CI01000009_02358636_02361913	CI01000009_07500752_07541007-D2	CI01000010_08953769_08962470	CI01000012_05262254_05301347-D2	CI01000015_05895358_05903263	CI01000016_08042288_08066945	CI01000019_00415236_00449885-D4	CI01000026_10205804_10233324	CI01000027_01059994_01067301-D2	CI01000028_02211495_02287691-D6	CI01000030_06143122_06149273	CI01000030_06747047_06752255	CI01000030_08159242_08166884	CI01000034_01900645_01947187-D2	CI01000034_03151977_03170691	CI01000034_05236100_05264059	CI01000034_05236100_05264059-D2	CI01000034_05853721_05866514	CI01000036_01428324_01454913-D2	CI01000039_05651770_05666399	CI01000039_08160613_08163045	CI01000041_00527357_00541059	CI01000041_00558941_00563881	CI01000041_00558941_00563881-D2	CI01000046_06077232_06091190-D2	CI01000053_02155757_02202279-D2	CI01000055_01906064_01914629-D2
GO:0071704	BGI_novel_G000712	BGI_novel_G001121	BGI_novel_G001295	BGI_novel_G001348	BGI_novel_G001454	BGI_novel_G003540	CI01000000_10762185_10770168-D2	CI01000001_13040251_13043667	CI01000001_13040251_13043667-D2	CI01000004_05113181_05116553-D2	CI01000005_05946561_05962719	CI01000006_09192219_09195918	CI01000010_08953769_08962470	CI01000015_05895358_05903263	CI01000026_10205804_10233324	CI01000030_06143122_06149273	CI01000030_08159242_08166884	CI01000034_05236100_05264059	CI01000034_05236100_05264059-D2	CI01000034_05853721_05866514	CI01000039_08160613_08163045	CI01000041_00527357_00541059	CI01000041_00558941_00563881	CI01000041_00558941_00563881-D2	CI01000046_06077232_06091190-D2	CI01000055_01906064_01914629-D2	CI01000066_00730057_00737661	CI01000071_01452292_01490229	CI01000119_01800069_01805163	CI01000127_02089452_02099016	CI01000127_02089452_02099016-D2	CI01000168_01110611_01115503	CI01000204_00239583_00263369	CI01000251_00099282_00114188	CI01000251_00099282_00114188-D2	CI01000251_00121390_00133839-D2	CI01000302_00141480_00150149	CI01000304_12076818_12085420-D5	CI01000321_04605557_04620142-D2	CI01000339_00117608_00135474-D2	CI01000339_07787403_07810094	CUFF.18582.1	CUFF.7114.1	Cg-F_54520	ENSDARP00000002180-D2	ENSDARP00000003030	ENSDARP00000003684	ENSDARP00000008702	ENSDARP00000009474-D2
GO:0019538	BGI_novel_G000712	BGI_novel_G001121	BGI_novel_G001295	BGI_novel_G001348	CI01000001_13040251_13043667	CI01000001_13040251_13043667-D2	CI01000006_09192219_09195918	CI01000015_05895358_05903263	CI01000030_06143122_06149273	CI01000039_08160613_08163045	CI01000055_01906064_01914629-D2	CI01000119_01800069_01805163	CI01000304_12076818_12085420-D5	CI01000339_07787403_07810094	ENSDARP00000051080-D4	ENSDARP00000072127	ENSDARP00000116122-D2	ENSDARP00000130814-D2	ENSDARP00000141743	ENSONIP00000007255	ENSONIP00000016412-D3	ENSORLP00000005370-D3	ENSXMAP00000009162-D3
GO:0018149	BGI_novel_G000712
GO:0006464	BGI_novel_G000712	BGI_novel_G001295	CI01000001_13040251_13043667	CI01000001_13040251_13043667-D2	CI01000006_09192219_09195918	CI01000015_05895358_05903263	CI01000030_06143122_06149273	CI01000039_08160613_08163045	CI01000055_01906064_01914629-D2	CI01000119_01800069_01805163	CI01000304_12076818_12085420-D5	CI01000339_07787403_07810094	ENSDARP00000116122-D2	ENSDARP00000130814-D2	ENSDARP00000141743	ENSONIP00000007255	ENSORLP00000005370-D3	ENSXMAP00000009162-D3
GO:0043169	BGI_novel_G000712	BGI_novel_G001121	BGI_novel_G001174	BGI_novel_G001175	BGI_novel_G001193	BGI_novel_G001194	BGI_novel_G001266	CI01000000_10762185_10770168-D2	CI01000004_05113181_05116553-D2	CI01000009_02358636_02361913	CI01000010_08953769_08962470	CI01000012_05262254_05301347-D2	CI01000016_08042288_08066945	CI01000030_06515001_06525964-D8	CI01000034_05236100_05264059	CI01000039_08160613_08163045	CI01000040_04411001_04438717-D2	CI01000046_06077232_06091190-D2	CI01000047_01114782_01116379-D4	CI01000053_01471168_01526301	CI01000054_07119711_07124720	CI01000060_00281612_00291567	CI01000082_03460478_03466764	CI01000165_00466508_00475942-D2	CI01000189_00671005_00685458	CI01000191_00477622_00477954-D10	CI01000204_00239583_00263369	CI01000304_12076818_12085420-D5	CI01000310_03776732_03801282-D2	CI01000315_00300283_00302094	Cg-F_54520	ENSDARP00000003376-D2	ENSDARP00000005048	ENSDARP00000005048-D2	ENSDARP00000009474-D2	ENSDARP00000024987-D2	ENSDARP00000038993	ENSDARP00000038993-D2	ENSDARP00000038993-D3	ENSDARP00000042466-D2	ENSDARP00000049550-D2	ENSDARP00000054976	ENSDARP00000059208	ENSDARP00000059208-D2	ENSDARP00000063538	ENSDARP00000077514	ENSDARP00000077514-D2	ENSDARP00000079719	ENSDARP00000083511-D2
GO:0046872	BGI_novel_G000712	BGI_novel_G001121	BGI_novel_G001174	BGI_novel_G001175	BGI_novel_G001193	BGI_novel_G001194	BGI_novel_G001266	CI01000000_10762185_10770168-D2	CI01000009_02358636_02361913	CI01000010_08953769_08962470	CI01000012_05262254_05301347-D2	CI01000016_08042288_08066945	CI01000030_06515001_06525964-D8	CI01000034_05236100_05264059	CI01000034_05236100_05264059-D2	CI01000039_08160613_08163045	CI01000040_04411001_04438717-D2	CI01000046_06077232_06091190-D2	CI01000047_01114782_01116379-D4	CI01000053_01471168_01526301	CI01000054_07119711_07124720	CI01000060_00281612_00291567	CI01000082_03460478_03466764	CI01000165_00466508_00475942-D2	CI01000189_00671005_00685458	CI01000191_00477622_00477954-D10	CI01000304_12076818_12085420-D5	CI01000310_03776732_03801282-D2	CI01000315_00300283_00302094	Cg-F_54520	ENSDARP00000003376-D2	ENSDARP00000005048	ENSDARP00000005048-D2	ENSDARP00000024987-D2	ENSDARP00000038993	ENSDARP00000038993-D2	ENSDARP00000038993-D3	ENSDARP00000042466-D2	ENSDARP00000049550-D2	ENSDARP00000054976	ENSDARP00000059208	ENSDARP00000059208-D2	ENSDARP00000063538	ENSDARP00000077514	ENSDARP00000077514-D2	ENSDARP00000079719	ENSDARP00000083511-D2	ENSDARP00000088834	ENSDARP00000092744
GO:0140096	BGI_novel_G000712	BGI_novel_G001121	BGI_novel_G001266	CI01000001_13040251_13043667	CI01000001_13040251_13043667-D2	CI01000018_03965992_03984331	CI01000030_06515001_06525964-D8	CI01000037_03875808_03891566-D2	CI01000039_08160613_08163045	CI01000046_06077232_06091190-D2	CI01000054_01042925_01056338-D2	CI01000055_01906064_01914629-D2	CI01000189_00671005_00685458	CI01000200_00490226_00514771	CI01000304_12076818_12085420-D5	CI01000350_01860321_01869386	Cg-F_80242	ENSDARP00000041145-D2	ENSDARP00000049468-D3	ENSDARP00000066390	ENSDARP00000072127	ENSDARP00000081187	ENSDARP00000095445	ENSDARP00000124187	ENSDARP00000124187-D2	ENSDARP00000135348-D2	ENSDARP00000135715	ENSDARP00000136205	ENSDARP00000136260-D2	ENSDARP00000137389	ENSDARP00000137487-D2	ENSONIP00000007255	ENSONIP00000020384-D3	ENSONIP00000023248-D2	ENSONIP00000023433-D2	ENSORLP00000005370-D3	ENSORLP00000007597-D3	ENSORLP00000021301-D2	ENSXMAP00000003922-D2	ENSXMAP00000004191	ENSXMAP00000005056-D8	ENSXMAP00000009162-D3	ENSXMAP00000009437-D14
GO:0003810	BGI_novel_G000712
GO:0016740	BGI_novel_G000712	BGI_novel_G000867	BGI_novel_G001266	BGI_novel_G001651	BGI_novel_G001657	BGI_novel_G001804	BGI_novel_G003207	BGI_novel_G003414	CI01000000_10762185_10770168-D2	CI01000001_13040251_13043667	CI01000001_13040251_13043667-D2	CI01000005_05946561_05962719	CI01000010_08953769_08962470	CI01000020_02061926_02077812-D2	CI01000026_10205804_10233324	CI01000030_06143122_06149273	CI01000034_05236100_05264059	CI01000034_05236100_05264059-D2	CI01000034_05853721_05866514	CI01000037_03875808_03891566-D2	CI01000039_08160613_08163045	CI01000046_06077232_06091190-D2	CI01000054_01042925_01056338-D2	CI01000055_01852604_01874289	CI01000062_02613774_02651046	CI01000152_01892421_01893463-D2	CI01000165_00466508_00475942-D2	CI01000189_00671005_00685458	CI01000200_00490226_00514771	CI01000251_00099282_00114188	CI01000251_00099282_00114188-D2	CI01000304_12076818_12085420-D5	CI01000321_04605557_04620142-D2	CI01000350_01860321_01869386	Cg-F_54520	Cg-F_80242	ENSDARP00000027516-D2	ENSDARP00000041145-D2	ENSDARP00000047376-D2	ENSDARP00000049468-D3	ENSDARP00000051643	ENSDARP00000066390	ENSDARP00000069804	ENSDARP00000079719	ENSDARP00000080101	ENSDARP00000081187	ENSDARP00000082601	ENSDARP00000093456-D2	ENSDARP00000093642-D2
GO:0016746	BGI_novel_G000712	CI01000005_05946561_05962719	CI01000034_05236100_05264059	CI01000034_05236100_05264059-D2	CI01000055_01852604_01874289	CI01000062_02613774_02651046	CI01000321_04605557_04620142-D2	ENSDARP00000047376-D2	ENSDARP00000082601	ENSDARP00000138764	ENSDARP00000138764-D2	ENSORLP00000015625-D5	ENSORLP00000016903
GO:0016755	BGI_novel_G000712
GO:0006820	BGI_novel_G000855	CI01000168_01110611_01115503	ENSDARP00000036010-D2	ENSDARP00000135534	ENSDARP00000135534-D5	ENSDARP00000139856-D2	ENSONIP00000007823-D8
GO:0051179	BGI_novel_G000855	CI01000006_04535347_04535742	CI01000016_05313099_05322439-D2	CI01000027_01059994_01067301-D2	CI01000029_08578097_08583564	CI01000036_01428324_01454913-D2	CI01000053_02155757_02202279-D2	CI01000055_05737650_05746790	CI01000082_03460478_03466764	CI01000168_01110611_01115503	CI01000310_03776732_03801282-D2	CI01000339_06102824_06169802	ENSDARP00000002547	ENSDARP00000011221-D2	ENSDARP00000013812	ENSDARP00000036010-D2	ENSDARP00000051277	ENSDARP00000054976	ENSDARP00000068086-D2	ENSDARP00000081504-D2	ENSDARP00000081504-D3	ENSDARP00000108864-D2	ENSDARP00000109526-D3	ENSDARP00000115027-D2	ENSDARP00000128744	ENSDARP00000130461-D2	ENSDARP00000135534	ENSDARP00000135534-D5	ENSDARP00000139856-D2	ENSONIP00000007823-D8	ENSONIP00000009304	ENSXMAP00000000991-D2	ENSXMAP00000007977-D2
GO:0019725	BGI_novel_G000855	BGI_novel_G001456	CI01000009_02358636_02361913	CI01000055_05737650_05746790	ENSDARP00000024947	ENSDARP00000024947-D2	ENSDARP00000054976	ENSDARP00000136161-D2	ENSONIP00000007823-D8
GO:0042592	BGI_novel_G000855	BGI_novel_G001456	BGI_novel_G001500	BGI_novel_G003460	CI01000006_09192219_09195918	CI01000009_02358636_02361913	CI01000028_02211495_02287691-D6	CI01000055_05737650_05746790	CI01000066_00730057_00737661	CI01000070_02016971_02021321	CI01000070_02016971_02021321-D2	CI01000082_03460478_03466764	ENSDARP00000023313	ENSDARP00000024947	ENSDARP00000024947-D2	ENSDARP00000054976	ENSDARP00000075227	ENSDARP00000081504-D2	ENSDARP00000081504-D3	ENSDARP00000136161-D2	ENSONIP00000007823-D8
GO:0071840	BGI_novel_G000855	BGI_novel_G001819	BGI_novel_G003540	BGI_novel_G003750	CI01000006_09192219_09195918	CI01000012_05262254_05301347-D2	CI01000015_05895358_05903263	CI01000028_02211495_02287691-D6	CI01000053_02155757_02202279-D2	CI01000055_01906064_01914629-D2	CI01000304_07927790_07957821	CI01000310_03776732_03801282-D2	ENSDARP00000008287	ENSDARP00000013812	ENSDARP00000023313	ENSDARP00000024860	ENSDARP00000024947	ENSDARP00000024947-D2	ENSDARP00000042321	ENSDARP00000045390	ENSDARP00000055912-D2	ENSDARP00000068086-D2	ENSDARP00000077055-D2	ENSDARP00000100804	ENSDARP00000108658	ENSDARP00000130996-D2	ENSDARP00000134788	ENSDARP00000139856-D2	ENSDARP00000141857	ENSONIP00000007255	ENSONIP00000009304	ENSONIP00000010421-D6	ENSONIP00000012997-D4	ENSONIP00000016383	ENSORLP00000005370-D3	ENSXMAP00000000991-D2	ENSXMAP00000005056-D8	ENSXMAP00000007977-D2	ENSXMAP00000009162-D3	ENSXMAP00000012576-D3	ENSXMAP00000018542-D4
GO:0006810	BGI_novel_G000855	CI01000006_04535347_04535742	CI01000016_05313099_05322439-D2	CI01000027_01059994_01067301-D2	CI01000029_08578097_08583564	CI01000053_02155757_02202279-D2	CI01000055_05737650_05746790	CI01000082_03460478_03466764	CI01000168_01110611_01115503	CI01000310_03776732_03801282-D2	CI01000339_06102824_06169802	ENSDARP00000002547	ENSDARP00000011221-D2	ENSDARP00000013812	ENSDARP00000036010-D2	ENSDARP00000051277	ENSDARP00000054976	ENSDARP00000068086-D2	ENSDARP00000081504-D2	ENSDARP00000081504-D3	ENSDARP00000109526-D3	ENSDARP00000115027-D2	ENSDARP00000128744	ENSDARP00000130461-D2	ENSDARP00000135534	ENSDARP00000135534-D5	ENSDARP00000139856-D2	ENSONIP00000007823-D8	ENSXMAP00000000991-D2
GO:0006811	BGI_novel_G000855	CI01000029_08578097_08583564	CI01000055_05737650_05746790	CI01000082_03460478_03466764	CI01000168_01110611_01115503	ENSDARP00000036010-D2	ENSDARP00000054976	ENSDARP00000135534	ENSDARP00000135534-D5	ENSDARP00000139856-D2	ENSONIP00000007823-D8
GO:0008361	BGI_novel_G000855	CI01000304_07927790_07957821
GO:0055085	BGI_novel_G000855	CI01000055_05737650_05746790	CI01000082_03460478_03466764	CI01000339_06102824_06169802	ENSDARP00000054976	ENSDARP00000081504-D2	ENSDARP00000081504-D3	ENSDARP00000128744	ENSDARP00000139856-D2
GO:0065008	BGI_novel_G000855	BGI_novel_G001456	BGI_novel_G001500	BGI_novel_G002589	BGI_novel_G003460	CI01000006_09192219_09195918	CI01000009_02358636_02361913	CI01000010_08953769_08962470	CI01000028_02211495_02287691-D6	CI01000034_03151977_03170691	CI01000055_05737650_05746790	CI01000066_00730057_00737661	CI01000070_02016971_02021321	CI01000070_02016971_02021321-D2	CI01000082_03460478_03466764	CI01000304_07927790_07957821	Cg-F_54520	ENSDARP00000003684	ENSDARP00000023313	ENSDARP00000024947	ENSDARP00000024947-D2	ENSDARP00000036010-D2	ENSDARP00000054976	ENSDARP00000070001	ENSDARP00000075227	ENSDARP00000081504-D2	ENSDARP00000081504-D3	ENSDARP00000104134-D2	ENSDARP00000130461-D2	ENSDARP00000135534	ENSDARP00000135534-D5	ENSDARP00000136161-D2	ENSONIP00000007823-D8	ENSONIP00000009304	ENSONIP00000016383	ENSXMAP00000012576-D3	ENSXMAP00000018542-D4
GO:0016043	BGI_novel_G000855	BGI_novel_G001819	BGI_novel_G003540	BGI_novel_G003750	CI01000006_09192219_09195918	CI01000012_05262254_05301347-D2	CI01000015_05895358_05903263	CI01000028_02211495_02287691-D6	CI01000053_02155757_02202279-D2	CI01000055_01906064_01914629-D2	CI01000304_07927790_07957821	CI01000310_03776732_03801282-D2	ENSDARP00000008287	ENSDARP00000013812	ENSDARP00000023313	ENSDARP00000024860	ENSDARP00000024947	ENSDARP00000024947-D2	ENSDARP00000042321	ENSDARP00000045390	ENSDARP00000055912-D2	ENSDARP00000068086-D2	ENSDARP00000077055-D2	ENSDARP00000100804	ENSDARP00000108658	ENSDARP00000130996-D2	ENSDARP00000134788	ENSDARP00000139856-D2	ENSDARP00000141857	ENSONIP00000007255	ENSONIP00000009304	ENSONIP00000010421-D6	ENSONIP00000012997-D4	ENSONIP00000016383	ENSORLP00000005370-D3	ENSXMAP00000000991-D2	ENSXMAP00000005056-D8	ENSXMAP00000007977-D2	ENSXMAP00000009162-D3	ENSXMAP00000012576-D3	ENSXMAP00000018542-D4
GO:0090066	BGI_novel_G000855	CI01000028_02211495_02287691-D6	CI01000304_07927790_07957821	ENSONIP00000009304	ENSONIP00000016383	ENSXMAP00000012576-D3
GO:0065007	BGI_novel_G000855	BGI_novel_G001266	BGI_novel_G001456	BGI_novel_G001500	BGI_novel_G002589	BGI_novel_G002593	BGI_novel_G003194	BGI_novel_G003460	BGI_novel_G003919	CI01000001_10153558_10173225	CI01000001_13040251_13043667	CI01000001_13040251_13043667-D2	CI01000006_09192219_09195918	CI01000009_02358636_02361913	CI01000009_07500752_07541007-D2	CI01000010_08953769_08962470	CI01000016_08042288_08066945	CI01000026_10205804_10233324	CI01000027_01059994_01067301-D2	CI01000028_02211495_02287691-D6	CI01000030_02209412_02219363	CI01000030_06515001_06525964-D8	CI01000030_06747047_06752255	CI01000034_01900645_01947187-D2	CI01000034_03151977_03170691	CI01000036_01428324_01454913-D2	CI01000039_05651770_05666399	CI01000039_08160613_08163045	CI01000041_00527357_00541059	CI01000047_01114782_01116379-D4	CI01000053_01471168_01526301	CI01000053_02155757_02202279-D2	CI01000055_01906064_01914629-D2	CI01000055_05737650_05746790	CI01000060_00281612_00291567	CI01000063_06491111_06495718	CI01000066_00730057_00737661	CI01000070_02016971_02021321	CI01000070_02016971_02021321-D2	CI01000072_02058184_02067046	CI01000082_03460478_03466764	CI01000086_02152113_02180258	CI01000119_01800069_01805163	CI01000152_01892421_01893463-D2	CI01000189_00297654_00300990-D2	CI01000189_00671005_00685458	CI01000251_00121390_00133839-D2	CI01000304_07927790_07957821	CI01000315_00300283_00302094
GO:0006884	BGI_novel_G000855
GO:0032535	BGI_novel_G000855	CI01000028_02211495_02287691-D6	CI01000304_07927790_07957821	ENSONIP00000009304	ENSONIP00000016383	ENSXMAP00000012576-D3
GO:0034220	BGI_novel_G000855	CI01000055_05737650_05746790	CI01000082_03460478_03466764	ENSDARP00000054976	ENSDARP00000139856-D2
GO:0098656	BGI_novel_G000855	ENSDARP00000139856-D2
GO:0051234	BGI_novel_G000855	CI01000006_04535347_04535742	CI01000016_05313099_05322439-D2	CI01000027_01059994_01067301-D2	CI01000029_08578097_08583564	CI01000053_02155757_02202279-D2	CI01000055_05737650_05746790	CI01000082_03460478_03466764	CI01000168_01110611_01115503	CI01000310_03776732_03801282-D2	CI01000339_06102824_06169802	ENSDARP00000002547	ENSDARP00000011221-D2	ENSDARP00000013812	ENSDARP00000036010-D2	ENSDARP00000051277	ENSDARP00000054976	ENSDARP00000068086-D2	ENSDARP00000081504-D2	ENSDARP00000081504-D3	ENSDARP00000109526-D3	ENSDARP00000115027-D2	ENSDARP00000128744	ENSDARP00000130461-D2	ENSDARP00000135534	ENSDARP00000135534-D5	ENSDARP00000139856-D2	ENSONIP00000007823-D8	ENSXMAP00000000991-D2
GO:1902495	BGI_novel_G000855
GO:0098796	BGI_novel_G000855	CI01000034_03151977_03170691	CI01000036_01428324_01454913-D2	CI01000310_03776732_03801282-D2	CI01000365_00275086_00325578-D2	CI01000365_00275086_00325578-D3
GO:0032991	BGI_novel_G000855	BGI_novel_G001174	BGI_novel_G001175	BGI_novel_G001193	BGI_novel_G001194	BGI_novel_G001348	BGI_novel_G001454	BGI_novel_G001824	BGI_novel_G003540	CI01000026_10205804_10233324	CI01000034_02010544_02026521-D2	CI01000034_03151977_03170691	CI01000034_05236100_05264059	CI01000034_05236100_05264059-D2	CI01000036_01428324_01454913-D2	CI01000039_08160613_08163045	CI01000041_00527357_00541059	CI01000204_00239583_00263369	CI01000310_03776732_03801282-D2	CI01000365_00275086_00325578-D2	CI01000365_00275086_00325578-D3	Cg-F_54520	ENSDARP00000003177	ENSDARP00000009474-D2	ENSDARP00000023313	ENSDARP00000029462	ENSDARP00000029462-D2	ENSDARP00000043555	ENSDARP00000043555-D2	ENSDARP00000049550-D2	ENSDARP00000051080-D4	ENSDARP00000055912-D2	ENSDARP00000058857	ENSDARP00000090967-D3	ENSDARP00000108864-D2	ENSDARP00000109518	ENSDARP00000134736-D2	ENSDARP00000137440-D2	ENSONIP00000023796	ENSORLP00000000809-D3	ENSORLP00000018818-D2	ENSORLP00000019643-D2	ENSXMAP00000000172-D15	ENSXMAP00000004191	ENSXMAP00000018542-D4
GO:1990351	BGI_novel_G000855
GO:0005622	BGI_novel_G000855	BGI_novel_G001121	BGI_novel_G001174	BGI_novel_G001175	BGI_novel_G001193	BGI_novel_G001194	BGI_novel_G001295	BGI_novel_G001348	BGI_novel_G001408	BGI_novel_G001454	BGI_novel_G001456	BGI_novel_G001651	BGI_novel_G001819	BGI_novel_G003540	BGI_novel_G003750	CI01000000_10762185_10770168-D2	CI01000001_10153558_10173225	CI01000001_13040251_13043667	CI01000001_13040251_13043667-D2	CI01000005_05946561_05962719	CI01000006_04535347_04535742	CI01000006_09192219_09195918	CI01000009_07500752_07541007-D2	CI01000015_05895358_05903263	CI01000021_03324720_03328120	CI01000026_10205804_10233324	CI01000027_01059994_01067301-D2	CI01000028_02211495_02287691-D6	CI01000029_08578097_08583564	CI01000030_02209412_02219363	CI01000034_05236100_05264059	CI01000034_05236100_05264059-D2	CI01000034_05853721_05866514	CI01000039_08160613_08163045	CI01000041_00527357_00541059	CI01000047_01114782_01116379-D4	CI01000055_01906064_01914629-D2	CI01000066_00730057_00737661	CI01000070_02016971_02021321	CI01000070_02016971_02021321-D2	CI01000071_01452292_01490229	CI01000072_02058184_02067046	CI01000080_01225510_01237270	CI01000080_01225510_01237270-D2	CI01000082_03460478_03466764	CI01000095_00219520_00237347	CI01000189_00297654_00300990-D2	CI01000204_00239583_00263369	CI01000251_00121390_00133839-D2
GO:0005623	BGI_novel_G000855	BGI_novel_G001121	BGI_novel_G001174	BGI_novel_G001175	BGI_novel_G001193	BGI_novel_G001194	BGI_novel_G001295	BGI_novel_G001348	BGI_novel_G001408	BGI_novel_G001454	BGI_novel_G001456	BGI_novel_G001526	BGI_novel_G001651	BGI_novel_G001819	BGI_novel_G003540	BGI_novel_G003750	BGI_novel_G004030	CI01000000_10762185_10770168-D2	CI01000001_10153558_10173225	CI01000001_13040251_13043667	CI01000001_13040251_13043667-D2	CI01000005_05946561_05962719	CI01000006_04535347_04535742	CI01000006_09192219_09195918	CI01000009_02358636_02361913	CI01000009_07500752_07541007-D2	CI01000010_08642328_08681400	CI01000015_05895358_05903263	CI01000021_03324720_03328120	CI01000026_10205804_10233324	CI01000027_01059994_01067301-D2	CI01000028_02211495_02287691-D6	CI01000029_08578097_08583564	CI01000030_02209412_02219363	CI01000034_03151977_03170691	CI01000034_05236100_05264059	CI01000034_05236100_05264059-D2	CI01000034_05853721_05866514	CI01000036_01428324_01454913-D2	CI01000039_08160613_08163045	CI01000041_00527357_00541059	CI01000047_01114782_01116379-D4	CI01000053_02155757_02202279-D2	CI01000055_01906064_01914629-D2	CI01000055_05737650_05746790	CI01000066_00730057_00737661	CI01000070_02016971_02021321	CI01000070_02016971_02021321-D2	CI01000071_01452292_01490229
GO:0044464	BGI_novel_G000855	BGI_novel_G001121	BGI_novel_G001174	BGI_novel_G001175	BGI_novel_G001193	BGI_novel_G001194	BGI_novel_G001295	BGI_novel_G001348	BGI_novel_G001408	BGI_novel_G001454	BGI_novel_G001456	BGI_novel_G001526	BGI_novel_G001651	BGI_novel_G001819	BGI_novel_G003540	BGI_novel_G003750	BGI_novel_G004030	CI01000001_10153558_10173225	CI01000001_13040251_13043667	CI01000001_13040251_13043667-D2	CI01000005_05946561_05962719	CI01000006_04535347_04535742	CI01000006_09192219_09195918	CI01000009_07500752_07541007-D2	CI01000010_08642328_08681400	CI01000015_05895358_05903263	CI01000021_03324720_03328120	CI01000026_10205804_10233324	CI01000027_01059994_01067301-D2	CI01000028_02211495_02287691-D6	CI01000029_08578097_08583564	CI01000030_02209412_02219363	CI01000034_03151977_03170691	CI01000034_05236100_05264059	CI01000034_05853721_05866514	CI01000036_01428324_01454913-D2	CI01000039_08160613_08163045	CI01000041_00527357_00541059	CI01000047_01114782_01116379-D4	CI01000053_02155757_02202279-D2	CI01000055_01906064_01914629-D2	CI01000066_00730057_00737661	CI01000070_02016971_02021321	CI01000070_02016971_02021321-D2	CI01000071_01452292_01490229	CI01000072_02058184_02067046	CI01000080_01225510_01237270	CI01000080_01225510_01237270-D2	CI01000082_03460478_03466764
GO:0005737	BGI_novel_G000855	BGI_novel_G001121	BGI_novel_G001174	BGI_novel_G001175	BGI_novel_G001193	BGI_novel_G001194	BGI_novel_G001295	BGI_novel_G001348	BGI_novel_G001456	BGI_novel_G001819	BGI_novel_G003540	BGI_novel_G003750	CI01000000_10762185_10770168-D2	CI01000001_10153558_10173225	CI01000001_13040251_13043667	CI01000001_13040251_13043667-D2	CI01000005_05946561_05962719	CI01000006_04535347_04535742	CI01000009_07500752_07541007-D2	CI01000027_01059994_01067301-D2	CI01000028_02211495_02287691-D6	CI01000029_08578097_08583564	CI01000034_05236100_05264059	CI01000034_05236100_05264059-D2	CI01000034_05853721_05866514	CI01000039_08160613_08163045	CI01000041_00527357_00541059	CI01000053_02155757_02202279-D2	CI01000055_01906064_01914629-D2	CI01000066_00730057_00737661	CI01000071_01452292_01490229	CI01000080_01225510_01237270	CI01000080_01225510_01237270-D2	CI01000082_03460478_03466764	CI01000095_00219520_00237347	CI01000204_00239583_00263369	CI01000251_00121390_00133839-D2	CI01000302_00141480_00150149	CI01000304_07927790_07957821	CI01000310_03776732_03801282-D2	CI01000321_04605557_04620142-D2	Cg-F_54520	ENSDARP00000002180-D2	ENSDARP00000008287	ENSDARP00000008702	ENSDARP00000009474-D2	ENSDARP00000011221-D2	ENSDARP00000013812	ENSDARP00000020711
GO:0034702	BGI_novel_G000855
GO:0044424	BGI_novel_G000855	BGI_novel_G001121	BGI_novel_G001174	BGI_novel_G001175	BGI_novel_G001193	BGI_novel_G001194	BGI_novel_G001295	BGI_novel_G001348	BGI_novel_G001408	BGI_novel_G001454	BGI_novel_G001456	BGI_novel_G001651	BGI_novel_G001819	BGI_novel_G003540	BGI_novel_G003750	CI01000000_10762185_10770168-D2	CI01000001_10153558_10173225	CI01000001_13040251_13043667	CI01000001_13040251_13043667-D2	CI01000005_05946561_05962719	CI01000006_04535347_04535742	CI01000006_09192219_09195918	CI01000009_07500752_07541007-D2	CI01000015_05895358_05903263	CI01000021_03324720_03328120	CI01000026_10205804_10233324	CI01000027_01059994_01067301-D2	CI01000028_02211495_02287691-D6	CI01000029_08578097_08583564	CI01000030_02209412_02219363	CI01000034_05236100_05264059	CI01000034_05236100_05264059-D2	CI01000034_05853721_05866514	CI01000039_08160613_08163045	CI01000041_00527357_00541059	CI01000047_01114782_01116379-D4	CI01000053_02155757_02202279-D2	CI01000055_01906064_01914629-D2	CI01000066_00730057_00737661	CI01000070_02016971_02021321	CI01000070_02016971_02021321-D2	CI01000071_01452292_01490229	CI01000072_02058184_02067046	CI01000080_01225510_01237270	CI01000080_01225510_01237270-D2	CI01000082_03460478_03466764	CI01000095_00219520_00237347	CI01000189_00297654_00300990-D2	CI01000204_00239583_00263369
GO:0005253	BGI_novel_G000855
GO:0015103	BGI_novel_G000855	ENSDARP00000002526	ENSDARP00000036010-D2	ENSDARP00000138946	ENSONIP00000007823-D8
GO:0022803	BGI_novel_G000855	BGI_novel_G004030	ENSDARP00000042874
GO:0022838	BGI_novel_G000855	BGI_novel_G004030	ENSDARP00000042874
GO:0015267	BGI_novel_G000855	BGI_novel_G004030	ENSDARP00000042874
GO:0005215	BGI_novel_G000855	BGI_novel_G001526	BGI_novel_G002740	BGI_novel_G002746	BGI_novel_G002747	BGI_novel_G002748	BGI_novel_G002750	BGI_novel_G002751	BGI_novel_G002752	BGI_novel_G002753	BGI_novel_G004030	CI01000009_02358636_02361913	CI01000010_08642328_08681400	CI01000016_05313099_05322439-D2	CI01000029_00653876_00662303	CI01000029_08578097_08583564	CI01000055_05737650_05746790	Cg-F_31640	ENSDARP00000002526	ENSDARP00000036010-D2	ENSDARP00000042874	ENSDARP00000051277	ENSDARP00000054976	ENSDARP00000081504-D2	ENSDARP00000081504-D3	ENSDARP00000128744	ENSDARP00000132430	ENSDARP00000135534	ENSDARP00000135534-D5	ENSDARP00000138946	ENSDARP00000139856-D2	ENSONIP00000007823-D8	ENSXMAP00000015439-D3
GO:0005216	BGI_novel_G000855	BGI_novel_G004030	ENSDARP00000042874
GO:0005225	BGI_novel_G000855
GO:0015318	BGI_novel_G000855	BGI_novel_G001526	BGI_novel_G004030	CI01000010_08642328_08681400	CI01000055_05737650_05746790	ENSDARP00000002526	ENSDARP00000036010-D2	ENSDARP00000042874	ENSDARP00000054976	ENSDARP00000132430	ENSDARP00000135534	ENSDARP00000135534-D5	ENSDARP00000138946	ENSONIP00000007823-D8	ENSXMAP00000015439-D3
GO:0008509	BGI_novel_G000855	BGI_novel_G001526	CI01000010_08642328_08681400	ENSDARP00000002526	ENSDARP00000036010-D2	ENSDARP00000081504-D2	ENSDARP00000081504-D3	ENSDARP00000135534	ENSDARP00000135534-D5	ENSDARP00000138946	ENSDARP00000139856-D2	ENSONIP00000007823-D8
GO:0022857	BGI_novel_G000855	BGI_novel_G001526	BGI_novel_G004030	CI01000009_02358636_02361913	CI01000010_08642328_08681400	CI01000016_05313099_05322439-D2	CI01000029_00653876_00662303	CI01000029_08578097_08583564	CI01000055_05737650_05746790	ENSDARP00000002526	ENSDARP00000036010-D2	ENSDARP00000042874	ENSDARP00000054976	ENSDARP00000081504-D2	ENSDARP00000081504-D3	ENSDARP00000128744	ENSDARP00000132430	ENSDARP00000135534	ENSDARP00000135534-D5	ENSDARP00000138946	ENSDARP00000139856-D2	ENSONIP00000007823-D8	ENSXMAP00000015439-D3
GO:0015075	BGI_novel_G000855	BGI_novel_G001526	BGI_novel_G004030	CI01000010_08642328_08681400	CI01000029_08578097_08583564	CI01000055_05737650_05746790	ENSDARP00000002526	ENSDARP00000036010-D2	ENSDARP00000042874	ENSDARP00000054976	ENSDARP00000081504-D2	ENSDARP00000081504-D3	ENSDARP00000132430	ENSDARP00000135534	ENSDARP00000135534-D5	ENSDARP00000138946	ENSDARP00000139856-D2	ENSONIP00000007823-D8	ENSXMAP00000015439-D3
GO:0140097	BGI_novel_G000867	BGI_novel_G001657	BGI_novel_G001804	BGI_novel_G003207	BGI_novel_G003414
GO:0034061	BGI_novel_G000867	BGI_novel_G001657	BGI_novel_G001804	BGI_novel_G003207	BGI_novel_G003414
GO:0003964	BGI_novel_G000867	BGI_novel_G001657	BGI_novel_G001804	BGI_novel_G003207	BGI_novel_G003414
GO:0016779	BGI_novel_G000867	BGI_novel_G001657	BGI_novel_G001804	BGI_novel_G003207	BGI_novel_G003414	CI01000026_10205804_10233324	CI01000251_00099282_00114188	CI01000251_00099282_00114188-D2	ENSDARP00000129923-D2
GO:0016772	BGI_novel_G000867	BGI_novel_G001266	BGI_novel_G001657	BGI_novel_G001804	BGI_novel_G003207	BGI_novel_G003414	CI01000001_13040251_13043667	CI01000001_13040251_13043667-D2	CI01000020_02061926_02077812-D2	CI01000026_10205804_10233324	CI01000030_06143122_06149273	CI01000037_03875808_03891566-D2	CI01000054_01042925_01056338-D2	CI01000055_01906064_01914629-D2	CI01000152_01892421_01893463-D2	CI01000165_00466508_00475942-D2	CI01000189_00671005_00685458	CI01000200_00490226_00514771	CI01000251_00099282_00114188	CI01000251_00099282_00114188-D2	CI01000350_01860321_01869386	Cg-F_54520	Cg-F_80242	ENSDARP00000041145-D2	ENSDARP00000049468-D3	ENSDARP00000066390	ENSDARP00000079719	ENSDARP00000080101	ENSDARP00000081187	ENSDARP00000093642-D2	ENSDARP00000095445	ENSDARP00000124187	ENSDARP00000124187-D2	ENSDARP00000129923-D2	ENSDARP00000135348-D2	ENSDARP00000135745	ENSDARP00000136161-D2	ENSDARP00000136205	ENSDARP00000136260-D2	ENSONIP00000023248-D2	ENSONIP00000023433-D2	ENSONIP00000023796	ENSORLP00000021301-D2
GO:0043603	BGI_novel_G001121	BGI_novel_G001348	CI01000005_05946561_05962719	CI01000034_05236100_05264059	CI01000034_05236100_05264059-D2	CI01000321_04605557_04620142-D2	ENSDARP00000027516-D2	ENSDARP00000051080-D4	ENSDARP00000090875-D2	ENSDARP00000094181	ENSDARP00000121987-D2
GO:0009056	BGI_novel_G001121	BGI_novel_G001295	CI01000010_08953769_08962470	CI01000026_10205804_10233324	CI01000034_05236100_05264059-D2	CI01000039_08160613_08163045	CI01000041_00558941_00563881	CI01000041_00558941_00563881-D2	CI01000066_00730057_00737661	CI01000304_12076818_12085420-D5	CUFF.18582.1	Cg-F_54520	ENSDARP00000003030	ENSDARP00000035450	ENSDARP00000038993	ENSDARP00000038993-D2	ENSDARP00000038993-D3	ENSDARP00000042321	ENSDARP00000060036	ENSDARP00000060036-D2	ENSDARP00000136161-D2	ENSONIP00000006088-D7	ENSONIP00000007255	ENSORLP00000018647
GO:0034641	BGI_novel_G001121	BGI_novel_G001348	BGI_novel_G001454	BGI_novel_G003540	CI01000000_10762185_10770168-D2	CI01000005_05946561_05962719	CI01000026_10205804_10233324	CI01000034_05236100_05264059	CI01000034_05236100_05264059-D2	CI01000041_00527357_00541059	CI01000041_00558941_00563881	CI01000041_00558941_00563881-D2	CI01000046_06077232_06091190-D2	CI01000251_00099282_00114188	CI01000251_00099282_00114188-D2	CI01000251_00121390_00133839-D2	CI01000321_04605557_04620142-D2	CI01000339_00117608_00135474-D2	Cg-F_54520	ENSDARP00000027516-D2	ENSDARP00000038993	ENSDARP00000038993-D2	ENSDARP00000038993-D3	ENSDARP00000047376-D2	ENSDARP00000051080-D4	ENSDARP00000069804	ENSDARP00000090875-D2	ENSDARP00000093456-D2	ENSDARP00000094181	ENSDARP00000111738	ENSDARP00000121987-D2	ENSDARP00000129923-D2	ENSDARP00000135745	ENSDARP00000136161-D2	ENSDARP00000138764	ENSDARP00000138764-D2	ENSONIP00000006088-D7	ENSONIP00000009304	ENSORLP00000016903	ENSXMAP00000014799
GO:1901565	BGI_novel_G001121	BGI_novel_G001295	CI01000039_08160613_08163045	CI01000304_12076818_12085420-D5	ENSDARP00000003030	ENSDARP00000038993	ENSDARP00000038993-D2	ENSDARP00000038993-D3	ENSONIP00000007255
GO:1901575	BGI_novel_G001121	BGI_novel_G001295	CI01000026_10205804_10233324	CI01000034_05236100_05264059-D2	CI01000039_08160613_08163045	CI01000041_00558941_00563881	CI01000041_00558941_00563881-D2	CI01000066_00730057_00737661	CI01000304_12076818_12085420-D5	CUFF.18582.1	Cg-F_54520	ENSDARP00000003030	ENSDARP00000035450	ENSDARP00000038993	ENSDARP00000038993-D2	ENSDARP00000038993-D3	ENSDARP00000136161-D2	ENSONIP00000006088-D7	ENSONIP00000007255
GO:0006518	BGI_novel_G001121	BGI_novel_G001348	ENSDARP00000051080-D4
GO:0043171	BGI_novel_G001121
GO:0044248	BGI_novel_G001121	BGI_novel_G001295	CI01000010_08953769_08962470	CI01000026_10205804_10233324	CI01000034_05236100_05264059-D2	CI01000039_08160613_08163045	CI01000041_00558941_00563881	CI01000041_00558941_00563881-D2	CI01000066_00730057_00737661	CI01000304_12076818_12085420-D5	Cg-F_54520	ENSDARP00000003030	ENSDARP00000035450	ENSDARP00000038993	ENSDARP00000038993-D2	ENSDARP00000038993-D3	ENSDARP00000042321	ENSDARP00000060036	ENSDARP00000060036-D2	ENSDARP00000136161-D2	ENSONIP00000006088-D7	ENSONIP00000007255	ENSORLP00000018647
GO:0006508	BGI_novel_G001121	BGI_novel_G001295	CI01000039_08160613_08163045	CI01000304_12076818_12085420-D5	ENSDARP00000072127	ENSONIP00000007255
GO:0071944	BGI_novel_G001121	BGI_novel_G001526	BGI_novel_G001819	BGI_novel_G004030	CI01000010_08642328_08681400	CI01000028_02211495_02287691-D6	CI01000034_03151977_03170691	CI01000036_01428324_01454913-D2	CI01000053_02155757_02202279-D2	CI01000082_03460478_03466764	CI01000147_00652801_00655258-D2	CI01000365_00275086_00325578-D2	CI01000365_00275086_00325578-D3	CUFF.7114.1	ENSDARP00000002526	ENSDARP00000002797-D18	ENSDARP00000008287	ENSDARP00000013812	ENSDARP00000035450	ENSDARP00000036010-D2	ENSDARP00000045390	ENSDARP00000069875	ENSDARP00000077055-D2	ENSDARP00000104134-D2	ENSDARP00000108864-D2	ENSDARP00000130461-D2	ENSDARP00000135534	ENSDARP00000135534-D5	ENSDARP00000141857	ENSONIP00000007823-D8	ENSONIP00000010421-D6	ENSXMAP00000012576-D3	ENSXMAP00000018542-D4
GO:0005886	BGI_novel_G001121	BGI_novel_G001526	BGI_novel_G001819	BGI_novel_G004030	CI01000010_08642328_08681400	CI01000034_03151977_03170691	CI01000036_01428324_01454913-D2	CI01000082_03460478_03466764	CI01000147_00652801_00655258-D2	CI01000365_00275086_00325578-D2	CI01000365_00275086_00325578-D3	CUFF.7114.1	ENSDARP00000002526	ENSDARP00000002797-D18	ENSDARP00000008287	ENSDARP00000035450	ENSDARP00000036010-D2	ENSDARP00000045390	ENSDARP00000069875	ENSDARP00000077055-D2	ENSDARP00000104134-D2	ENSDARP00000108864-D2	ENSDARP00000130461-D2	ENSDARP00000135534	ENSDARP00000135534-D5	ENSDARP00000141857	ENSONIP00000007823-D8	ENSONIP00000010421-D6	ENSXMAP00000018542-D4
GO:0042277	BGI_novel_G001121	ENSDARP00000051277
GO:0008237	BGI_novel_G001121
GO:0070006	BGI_novel_G001121
GO:0033218	BGI_novel_G001121	CI01000055_01852604_01874289	ENSDARP00000038227-D6	ENSDARP00000051277	ENSDARP00000134228-D2
GO:0046914	BGI_novel_G001121	BGI_novel_G001175	BGI_novel_G001193	CI01000040_04411001_04438717-D2	CI01000046_06077232_06091190-D2	CI01000082_03460478_03466764	CI01000304_12076818_12085420-D5	CI01000310_03776732_03801282-D2	ENSDARP00000005048	ENSDARP00000005048-D2	ENSDARP00000024987-D2	ENSDARP00000042466-D2	ENSDARP00000049550-D2	ENSDARP00000054976	ENSDARP00000129692-D5	ENSDARP00000135715	ENSDARP00000137389	ENSONIP00000020255-D3	ENSONIP00000020322-D4	ENSONIP00000024393-D3	ENSORLP00000018647	ENSXMAP00000000172-D15	ENSXMAP00000003922-D2
GO:0004177	BGI_novel_G001121
GO:0070011	BGI_novel_G001121	CI01000030_06515001_06525964-D8	ENSDARP00000072127	ENSORLP00000007597-D3	ENSXMAP00000009437-D14
GO:0008238	BGI_novel_G001121
GO:0008233	BGI_novel_G001121	CI01000030_06515001_06525964-D8	ENSDARP00000072127	ENSORLP00000007597-D3	ENSXMAP00000009437-D14
GO:0008235	BGI_novel_G001121
GO:0008270	BGI_novel_G001121	CI01000040_04411001_04438717-D2	CI01000046_06077232_06091190-D2	CI01000082_03460478_03466764	CI01000304_12076818_12085420-D5	CI01000310_03776732_03801282-D2	ENSDARP00000024987-D2	ENSDARP00000042466-D2	ENSDARP00000049550-D2	ENSDARP00000129692-D5	ENSONIP00000020322-D4	ENSONIP00000024393-D3
GO:0005833	BGI_novel_G001174	BGI_novel_G001175	BGI_novel_G001193	BGI_novel_G001194	ENSDARP00000109518	ENSXMAP00000000172-D15
GO:0005829	BGI_novel_G001174	BGI_novel_G001175	BGI_novel_G001193	BGI_novel_G001194	BGI_novel_G001348	CI01000034_05236100_05264059	CI01000034_05236100_05264059-D2	CI01000071_01452292_01490229	CI01000095_00219520_00237347	CI01000310_03776732_03801282-D2	Cg-F_54520	ENSDARP00000002180-D2	ENSDARP00000042321	ENSDARP00000045390	ENSDARP00000051080-D4	ENSDARP00000080101	ENSDARP00000095445	ENSDARP00000109518	ENSDARP00000121987-D2	ENSDARP00000136161-D2	ENSONIP00000023796	ENSXMAP00000000172-D15
GO:0044445	BGI_novel_G001174	BGI_novel_G001175	BGI_novel_G001193	BGI_novel_G001194	Cg-F_54520	ENSDARP00000109518	ENSXMAP00000000172-D15
GO:0044444	BGI_novel_G001174	BGI_novel_G001175	BGI_novel_G001193	BGI_novel_G001194	BGI_novel_G001348	BGI_novel_G001819	BGI_novel_G003540	CI01000001_13040251_13043667	CI01000001_13040251_13043667-D2	CI01000005_05946561_05962719	CI01000006_04535347_04535742	CI01000027_01059994_01067301-D2	CI01000028_02211495_02287691-D6	CI01000029_08578097_08583564	CI01000034_05236100_05264059	CI01000034_05236100_05264059-D2	CI01000053_02155757_02202279-D2	CI01000071_01452292_01490229	CI01000080_01225510_01237270	CI01000080_01225510_01237270-D2	CI01000095_00219520_00237347	CI01000204_00239583_00263369	CI01000302_00141480_00150149	CI01000310_03776732_03801282-D2	CI01000321_04605557_04620142-D2	Cg-F_54520	ENSDARP00000002180-D2	ENSDARP00000008287	ENSDARP00000008702	ENSDARP00000009474-D2	ENSDARP00000011221-D2	ENSDARP00000013812	ENSDARP00000027516-D2	ENSDARP00000042321	ENSDARP00000045390	ENSDARP00000047376-D2	ENSDARP00000051080-D4	ENSDARP00000051643	ENSDARP00000054976	ENSDARP00000080101	ENSDARP00000092744	ENSDARP00000092744-D2	ENSDARP00000095445	ENSDARP00000103510-D2	ENSDARP00000109518	ENSDARP00000116122-D2	ENSDARP00000118542-D2	ENSDARP00000121987-D2	ENSDARP00000124659-D7
GO:0046906	BGI_novel_G001174	BGI_novel_G001175	BGI_novel_G001193	BGI_novel_G001194	ENSDARP00000003684	ENSDARP00000109518	ENSORLP00000018647	ENSXMAP00000000172-D15
GO:0020037	BGI_novel_G001174	BGI_novel_G001175	BGI_novel_G001193	BGI_novel_G001194	ENSDARP00000003684	ENSDARP00000109518	ENSORLP00000018647	ENSXMAP00000000172-D15
GO:0005344	BGI_novel_G001174	BGI_novel_G001175	BGI_novel_G001193	BGI_novel_G001194	ENSDARP00000109518	ENSXMAP00000000172-D15
GO:0140104	BGI_novel_G001174	BGI_novel_G001175	BGI_novel_G001193	BGI_novel_G001194	ENSDARP00000109518	ENSXMAP00000000172-D15
GO:0019825	BGI_novel_G001174	BGI_novel_G001175	BGI_novel_G001193	BGI_novel_G001194	ENSDARP00000109518	ENSXMAP00000000172-D15
GO:0048037	BGI_novel_G001174	BGI_novel_G001175	BGI_novel_G001193	BGI_novel_G001194	BGI_novel_G001456	CI01000034_05236100_05264059	CI01000034_05236100_05264059-D2	CI01000055_01852604_01874289	CI01000204_00239583_00263369	ENSDARP00000003030	ENSDARP00000003684	ENSDARP00000005048	ENSDARP00000005048-D2	ENSDARP00000009474-D2	ENSDARP00000038227-D6	ENSDARP00000092744	ENSDARP00000092744-D2	ENSDARP00000103258-D2	ENSDARP00000109518	ENSDARP00000121987-D2	ENSDARP00000134228-D2	ENSDARP00000135715	ENSDARP00000137389	ENSDARP00000138764	ENSDARP00000138764-D2	ENSONIP00000000680-D2	ENSORLP00000018647	ENSXMAP00000000172-D15	ENSXMAP00000003922-D2
GO:0005506	BGI_novel_G001175	BGI_novel_G001193	ENSDARP00000005048	ENSDARP00000005048-D2	ENSDARP00000135715	ENSDARP00000137389	ENSONIP00000020255-D3	ENSORLP00000018647	ENSXMAP00000000172-D15	ENSXMAP00000003922-D2
GO:0051171	BGI_novel_G001266	CI01000006_09192219_09195918	CI01000030_02209412_02219363	CI01000039_08160613_08163045	CI01000041_00527357_00541059	CI01000047_01114782_01116379-D4	CI01000053_01471168_01526301	CI01000053_02155757_02202279-D2	CI01000055_01906064_01914629-D2	CI01000070_02016971_02021321	CI01000070_02016971_02021321-D2	CI01000072_02058184_02067046	CI01000152_01892421_01893463-D2	CI01000189_00297654_00300990-D2	CI01000251_00121390_00133839-D2	CI01000315_00300283_00302094	CI01000320_02511560_02512282	CI01000327_02801178_02807128-D2	CI01000330_03561340_03578253	CI01000330_03561340_03578253-D2	ENSDARP00000013812	ENSDARP00000043555	ENSDARP00000043555-D2	ENSDARP00000045678-D2	ENSDARP00000049550-D2	ENSDARP00000072319	ENSDARP00000088834	ENSDARP00000108658	ENSDARP00000114070	ENSDARP00000118542-D2	ENSDARP00000131592	ENSDARP00000134736-D2	ENSDARP00000135534	ENSDARP00000135534-D5	ENSDARP00000135745	ENSONIP00000007255	ENSONIP00000009304	ENSORLP00000018818-D2
GO:0031323	BGI_novel_G001266	CI01000006_09192219_09195918	CI01000030_02209412_02219363	CI01000039_08160613_08163045	CI01000041_00527357_00541059	CI01000047_01114782_01116379-D4	CI01000053_01471168_01526301	CI01000053_02155757_02202279-D2	CI01000055_01906064_01914629-D2	CI01000066_00730057_00737661	CI01000070_02016971_02021321	CI01000070_02016971_02021321-D2	CI01000072_02058184_02067046	CI01000152_01892421_01893463-D2	CI01000189_00297654_00300990-D2	CI01000251_00121390_00133839-D2	CI01000315_00300283_00302094	CI01000320_02511560_02512282	CI01000327_02801178_02807128-D2	CI01000330_03561340_03578253	CI01000330_03561340_03578253-D2	ENSDARP00000013812	ENSDARP00000043555	ENSDARP00000043555-D2	ENSDARP00000045678-D2	ENSDARP00000049550-D2	ENSDARP00000072319	ENSDARP00000088834	ENSDARP00000108658	ENSDARP00000114070	ENSDARP00000118542-D2	ENSDARP00000131592	ENSDARP00000134736-D2	ENSDARP00000135534	ENSDARP00000135534-D5	ENSDARP00000135745	ENSONIP00000009304	ENSORLP00000018818-D2
GO:0051246	BGI_novel_G001266	CI01000006_09192219_09195918	CI01000039_08160613_08163045	CI01000053_02155757_02202279-D2	CI01000055_01906064_01914629-D2	CI01000152_01892421_01893463-D2	ENSDARP00000013812	ENSDARP00000118542-D2	ENSDARP00000135534	ENSDARP00000135534-D5	ENSDARP00000135745	ENSONIP00000007255	ENSORLP00000018818-D2
GO:0060255	BGI_novel_G001266	CI01000006_09192219_09195918	CI01000026_10205804_10233324	CI01000030_02209412_02219363	CI01000039_08160613_08163045	CI01000041_00527357_00541059	CI01000047_01114782_01116379-D4	CI01000053_01471168_01526301	CI01000053_02155757_02202279-D2	CI01000055_01906064_01914629-D2	CI01000070_02016971_02021321	CI01000070_02016971_02021321-D2	CI01000072_02058184_02067046	CI01000152_01892421_01893463-D2	CI01000189_00297654_00300990-D2	CI01000251_00121390_00133839-D2	CI01000315_00300283_00302094	CI01000320_02511560_02512282	CI01000327_02801178_02807128-D2	CI01000330_03561340_03578253	CI01000330_03561340_03578253-D2	ENSDARP00000013812	ENSDARP00000043555	ENSDARP00000043555-D2	ENSDARP00000045678-D2	ENSDARP00000049550-D2	ENSDARP00000069804	ENSDARP00000072319	ENSDARP00000088834	ENSDARP00000108658	ENSDARP00000114070	ENSDARP00000118542-D2	ENSDARP00000131592	ENSDARP00000134736-D2	ENSDARP00000135534	ENSDARP00000135534-D5	ENSDARP00000135745	ENSONIP00000007255	ENSONIP00000009304	ENSORLP00000018818-D2
GO:0031326	BGI_novel_G001266	CI01000006_09192219_09195918	CI01000030_02209412_02219363	CI01000047_01114782_01116379-D4	CI01000053_01471168_01526301	CI01000070_02016971_02021321	CI01000070_02016971_02021321-D2	CI01000072_02058184_02067046	CI01000189_00297654_00300990-D2	CI01000251_00121390_00133839-D2	CI01000315_00300283_00302094	CI01000320_02511560_02512282	CI01000327_02801178_02807128-D2	CI01000330_03561340_03578253	CI01000330_03561340_03578253-D2	ENSDARP00000043555	ENSDARP00000043555-D2	ENSDARP00000045678-D2	ENSDARP00000049550-D2	ENSDARP00000072319	ENSDARP00000108658	ENSDARP00000114070	ENSDARP00000131592	ENSDARP00000134736-D2	ENSDARP00000135534	ENSDARP00000135534-D5	ENSONIP00000009304	ENSORLP00000018818-D2
GO:0010556	BGI_novel_G001266	CI01000006_09192219_09195918	CI01000030_02209412_02219363	CI01000047_01114782_01116379-D4	CI01000053_01471168_01526301	CI01000070_02016971_02021321	CI01000070_02016971_02021321-D2	CI01000072_02058184_02067046	CI01000189_00297654_00300990-D2	CI01000251_00121390_00133839-D2	CI01000315_00300283_00302094	CI01000320_02511560_02512282	CI01000327_02801178_02807128-D2	CI01000330_03561340_03578253	CI01000330_03561340_03578253-D2	ENSDARP00000043555	ENSDARP00000043555-D2	ENSDARP00000045678-D2	ENSDARP00000049550-D2	ENSDARP00000072319	ENSDARP00000108658	ENSDARP00000114070	ENSDARP00000131592	ENSDARP00000134736-D2	ENSONIP00000009304	ENSORLP00000018818-D2
GO:0019222	BGI_novel_G001266	CI01000006_09192219_09195918	CI01000026_10205804_10233324	CI01000030_02209412_02219363	CI01000039_08160613_08163045	CI01000041_00527357_00541059	CI01000047_01114782_01116379-D4	CI01000053_01471168_01526301	CI01000053_02155757_02202279-D2	CI01000055_01906064_01914629-D2	CI01000066_00730057_00737661	CI01000070_02016971_02021321	CI01000070_02016971_02021321-D2	CI01000072_02058184_02067046	CI01000152_01892421_01893463-D2	CI01000189_00297654_00300990-D2	CI01000251_00121390_00133839-D2	CI01000315_00300283_00302094	CI01000320_02511560_02512282	CI01000327_02801178_02807128-D2	CI01000330_03561340_03578253	CI01000330_03561340_03578253-D2	ENSDARP00000013812	ENSDARP00000043555	ENSDARP00000043555-D2	ENSDARP00000045678-D2	ENSDARP00000049550-D2	ENSDARP00000069804	ENSDARP00000072319	ENSDARP00000088834	ENSDARP00000108658	ENSDARP00000114070	ENSDARP00000118542-D2	ENSDARP00000131592	ENSDARP00000134736-D2	ENSDARP00000135534	ENSDARP00000135534-D5	ENSDARP00000135745	ENSONIP00000007255	ENSONIP00000009304	ENSORLP00000018818-D2
GO:0045075	BGI_novel_G001266
GO:0001817	BGI_novel_G001266
GO:0051239	BGI_novel_G001266	CI01000060_00281612_00291567	CI01000063_06491111_06495718	CI01000070_02016971_02021321	CI01000070_02016971_02021321-D2	CI01000189_00297654_00300990-D2	CI01000304_07927790_07957821	CI01000339_06102824_06169802	ENSDARP00000002526	ENSDARP00000045390	ENSDARP00000104134-D2	ENSDARP00000120705-D2	ENSDARP00000135534	ENSDARP00000135534-D5	ENSDARP00000136153-D2	ENSDARP00000136946	ENSONIP00000007255	ENSONIP00000015206	ENSXMAP00000007977	ENSXMAP00000007977-D2	ENSXMAP00000018542-D4
GO:0009889	BGI_novel_G001266	CI01000006_09192219_09195918	CI01000030_02209412_02219363	CI01000047_01114782_01116379-D4	CI01000053_01471168_01526301	CI01000070_02016971_02021321	CI01000070_02016971_02021321-D2	CI01000072_02058184_02067046	CI01000189_00297654_00300990-D2	CI01000251_00121390_00133839-D2	CI01000315_00300283_00302094	CI01000320_02511560_02512282	CI01000327_02801178_02807128-D2	CI01000330_03561340_03578253	CI01000330_03561340_03578253-D2	ENSDARP00000043555	ENSDARP00000043555-D2	ENSDARP00000045678-D2	ENSDARP00000049550-D2	ENSDARP00000072319	ENSDARP00000108658	ENSDARP00000114070	ENSDARP00000131592	ENSDARP00000134736-D2	ENSDARP00000135534	ENSDARP00000135534-D5	ENSONIP00000009304	ENSORLP00000018818-D2
GO:0042035	BGI_novel_G001266
GO:0050794	BGI_novel_G001266	BGI_novel_G002593	BGI_novel_G003194	BGI_novel_G003919	CI01000001_10153558_10173225	CI01000001_13040251_13043667	CI01000001_13040251_13043667-D2	CI01000006_09192219_09195918	CI01000009_07500752_07541007-D2	CI01000016_08042288_08066945	CI01000027_01059994_01067301-D2	CI01000028_02211495_02287691-D6	CI01000030_02209412_02219363	CI01000030_06515001_06525964-D8	CI01000030_06747047_06752255	CI01000034_01900645_01947187-D2	CI01000034_03151977_03170691	CI01000036_01428324_01454913-D2	CI01000039_05651770_05666399	CI01000039_08160613_08163045	CI01000041_00527357_00541059	CI01000047_01114782_01116379-D4	CI01000053_01471168_01526301	CI01000053_02155757_02202279-D2	CI01000055_01906064_01914629-D2	CI01000066_00730057_00737661	CI01000070_02016971_02021321	CI01000070_02016971_02021321-D2	CI01000072_02058184_02067046	CI01000086_02152113_02180258	CI01000119_01800069_01805163	CI01000152_01892421_01893463-D2	CI01000189_00297654_00300990-D2	CI01000189_00671005_00685458	CI01000251_00121390_00133839-D2	CI01000304_07927790_07957821	CI01000315_00300283_00302094	CI01000320_02511560_02512282	CI01000327_02801178_02807128-D2	CI01000330_03561340_03578253	CI01000330_03561340_03578253-D2	CI01000339_06102824_06169802	CI01000365_00275086_00325578-D2	CI01000365_00275086_00325578-D3	CUFF.18582.1	Cg-F_54520	ENSDARP00000011221-D2	ENSDARP00000013812	ENSDARP00000020711
GO:0050789	BGI_novel_G001266	BGI_novel_G002593	BGI_novel_G003194	BGI_novel_G003919	CI01000001_10153558_10173225	CI01000001_13040251_13043667	CI01000001_13040251_13043667-D2	CI01000006_09192219_09195918	CI01000009_07500752_07541007-D2	CI01000016_08042288_08066945	CI01000026_10205804_10233324	CI01000027_01059994_01067301-D2	CI01000028_02211495_02287691-D6	CI01000030_02209412_02219363	CI01000030_06515001_06525964-D8	CI01000030_06747047_06752255	CI01000034_01900645_01947187-D2	CI01000034_03151977_03170691	CI01000036_01428324_01454913-D2	CI01000039_05651770_05666399	CI01000039_08160613_08163045	CI01000041_00527357_00541059	CI01000047_01114782_01116379-D4	CI01000053_01471168_01526301	CI01000053_02155757_02202279-D2	CI01000055_01906064_01914629-D2	CI01000060_00281612_00291567	CI01000063_06491111_06495718	CI01000066_00730057_00737661	CI01000070_02016971_02021321	CI01000070_02016971_02021321-D2	CI01000072_02058184_02067046	CI01000086_02152113_02180258	CI01000119_01800069_01805163	CI01000152_01892421_01893463-D2	CI01000189_00297654_00300990-D2	CI01000189_00671005_00685458	CI01000251_00121390_00133839-D2	CI01000304_07927790_07957821	CI01000315_00300283_00302094	CI01000320_02511560_02512282	CI01000327_02801178_02807128-D2	CI01000330_03561340_03578253	CI01000330_03561340_03578253-D2	CI01000339_06102824_06169802	CI01000365_00275086_00325578-D2	CI01000365_00275086_00325578-D3	CUFF.18582.1	Cg-F_54520
GO:0080090	BGI_novel_G001266	CI01000006_09192219_09195918	CI01000030_02209412_02219363	CI01000039_08160613_08163045	CI01000041_00527357_00541059	CI01000047_01114782_01116379-D4	CI01000053_01471168_01526301	CI01000053_02155757_02202279-D2	CI01000055_01906064_01914629-D2	CI01000066_00730057_00737661	CI01000070_02016971_02021321	CI01000070_02016971_02021321-D2	CI01000072_02058184_02067046	CI01000152_01892421_01893463-D2	CI01000189_00297654_00300990-D2	CI01000251_00121390_00133839-D2	CI01000315_00300283_00302094	CI01000320_02511560_02512282	CI01000327_02801178_02807128-D2	CI01000330_03561340_03578253	CI01000330_03561340_03578253-D2	ENSDARP00000013812	ENSDARP00000043555	ENSDARP00000043555-D2	ENSDARP00000045678-D2	ENSDARP00000049550-D2	ENSDARP00000072319	ENSDARP00000088834	ENSDARP00000108658	ENSDARP00000114070	ENSDARP00000118542-D2	ENSDARP00000131592	ENSDARP00000134736-D2	ENSDARP00000135534	ENSDARP00000135534-D5	ENSDARP00000135745	ENSONIP00000007255	ENSONIP00000009304	ENSORLP00000018818-D2
GO:0032655	BGI_novel_G001266
GO:0004672	BGI_novel_G001266	CI01000001_13040251_13043667	CI01000001_13040251_13043667-D2	CI01000037_03875808_03891566-D2	CI01000054_01042925_01056338-D2	CI01000055_01906064_01914629-D2	CI01000189_00671005_00685458	CI01000200_00490226_00514771	CI01000350_01860321_01869386	Cg-F_80242	ENSDARP00000041145-D2	ENSDARP00000049468-D3	ENSDARP00000066390	ENSDARP00000081187	ENSDARP00000095445	ENSDARP00000124187	ENSDARP00000124187-D2	ENSDARP00000135348-D2	ENSDARP00000136205	ENSDARP00000136260-D2	ENSONIP00000023248-D2	ENSONIP00000023433-D2	ENSORLP00000021301-D2
GO:0000287	BGI_novel_G001266	CI01000000_10762185_10770168-D2	CI01000010_08953769_08962470	CI01000165_00466508_00475942-D2	CI01000189_00671005_00685458	ENSDARP00000111738
GO:0004674	BGI_novel_G001266	CI01000001_13040251_13043667	CI01000001_13040251_13043667-D2	CI01000037_03875808_03891566-D2	CI01000055_01906064_01914629-D2	CI01000189_00671005_00685458	ENSDARP00000066390	ENSDARP00000081187	ENSDARP00000095445	ENSDARP00000135348-D2	ENSDARP00000136205	ENSONIP00000023433-D2	ENSORLP00000021301-D2
GO:0016773	BGI_novel_G001266	CI01000001_13040251_13043667	CI01000001_13040251_13043667-D2	CI01000030_06143122_06149273	CI01000037_03875808_03891566-D2	CI01000054_01042925_01056338-D2	CI01000055_01906064_01914629-D2	CI01000165_00466508_00475942-D2	CI01000189_00671005_00685458	CI01000200_00490226_00514771	CI01000350_01860321_01869386	Cg-F_54520	Cg-F_80242	ENSDARP00000041145-D2	ENSDARP00000049468-D3	ENSDARP00000066390	ENSDARP00000079719	ENSDARP00000080101	ENSDARP00000081187	ENSDARP00000095445	ENSDARP00000124187	ENSDARP00000124187-D2	ENSDARP00000135348-D2	ENSDARP00000136161-D2	ENSDARP00000136205	ENSDARP00000136260-D2	ENSONIP00000023248-D2	ENSONIP00000023433-D2	ENSORLP00000021301-D2
GO:0016301	BGI_novel_G001266	CI01000001_13040251_13043667	CI01000001_13040251_13043667-D2	CI01000020_02061926_02077812-D2	CI01000037_03875808_03891566-D2	CI01000054_01042925_01056338-D2	CI01000055_01906064_01914629-D2	CI01000152_01892421_01893463-D2	CI01000165_00466508_00475942-D2	CI01000189_00671005_00685458	CI01000200_00490226_00514771	CI01000350_01860321_01869386	Cg-F_54520	Cg-F_80242	ENSDARP00000041145-D2	ENSDARP00000049468-D3	ENSDARP00000066390	ENSDARP00000079719	ENSDARP00000080101	ENSDARP00000081187	ENSDARP00000093642-D2	ENSDARP00000095445	ENSDARP00000124187	ENSDARP00000124187-D2	ENSDARP00000135348-D2	ENSDARP00000136161-D2	ENSDARP00000136205	ENSDARP00000136260-D2	ENSONIP00000023248-D2	ENSONIP00000023433-D2	ENSONIP00000023796	ENSORLP00000021301-D2
GO:0009057	BGI_novel_G001295	CI01000026_10205804_10233324	CI01000039_08160613_08163045	CI01000304_12076818_12085420-D5	ENSONIP00000007255
GO:0070647	BGI_novel_G001295	CI01000015_05895358_05903263	CI01000039_08160613_08163045	CI01000304_12076818_12085420-D5	ENSONIP00000007255
GO:0030163	BGI_novel_G001295	CI01000039_08160613_08163045	CI01000304_12076818_12085420-D5	ENSONIP00000007255
GO:0044257	BGI_novel_G001295	CI01000039_08160613_08163045	CI01000304_12076818_12085420-D5	ENSONIP00000007255
GO:0044265	BGI_novel_G001295	CI01000026_10205804_10233324	CI01000039_08160613_08163045	CI01000304_12076818_12085420-D5	ENSONIP00000007255
GO:0043632	BGI_novel_G001295	CI01000039_08160613_08163045	CI01000304_12076818_12085420-D5	ENSONIP00000007255
GO:0016567	BGI_novel_G001295	CI01000015_05895358_05903263	CI01000039_08160613_08163045	CI01000304_12076818_12085420-D5	ENSONIP00000007255
GO:0032446	BGI_novel_G001295	CI01000015_05895358_05903263	CI01000039_08160613_08163045	CI01000304_12076818_12085420-D5	ENSONIP00000007255
GO:0019941	BGI_novel_G001295	CI01000039_08160613_08163045	CI01000304_12076818_12085420-D5	ENSONIP00000007255
GO:0051603	BGI_novel_G001295	CI01000039_08160613_08163045	CI01000304_12076818_12085420-D5	ENSONIP00000007255
GO:0005634	BGI_novel_G001295	BGI_novel_G001408	BGI_novel_G003540	CI01000001_10153558_10173225	CI01000001_13040251_13043667	CI01000001_13040251_13043667-D2	CI01000006_09192219_09195918	CI01000015_05895358_05903263	CI01000026_10205804_10233324	CI01000030_02209412_02219363	CI01000041_00527357_00541059	CI01000047_01114782_01116379-D4	CI01000055_01906064_01914629-D2	CI01000070_02016971_02021321	CI01000070_02016971_02021321-D2	CI01000072_02058184_02067046	CI01000095_00219520_00237347	CI01000189_00297654_00300990-D2	CI01000251_00121390_00133839-D2	CI01000315_00300283_00302094	CI01000320_02511560_02512282	CI01000321_04605557_04620142-D2	CI01000327_02801178_02807128-D2	CI01000330_03561340_03578253	CI01000330_03561340_03578253-D2	ENSDARP00000008287	ENSDARP00000023313	ENSDARP00000024987-D2	ENSDARP00000026065	ENSDARP00000026065-D4	ENSDARP00000029462	ENSDARP00000029462-D2	ENSDARP00000042466-D2	ENSDARP00000043555	ENSDARP00000043555-D2	ENSDARP00000044223	ENSDARP00000045390	ENSDARP00000045678-D2	ENSDARP00000049550-D2	ENSDARP00000051277	ENSDARP00000055912-D2	ENSDARP00000069804	ENSDARP00000072319	ENSDARP00000081187	ENSDARP00000088834	ENSDARP00000103510-D2	ENSDARP00000108658	ENSDARP00000114070	ENSDARP00000124271-D3
GO:0043227	BGI_novel_G001295	BGI_novel_G001408	BGI_novel_G001651	BGI_novel_G001819	BGI_novel_G003540	CI01000001_10153558_10173225	CI01000001_13040251_13043667	CI01000001_13040251_13043667-D2	CI01000005_05946561_05962719	CI01000006_04535347_04535742	CI01000006_09192219_09195918	CI01000015_05895358_05903263	CI01000026_10205804_10233324	CI01000027_01059994_01067301-D2	CI01000029_08578097_08583564	CI01000030_02209412_02219363	CI01000041_00527357_00541059	CI01000047_01114782_01116379-D4	CI01000053_02155757_02202279-D2	CI01000055_01906064_01914629-D2	CI01000070_02016971_02021321	CI01000070_02016971_02021321-D2	CI01000072_02058184_02067046	CI01000080_01225510_01237270	CI01000080_01225510_01237270-D2	CI01000095_00219520_00237347	CI01000189_00297654_00300990-D2	CI01000204_00239583_00263369	CI01000251_00121390_00133839-D2	CI01000302_00141480_00150149	CI01000310_03776732_03801282-D2	CI01000315_00300283_00302094	CI01000320_02511560_02512282	CI01000321_04605557_04620142-D2	CI01000327_02801178_02807128-D2	CI01000330_03561340_03578253	CI01000330_03561340_03578253-D2	ENSDARP00000008287	ENSDARP00000008702	ENSDARP00000009474-D2	ENSDARP00000011221-D2	ENSDARP00000013812	ENSDARP00000023313	ENSDARP00000024987-D2	ENSDARP00000026065	ENSDARP00000026065-D4	ENSDARP00000027516-D2	ENSDARP00000029462	ENSDARP00000029462-D2
GO:0043229	BGI_novel_G001295	BGI_novel_G001408	BGI_novel_G001651	BGI_novel_G001819	BGI_novel_G003540	BGI_novel_G003750	CI01000001_10153558_10173225	CI01000001_13040251_13043667	CI01000001_13040251_13043667-D2	CI01000005_05946561_05962719	CI01000006_04535347_04535742	CI01000006_09192219_09195918	CI01000015_05895358_05903263	CI01000021_03324720_03328120	CI01000026_10205804_10233324	CI01000027_01059994_01067301-D2	CI01000028_02211495_02287691-D6	CI01000029_08578097_08583564	CI01000030_02209412_02219363	CI01000041_00527357_00541059	CI01000047_01114782_01116379-D4	CI01000053_02155757_02202279-D2	CI01000055_01906064_01914629-D2	CI01000066_00730057_00737661	CI01000070_02016971_02021321	CI01000070_02016971_02021321-D2	CI01000072_02058184_02067046	CI01000080_01225510_01237270	CI01000080_01225510_01237270-D2	CI01000095_00219520_00237347	CI01000189_00297654_00300990-D2	CI01000204_00239583_00263369	CI01000251_00121390_00133839-D2	CI01000302_00141480_00150149	CI01000310_03776732_03801282-D2	CI01000315_00300283_00302094	CI01000320_02511560_02512282	CI01000321_04605557_04620142-D2	CI01000327_02801178_02807128-D2	CI01000330_03561340_03578253	CI01000330_03561340_03578253-D2	ENSDARP00000008287	ENSDARP00000008702	ENSDARP00000009474-D2	ENSDARP00000011221-D2	ENSDARP00000023313	ENSDARP00000024987-D2	ENSDARP00000026065	ENSDARP00000026065-D4
GO:0043226	BGI_novel_G001295	BGI_novel_G001408	BGI_novel_G001651	BGI_novel_G001819	BGI_novel_G003540	BGI_novel_G003750	CI01000001_10153558_10173225	CI01000001_13040251_13043667	CI01000001_13040251_13043667-D2	CI01000005_05946561_05962719	CI01000006_04535347_04535742	CI01000006_09192219_09195918	CI01000015_05895358_05903263	CI01000021_03324720_03328120	CI01000026_10205804_10233324	CI01000027_01059994_01067301-D2	CI01000028_02211495_02287691-D6	CI01000029_08578097_08583564	CI01000030_02209412_02219363	CI01000041_00527357_00541059	CI01000047_01114782_01116379-D4	CI01000053_02155757_02202279-D2	CI01000055_01906064_01914629-D2	CI01000066_00730057_00737661	CI01000070_02016971_02021321	CI01000070_02016971_02021321-D2	CI01000072_02058184_02067046	CI01000080_01225510_01237270	CI01000080_01225510_01237270-D2	CI01000095_00219520_00237347	CI01000189_00297654_00300990-D2	CI01000204_00239583_00263369	CI01000251_00121390_00133839-D2	CI01000302_00141480_00150149	CI01000310_03776732_03801282-D2	CI01000315_00300283_00302094	CI01000320_02511560_02512282	CI01000321_04605557_04620142-D2	CI01000327_02801178_02807128-D2	CI01000330_03561340_03578253	CI01000330_03561340_03578253-D2	ENSDARP00000008287	ENSDARP00000008702	ENSDARP00000009474-D2	ENSDARP00000011221-D2	ENSDARP00000013812	ENSDARP00000023313	ENSDARP00000024987-D2	ENSDARP00000026065
GO:0043231	BGI_novel_G001295	BGI_novel_G001408	BGI_novel_G001651	BGI_novel_G001819	BGI_novel_G003540	CI01000001_10153558_10173225	CI01000001_13040251_13043667	CI01000001_13040251_13043667-D2	CI01000005_05946561_05962719	CI01000015_05895358_05903263	CI01000026_10205804_10233324	CI01000029_08578097_08583564	CI01000030_02209412_02219363	CI01000041_00527357_00541059	CI01000047_01114782_01116379-D4	CI01000053_02155757_02202279-D2	CI01000055_01906064_01914629-D2	CI01000070_02016971_02021321	CI01000070_02016971_02021321-D2	CI01000072_02058184_02067046	CI01000080_01225510_01237270	CI01000080_01225510_01237270-D2	CI01000095_00219520_00237347	CI01000189_00297654_00300990-D2	CI01000204_00239583_00263369	CI01000251_00121390_00133839-D2	CI01000302_00141480_00150149	CI01000310_03776732_03801282-D2	CI01000315_00300283_00302094	CI01000320_02511560_02512282	CI01000321_04605557_04620142-D2	CI01000327_02801178_02807128-D2	CI01000330_03561340_03578253	CI01000330_03561340_03578253-D2	ENSDARP00000008287	ENSDARP00000008702	ENSDARP00000009474-D2	ENSDARP00000013812	ENSDARP00000023313	ENSDARP00000024987-D2	ENSDARP00000026065	ENSDARP00000026065-D4	ENSDARP00000027516-D2	ENSDARP00000029462	ENSDARP00000029462-D2	ENSDARP00000042321	ENSDARP00000042466-D2	ENSDARP00000043555	ENSDARP00000043555-D2
GO:0031625	BGI_novel_G001295
GO:0044389	BGI_novel_G001295
GO:0005515	BGI_novel_G001295	BGI_novel_G001500	BGI_novel_G001761	BGI_novel_G001763	BGI_novel_G001765	BGI_novel_G001819	BGI_novel_G003194	BGI_novel_G003460	CI01000003_01931888_01950409	CI01000012_05262254_05301347-D2	CI01000019_00415236_00449885-D4	CI01000026_06764805_06797143-D2	CI01000028_02211495_02287691-D6	CI01000030_06747047_06752255	CI01000034_01900645_01947187-D2	CI01000034_05853721_05866514	CI01000039_05651770_05666399	CI01000039_08160613_08163045	CI01000053_02155757_02202279-D2	CI01000062_00250054_00388224-D2	CI01000072_02058184_02067046	CI01000086_02152113_02180258	CI01000152_01892421_01893463-D2	CI01000304_07927790_07957821	CI01000304_12409495_12416078	CI01000345_01214534_01216274-D2	CUFF.18582.1	CUFF.7114.1	ENSDARP00000002547	ENSDARP00000008287	ENSDARP00000013812	ENSDARP00000017449-D2	ENSDARP00000020711	ENSDARP00000024947	ENSDARP00000024947-D2	ENSDARP00000026065	ENSDARP00000026065-D4	ENSDARP00000042321	ENSDARP00000043555	ENSDARP00000043555-D2	ENSDARP00000045390	ENSDARP00000049550-D2	ENSDARP00000051277	ENSDARP00000055912-D2	ENSDARP00000058857	ENSDARP00000069804	ENSDARP00000073352-D3	ENSDARP00000091761	ENSDARP00000095445
GO:0019899	BGI_novel_G001295	BGI_novel_G003194	CI01000034_01900645_01947187-D2	CI01000034_05853721_05866514	CI01000039_05651770_05666399	CI01000039_08160613_08163045	CI01000086_02152113_02180258	CI01000152_01892421_01893463-D2	CUFF.18582.1	ENSDARP00000008287	ENSDARP00000045390	ENSDARP00000051277	ENSDARP00000100804	ENSDARP00000108658	ENSDARP00000109272-D3	ENSDARP00000109526-D3	ENSDARP00000111128-D2	ENSDARP00000115027-D2	ENSDARP00000130461-D2	ENSORLP00000007279-D2	ENSXMAP00000004191
GO:0031386	BGI_novel_G001295
GO:1901576	BGI_novel_G001348	CI01000000_10762185_10770168-D2	CI01000005_05946561_05962719	CI01000034_05236100_05264059	CI01000034_05236100_05264059-D2	CI01000034_05853721_05866514	CI01000041_00558941_00563881	CI01000041_00558941_00563881-D2	CI01000127_02089452_02099016	CI01000127_02089452_02099016-D2	CI01000251_00099282_00114188	CI01000251_00099282_00114188-D2	CI01000251_00121390_00133839-D2	CI01000321_04605557_04620142-D2	Cg-F_54520	ENSDARP00000003684	ENSDARP00000008702	ENSDARP00000027516-D2	ENSDARP00000035450	ENSDARP00000051080-D4	ENSDARP00000051643	ENSDARP00000069804	ENSDARP00000077514	ENSDARP00000077514-D2	ENSDARP00000083511-D2	ENSDARP00000090875-D2	ENSDARP00000094181	ENSDARP00000111738	ENSDARP00000116122-D2	ENSDARP00000121987-D2	ENSDARP00000124185-D4	ENSDARP00000130814-D2	ENSDARP00000134228-D2	ENSDARP00000135534	ENSDARP00000135534-D5	ENSDARP00000135745	ENSDARP00000136161-D2	ENSDARP00000138764	ENSDARP00000138764-D2	ENSDARP00000141743	ENSONIP00000006088-D7	ENSONIP00000016412-D3	ENSONIP00000020255-D3	ENSXMAP00000011829
GO:0006414	BGI_novel_G001348	ENSDARP00000051080-D4
GO:0010467	BGI_novel_G001348	BGI_novel_G003540	CI01000026_10205804_10233324	CI01000041_00527357_00541059	CI01000046_06077232_06091190-D2	CI01000251_00099282_00114188	CI01000251_00099282_00114188-D2	CI01000339_00117608_00135474-D2	ENSDARP00000051080-D4	ENSXMAP00000014799
GO:0043604	BGI_novel_G001348	CI01000005_05946561_05962719	CI01000034_05236100_05264059	CI01000034_05236100_05264059-D2	CI01000321_04605557_04620142-D2	ENSDARP00000027516-D2	ENSDARP00000051080-D4	ENSDARP00000090875-D2	ENSDARP00000094181
GO:0044249	BGI_novel_G001348	CI01000000_10762185_10770168-D2	CI01000005_05946561_05962719	CI01000034_05236100_05264059	CI01000034_05236100_05264059-D2	CI01000034_05853721_05866514	CI01000041_00558941_00563881	CI01000041_00558941_00563881-D2	CI01000127_02089452_02099016	CI01000127_02089452_02099016-D2	CI01000251_00099282_00114188	CI01000251_00099282_00114188-D2	CI01000251_00121390_00133839-D2	CI01000321_04605557_04620142-D2	Cg-F_54520	ENSDARP00000003684	ENSDARP00000008702	ENSDARP00000027516-D2	ENSDARP00000035450	ENSDARP00000051080-D4	ENSDARP00000051643	ENSDARP00000069804	ENSDARP00000077514	ENSDARP00000077514-D2	ENSDARP00000083511-D2	ENSDARP00000090875-D2	ENSDARP00000094181	ENSDARP00000111738	ENSDARP00000116122-D2	ENSDARP00000121987-D2	ENSDARP00000124185-D4	ENSDARP00000130814-D2	ENSDARP00000135534	ENSDARP00000135534-D5	ENSDARP00000135745	ENSDARP00000136161-D2	ENSDARP00000138764	ENSDARP00000138764-D2	ENSDARP00000141743	ENSONIP00000006088-D7	ENSONIP00000016412-D3	ENSONIP00000020255-D3	ENSXMAP00000011829
GO:0044271	BGI_novel_G001348	CI01000000_10762185_10770168-D2	CI01000005_05946561_05962719	CI01000034_05236100_05264059	CI01000034_05236100_05264059-D2	CI01000041_00558941_00563881	CI01000041_00558941_00563881-D2	CI01000251_00099282_00114188	CI01000251_00099282_00114188-D2	CI01000251_00121390_00133839-D2	CI01000321_04605557_04620142-D2	Cg-F_54520	ENSDARP00000027516-D2	ENSDARP00000051080-D4	ENSDARP00000069804	ENSDARP00000090875-D2	ENSDARP00000094181	ENSDARP00000111738	ENSDARP00000135745	ENSDARP00000136161-D2	ENSDARP00000138764	ENSDARP00000138764-D2	ENSONIP00000006088-D7
GO:1901566	BGI_novel_G001348	CI01000000_10762185_10770168-D2	CI01000005_05946561_05962719	CI01000034_05236100_05264059	CI01000034_05236100_05264059-D2	CI01000041_00558941_00563881	CI01000041_00558941_00563881-D2	CI01000321_04605557_04620142-D2	Cg-F_54520	ENSDARP00000008702	ENSDARP00000027516-D2	ENSDARP00000051080-D4	ENSDARP00000069804	ENSDARP00000090875-D2	ENSDARP00000094181	ENSDARP00000111738	ENSDARP00000116122-D2	ENSDARP00000121987-D2	ENSDARP00000130814-D2	ENSDARP00000135534	ENSDARP00000135534-D5	ENSDARP00000135745	ENSDARP00000136161-D2	ENSDARP00000138764	ENSDARP00000138764-D2	ENSDARP00000141743	ENSONIP00000006088-D7	ENSONIP00000016412-D3
GO:0009058	BGI_novel_G001348	BGI_novel_G002589	CI01000000_10762185_10770168-D2	CI01000005_05946561_05962719	CI01000034_05236100_05264059	CI01000034_05236100_05264059-D2	CI01000034_05853721_05866514	CI01000041_00558941_00563881	CI01000041_00558941_00563881-D2	CI01000055_01852604_01874289	CI01000127_02089452_02099016	CI01000127_02089452_02099016-D2	CI01000251_00099282_00114188	CI01000251_00099282_00114188-D2	CI01000251_00121390_00133839-D2	CI01000321_04605557_04620142-D2	Cg-F_54520	ENSDARP00000003684	ENSDARP00000008702	ENSDARP00000027516-D2	ENSDARP00000035450	ENSDARP00000051080-D4	ENSDARP00000051643	ENSDARP00000069804	ENSDARP00000077514	ENSDARP00000077514-D2	ENSDARP00000083511-D2	ENSDARP00000090875-D2	ENSDARP00000094181	ENSDARP00000103258-D2	ENSDARP00000111738	ENSDARP00000116122-D2	ENSDARP00000121987-D2	ENSDARP00000124185-D4	ENSDARP00000130814-D2	ENSDARP00000134228-D2	ENSDARP00000135534	ENSDARP00000135534-D5	ENSDARP00000135745	ENSDARP00000136161-D2	ENSDARP00000138764	ENSDARP00000138764-D2	ENSDARP00000141743	ENSONIP00000006088-D7	ENSONIP00000016412-D3	ENSONIP00000020255-D3	ENSXMAP00000011829
GO:0034645	BGI_novel_G001348	CI01000034_05853721_05866514	CI01000251_00099282_00114188	CI01000251_00099282_00114188-D2	ENSDARP00000051080-D4	ENSDARP00000116122-D2	ENSDARP00000130814-D2	ENSDARP00000141743	ENSONIP00000016412-D3	ENSXMAP00000011829
GO:0009059	BGI_novel_G001348	CI01000034_05853721_05866514	CI01000251_00099282_00114188	CI01000251_00099282_00114188-D2	ENSDARP00000051080-D4	ENSDARP00000116122-D2	ENSDARP00000130814-D2	ENSDARP00000141743	ENSONIP00000016412-D3	ENSXMAP00000011829
GO:0006412	BGI_novel_G001348	ENSDARP00000051080-D4
GO:0043043	BGI_novel_G001348	ENSDARP00000051080-D4
GO:1990904	BGI_novel_G001348	BGI_novel_G003540	ENSDARP00000051080-D4	ENSDARP00000090967-D3	ENSORLP00000018818-D2
GO:0032561	BGI_novel_G001348	BGI_novel_G003750	CI01000027_01059994_01067301-D2	ENSDARP00000051080-D4	ENSDARP00000075227	ENSDARP00000124659-D7	ENSORLP00000021413-D2	ENSXMAP00000016976-D23
GO:0001883	BGI_novel_G001348	BGI_novel_G003750	CI01000027_01059994_01067301-D2	ENSDARP00000051080-D4	ENSDARP00000075227	ENSDARP00000124659-D7	ENSORLP00000021413-D2	ENSXMAP00000016976-D23
GO:0005525	BGI_novel_G001348	BGI_novel_G003750	CI01000027_01059994_01067301-D2	ENSDARP00000051080-D4	ENSDARP00000075227	ENSDARP00000124659-D7	ENSORLP00000021413-D2	ENSXMAP00000016976-D23
GO:0001882	BGI_novel_G001348	BGI_novel_G003750	CI01000027_01059994_01067301-D2	ENSDARP00000051080-D4	ENSDARP00000075227	ENSDARP00000124659-D7	ENSORLP00000021413-D2	ENSXMAP00000016976-D23
GO:0043022	BGI_novel_G001348	ENSDARP00000051080-D4
GO:0003924	BGI_novel_G001348	BGI_novel_G003750	CI01000027_01059994_01067301-D2	ENSDARP00000051080-D4	ENSORLP00000021413-D2
GO:0032549	BGI_novel_G001348	BGI_novel_G003750	CI01000027_01059994_01067301-D2	ENSDARP00000051080-D4	ENSDARP00000075227	ENSDARP00000124659-D7	ENSORLP00000021413-D2	ENSXMAP00000016976-D23
GO:0032550	BGI_novel_G001348	BGI_novel_G003750	CI01000027_01059994_01067301-D2	ENSDARP00000051080-D4	ENSDARP00000075227	ENSDARP00000124659-D7	ENSORLP00000021413-D2	ENSXMAP00000016976-D23
GO:0003723	BGI_novel_G001348	BGI_novel_G003540	CI01000026_10205804_10233324	CI01000041_00527357_00541059	CI01000339_00117608_00135474-D2	ENSDARP00000051080-D4	ENSDARP00000088834	ENSDARP00000090967-D3	ENSDARP00000104653-D4	ENSDARP00000116175-D2	ENSDARP00000137440-D2	ENSORLP00000018818-D2	ENSXMAP00000014799
GO:0008135	BGI_novel_G001348	ENSDARP00000051080-D4	ENSDARP00000104653-D4
GO:0003746	BGI_novel_G001348	ENSDARP00000051080-D4
GO:0044877	BGI_novel_G001348	CI01000012_05262254_05301347-D2	CI01000053_02155757_02202279-D2	ENSDARP00000013812	ENSDARP00000023313	ENSDARP00000024947	ENSDARP00000024947-D2	ENSDARP00000051080-D4	ENSDARP00000131347	ENSDARP00000131347-D2	ENSONIP00000009304	ENSONIP00000012997-D4	ENSONIP00000016383	ENSORLP00000000809-D3	ENSXMAP00000000991-D2
GO:0019001	BGI_novel_G001348	BGI_novel_G003750	CI01000027_01059994_01067301-D2	ENSDARP00000051080-D4	ENSDARP00000075227	ENSDARP00000124659-D7	ENSORLP00000021413-D2	ENSXMAP00000016976-D23
GO:0003676	BGI_novel_G001348	BGI_novel_G001408	BGI_novel_G001454	BGI_novel_G002156	BGI_novel_G003540	BGI_novel_G004030	CI01000001_10153558_10173225	CI01000006_09192219_09195918	CI01000026_10205804_10233324	CI01000041_00527357_00541059	CI01000047_01114782_01116379-D4	CI01000053_01471168_01526301	CI01000070_02016971_02021321	CI01000070_02016971_02021321-D2	CI01000098_01084929_01096605	CI01000189_00297654_00300990-D2	CI01000191_00477622_00477954-D10	CI01000251_00099282_00114188	CI01000251_00099282_00114188-D2	CI01000251_00121390_00133839-D2	CI01000315_00300283_00302094	CI01000321_04605557_04620142-D2	CI01000327_02801178_02807128-D2	CI01000330_03561340_03578253	CI01000330_03561340_03578253-D2	CI01000339_00117608_00135474-D2	ENSDARP00000023313	ENSDARP00000024987-D2	ENSDARP00000037789-D3	ENSDARP00000042466-D2	ENSDARP00000044223	ENSDARP00000049550-D2	ENSDARP00000051080-D4	ENSDARP00000055912-D2	ENSDARP00000072319	ENSDARP00000088834	ENSDARP00000090967-D3	ENSDARP00000104653-D4	ENSDARP00000108658	ENSDARP00000114070	ENSDARP00000116175-D2	ENSDARP00000124271-D3	ENSDARP00000129692-D5	ENSDARP00000130583-D2	ENSDARP00000137440-D2	ENSDARP00000139404	ENSDARP00000139404-D2	ENSDARP00000139404-D3	ENSONIP00000008639-D2
GO:0043021	BGI_novel_G001348	ENSDARP00000051080-D4
GO:0140110	BGI_novel_G001408	CI01000001_10153558_10173225	CI01000006_09192219_09195918	CI01000047_01114782_01116379-D4	CI01000070_02016971_02021321	CI01000070_02016971_02021321-D2	CI01000098_01084929_01096605	CI01000189_00297654_00300990-D2	CI01000315_00300283_00302094	CI01000330_03561340_03578253	CI01000330_03561340_03578253-D2	ENSDARP00000024987-D2	ENSDARP00000042466-D2	ENSDARP00000043555	ENSDARP00000043555-D2	ENSDARP00000049550-D2	ENSDARP00000072319	ENSDARP00000114070	ENSDARP00000130583-D2	ENSDARP00000139404	ENSDARP00000139404-D2	ENSDARP00000139404-D3	ENSONIP00000024393-D3	ENSORLP00000019643-D2	ENSXMAP00000019578-D6
GO:0003677	BGI_novel_G001408	BGI_novel_G001454	BGI_novel_G002156	CI01000001_10153558_10173225	CI01000006_09192219_09195918	CI01000047_01114782_01116379-D4	CI01000070_02016971_02021321	CI01000070_02016971_02021321-D2	CI01000098_01084929_01096605	CI01000189_00297654_00300990-D2	CI01000251_00099282_00114188	CI01000251_00099282_00114188-D2	CI01000251_00121390_00133839-D2	CI01000315_00300283_00302094	CI01000321_04605557_04620142-D2	CI01000327_02801178_02807128-D2	ENSDARP00000023313	ENSDARP00000024987-D2	ENSDARP00000042466-D2	ENSDARP00000044223	ENSDARP00000049550-D2	ENSDARP00000055912-D2	ENSDARP00000072319	ENSDARP00000108658	ENSDARP00000114070	ENSDARP00000124271-D3	ENSDARP00000130583-D2	ENSDARP00000139404	ENSDARP00000139404-D2	ENSDARP00000139404-D3	ENSONIP00000024393-D3	ENSORLP00000004293-D149	ENSORLP00000019643-D2	ENSXMAP00000019578-D6
GO:0003700	BGI_novel_G001408	CI01000001_10153558_10173225	CI01000006_09192219_09195918	CI01000047_01114782_01116379-D4	CI01000070_02016971_02021321	CI01000070_02016971_02021321-D2	CI01000098_01084929_01096605	CI01000189_00297654_00300990-D2	CI01000315_00300283_00302094	CI01000330_03561340_03578253	CI01000330_03561340_03578253-D2	ENSDARP00000024987-D2	ENSDARP00000042466-D2	ENSDARP00000049550-D2	ENSDARP00000072319	ENSDARP00000114070	ENSDARP00000130583-D2	ENSDARP00000139404	ENSDARP00000139404-D2	ENSDARP00000139404-D3	ENSONIP00000024393-D3	ENSORLP00000019643-D2	ENSXMAP00000019578-D6
GO:0006950	BGI_novel_G001454	BGI_novel_G001761	BGI_novel_G001763	BGI_novel_G001765	BGI_novel_G002593	CI01000001_13040251_13043667	CI01000001_13040251_13043667-D2	CI01000030_06747047_06752255	CI01000034_03151977_03170691	CI01000060_00281612_00291567	CI01000082_03460478_03466764	CI01000327_02801178_02807128-D2	CI01000340_10644426_10645811-D2	CI01000345_01206696_01208332	ENSDARP00000003684	ENSDARP00000020711	ENSDARP00000026065	ENSDARP00000026065-D4	ENSDARP00000042321	ENSDARP00000070001	ENSDARP00000072319	ENSDARP00000077055-D2	ENSDARP00000118542-D2	ENSDARP00000120705-D2	ENSDARP00000135534	ENSDARP00000135534-D5	ENSDARP00000136205	ENSDARP00000137433	ENSDARP00000141857	ENSONIP00000009304	ENSONIP00000015206	ENSXMAP00000016576-D2	ENSXMAP00000018542-D4
GO:0051716	BGI_novel_G001454	BGI_novel_G002593	BGI_novel_G003919	CI01000001_10153558_10173225	CI01000001_13040251_13043667	CI01000001_13040251_13043667-D2	CI01000009_07500752_07541007-D2	CI01000016_08042288_08066945	CI01000027_01059994_01067301-D2	CI01000030_06143122_06149273	CI01000030_06747047_06752255	CI01000034_01900645_01947187-D2	CI01000034_03151977_03170691	CI01000036_01428324_01454913-D2	CI01000039_05651770_05666399	CI01000055_01906064_01914629-D2	CI01000082_03460478_03466764	CI01000119_01800069_01805163	CI01000189_00671005_00685458	CI01000339_06102824_06169802	CI01000365_00275086_00325578-D2	CI01000365_00275086_00325578-D3	CUFF.18582.1	ENSDARP00000011221-D2	ENSDARP00000020711	ENSDARP00000035450	ENSDARP00000042171-D2	ENSDARP00000042321	ENSDARP00000045390	ENSDARP00000049468-D3	ENSDARP00000049550-D2	ENSDARP00000051277	ENSDARP00000070001	ENSDARP00000072319	ENSDARP00000093526-D2	ENSDARP00000105416-D2	ENSDARP00000108864-D2	ENSDARP00000111128-D2	ENSDARP00000118542-D2	ENSDARP00000124187	ENSDARP00000124187-D2	ENSDARP00000135534	ENSDARP00000135534-D5	ENSONIP00000009304	ENSONIP00000023796	ENSONIP00000024555-D2	ENSORLP00000007279-D2	ENSORLP00000018647	ENSORLP00000019643-D2
GO:0006139	BGI_novel_G001454	BGI_novel_G003540	CI01000000_10762185_10770168-D2	CI01000005_05946561_05962719	CI01000026_10205804_10233324	CI01000034_05236100_05264059	CI01000034_05236100_05264059-D2	CI01000041_00527357_00541059	CI01000041_00558941_00563881	CI01000041_00558941_00563881-D2	CI01000046_06077232_06091190-D2	CI01000251_00099282_00114188	CI01000251_00099282_00114188-D2	CI01000251_00121390_00133839-D2	CI01000339_00117608_00135474-D2	Cg-F_54520	ENSDARP00000027516-D2	ENSDARP00000069804	ENSDARP00000090875-D2	ENSDARP00000093456-D2	ENSDARP00000111738	ENSDARP00000129923-D2	ENSDARP00000135745	ENSDARP00000136161-D2	ENSONIP00000006088-D7	ENSONIP00000009304	ENSXMAP00000014799
GO:0006281	BGI_novel_G001454	ENSONIP00000009304
GO:0033554	BGI_novel_G001454	ENSDARP00000042321	ENSDARP00000072319	ENSDARP00000118542-D2	ENSONIP00000009304	ENSXMAP00000016576-D2
GO:0090304	BGI_novel_G001454	BGI_novel_G003540	CI01000026_10205804_10233324	CI01000041_00527357_00541059	CI01000046_06077232_06091190-D2	CI01000251_00099282_00114188	CI01000251_00099282_00114188-D2	CI01000339_00117608_00135474-D2	ENSONIP00000009304	ENSXMAP00000014799
GO:0006259	BGI_novel_G001454	ENSONIP00000009304
GO:0050896	BGI_novel_G001454	BGI_novel_G001456	BGI_novel_G001761	BGI_novel_G001763	BGI_novel_G001765	BGI_novel_G002593	BGI_novel_G003919	CI01000001_10153558_10173225	CI01000001_13040251_13043667	CI01000001_13040251_13043667-D2	CI01000004_12390372_12391923	CI01000009_07500752_07541007-D2	CI01000016_08042288_08066945	CI01000027_01059994_01067301-D2	CI01000030_06143122_06149273	CI01000030_06747047_06752255	CI01000034_01900645_01947187-D2	CI01000034_03151977_03170691	CI01000036_01428324_01454913-D2	CI01000039_05651770_05666399	CI01000053_02155757_02202279-D2	CI01000055_01906064_01914629-D2	CI01000060_00281612_00291567	CI01000082_03460478_03466764	CI01000119_01800069_01805163	CI01000189_00671005_00685458	CI01000304_07927790_07957821	CI01000327_02801178_02807128-D2	CI01000339_06102824_06169802	CI01000340_10644426_10645811-D2	CI01000345_01206696_01208332	CI01000365_00275086_00325578-D2	CI01000365_00275086_00325578-D3	CUFF.18582.1	ENSDARP00000002547	ENSDARP00000003684	ENSDARP00000011221-D2	ENSDARP00000013812	ENSDARP00000020711	ENSDARP00000024860	ENSDARP00000026065	ENSDARP00000026065-D4	ENSDARP00000035450	ENSDARP00000042171-D2	ENSDARP00000042321	ENSDARP00000045390	ENSDARP00000049468-D3	ENSDARP00000049550-D2	ENSDARP00000051277
GO:0046483	BGI_novel_G001454	BGI_novel_G003540	CI01000000_10762185_10770168-D2	CI01000005_05946561_05962719	CI01000026_10205804_10233324	CI01000034_05236100_05264059	CI01000034_05236100_05264059-D2	CI01000041_00527357_00541059	CI01000041_00558941_00563881	CI01000041_00558941_00563881-D2	CI01000046_06077232_06091190-D2	CI01000251_00099282_00114188	CI01000251_00099282_00114188-D2	CI01000251_00121390_00133839-D2	CI01000339_00117608_00135474-D2	Cg-F_54520	ENSDARP00000027516-D2	ENSDARP00000038993	ENSDARP00000038993-D2	ENSDARP00000038993-D3	ENSDARP00000069804	ENSDARP00000090875-D2	ENSDARP00000093456-D2	ENSDARP00000094181	ENSDARP00000111738	ENSDARP00000121987-D2	ENSDARP00000129923-D2	ENSDARP00000135745	ENSDARP00000136161-D2	ENSDARP00000138764	ENSDARP00000138764-D2	ENSONIP00000006088-D7	ENSONIP00000009304	ENSXMAP00000014799
GO:0006725	BGI_novel_G001454	BGI_novel_G003540	CI01000000_10762185_10770168-D2	CI01000005_05946561_05962719	CI01000010_08953769_08962470	CI01000026_10205804_10233324	CI01000034_05236100_05264059	CI01000034_05236100_05264059-D2	CI01000041_00527357_00541059	CI01000041_00558941_00563881	CI01000041_00558941_00563881-D2	CI01000046_06077232_06091190-D2	CI01000251_00099282_00114188	CI01000251_00099282_00114188-D2	CI01000251_00121390_00133839-D2	CI01000339_00117608_00135474-D2	Cg-F_54520	ENSDARP00000027516-D2	ENSDARP00000038993	ENSDARP00000038993-D2	ENSDARP00000038993-D3	ENSDARP00000069804	ENSDARP00000090875-D2	ENSDARP00000093456-D2	ENSDARP00000094181	ENSDARP00000111738	ENSDARP00000121987-D2	ENSDARP00000129923-D2	ENSDARP00000135745	ENSDARP00000136161-D2	ENSDARP00000138764	ENSDARP00000138764-D2	ENSONIP00000006088-D7	ENSONIP00000009304	ENSXMAP00000014799
GO:0006298	BGI_novel_G001454
GO:0006974	BGI_novel_G001454	ENSDARP00000072319	ENSONIP00000009304	ENSXMAP00000016576-D2
GO:1901360	BGI_novel_G001454	BGI_novel_G003540	CI01000000_10762185_10770168-D2	CI01000005_05946561_05962719	CI01000010_08953769_08962470	CI01000026_10205804_10233324	CI01000034_05236100_05264059	CI01000034_05236100_05264059-D2	CI01000041_00527357_00541059	CI01000041_00558941_00563881	CI01000041_00558941_00563881-D2	CI01000046_06077232_06091190-D2	CI01000251_00099282_00114188	CI01000251_00099282_00114188-D2	CI01000251_00121390_00133839-D2	CI01000339_00117608_00135474-D2	Cg-F_54520	ENSDARP00000027516-D2	ENSDARP00000038993	ENSDARP00000038993-D2	ENSDARP00000038993-D3	ENSDARP00000069804	ENSDARP00000090875-D2	ENSDARP00000093456-D2	ENSDARP00000094181	ENSDARP00000111738	ENSDARP00000121987-D2	ENSDARP00000129923-D2	ENSDARP00000135745	ENSDARP00000136161-D2	ENSDARP00000138764	ENSDARP00000138764-D2	ENSONIP00000006088-D7	ENSONIP00000009304	ENSXMAP00000014799
GO:1990391	BGI_novel_G001454
GO:0032300	BGI_novel_G001454
GO:0030983	BGI_novel_G001454
GO:0003690	BGI_novel_G001454	CI01000006_09192219_09195918	CI01000070_02016971_02021321	CI01000070_02016971_02021321-D2	CI01000189_00297654_00300990-D2	ENSDARP00000049550-D2	ENSDARP00000108658
GO:0046916	BGI_novel_G001456	CI01000009_02358636_02361913	ENSDARP00000054976
GO:0010039	BGI_novel_G001456
GO:0055076	BGI_novel_G001456	CI01000009_02358636_02361913	ENSDARP00000054976
GO:0010040	BGI_novel_G001456
GO:0010035	BGI_novel_G001456	ENSDARP00000054976	ENSDARP00000134228-D2
GO:0010038	BGI_novel_G001456	ENSDARP00000054976	ENSDARP00000134228-D2
GO:0006873	BGI_novel_G001456	CI01000009_02358636_02361913	CI01000055_05737650_05746790	ENSDARP00000054976	ENSONIP00000007823-D8
GO:0055065	BGI_novel_G001456	CI01000009_02358636_02361913	CI01000055_05737650_05746790	ENSDARP00000054976	ENSDARP00000075227
GO:0006879	BGI_novel_G001456	CI01000009_02358636_02361913
GO:0055072	BGI_novel_G001456	CI01000009_02358636_02361913
GO:0048878	BGI_novel_G001456	CI01000009_02358636_02361913	CI01000055_05737650_05746790	CI01000066_00730057_00737661	CI01000082_03460478_03466764	ENSDARP00000054976	ENSDARP00000075227	ENSDARP00000136161-D2	ENSONIP00000007823-D8
GO:0055080	BGI_novel_G001456	CI01000009_02358636_02361913	CI01000055_05737650_05746790	CI01000082_03460478_03466764	ENSDARP00000054976	ENSDARP00000075227	ENSONIP00000007823-D8
GO:0050801	BGI_novel_G001456	CI01000009_02358636_02361913	CI01000055_05737650_05746790	CI01000082_03460478_03466764	ENSDARP00000054976	ENSDARP00000075227	ENSONIP00000007823-D8
GO:0055082	BGI_novel_G001456	CI01000009_02358636_02361913	CI01000055_05737650_05746790	ENSDARP00000054976	ENSDARP00000136161-D2	ENSONIP00000007823-D8
GO:0006875	BGI_novel_G001456	CI01000009_02358636_02361913	CI01000055_05737650_05746790	ENSDARP00000054976
GO:0098771	BGI_novel_G001456	CI01000009_02358636_02361913	CI01000055_05737650_05746790	CI01000082_03460478_03466764	ENSDARP00000054976	ENSDARP00000075227	ENSONIP00000007823-D8
GO:0042221	BGI_novel_G001456	CI01000004_12390372_12391923	CI01000009_07500752_07541007-D2	CI01000030_06143122_06149273	CI01000030_06747047_06752255	CI01000082_03460478_03466764	CI01000304_07927790_07957821	ENSDARP00000024860	ENSDARP00000026065	ENSDARP00000026065-D4	ENSDARP00000035450	ENSDARP00000049550-D2	ENSDARP00000054976	ENSDARP00000077514	ENSDARP00000077514-D2	ENSDARP00000128744	ENSDARP00000134228-D2	ENSDARP00000135534	ENSDARP00000135534-D5	ENSDARP00000139856-D2	ENSORLP00000018647	ENSORLP00000019643-D2	ENSXMAP00000005056-D8	ENSXMAP00000007977-D2	ENSXMAP00000018542-D4
GO:0030003	BGI_novel_G001456	CI01000009_02358636_02361913	CI01000055_05737650_05746790	ENSDARP00000054976	ENSONIP00000007823-D8
GO:0016829	BGI_novel_G001456	CI01000034_05236100_05264059	CI01000034_05236100_05264059-D2	CI01000041_00558941_00563881	CI01000041_00558941_00563881-D2	CI01000082_03460478_03466764
GO:0003994	BGI_novel_G001456
GO:0051539	BGI_novel_G001456
GO:0051536	BGI_novel_G001456
GO:0016836	BGI_novel_G001456	CI01000082_03460478_03466764
GO:0016835	BGI_novel_G001456	CI01000082_03460478_03466764
GO:0051540	BGI_novel_G001456
GO:0071695	BGI_novel_G001500	BGI_novel_G003460	CI01000070_02016971_02021321	CI01000070_02016971_02021321-D2
GO:0048469	BGI_novel_G001500	BGI_novel_G003460	CI01000070_02016971_02021321	CI01000070_02016971_02021321-D2	ENSDARP00000035450
GO:0030097	BGI_novel_G001500	BGI_novel_G003460	CI01000006_09192219_09195918	CI01000028_02211495_02287691-D6	CI01000070_02016971_02021321	CI01000070_02016971_02021321-D2	CI01000304_12076818_12085420-D5	ENSDARP00000023313	ENSDARP00000081504-D2	ENSDARP00000081504-D3	ENSONIP00000007823-D8
GO:0032502	BGI_novel_G001500	BGI_novel_G001819	BGI_novel_G003194	BGI_novel_G003460	CI01000006_09192219_09195918	CI01000028_02211495_02287691-D6	CI01000030_06143122_06149273	CI01000034_03151977_03170691	CI01000036_01428324_01454913-D2	CI01000053_02155757_02202279-D2	CI01000062_00250054_00388224-D2	CI01000066_00730057_00737661	CI01000070_02016971_02021321	CI01000070_02016971_02021321-D2	CI01000080_01225510_01237270	CI01000080_01225510_01237270-D2	CI01000147_00652801_00655258-D2	CI01000304_07927790_07957821	CI01000304_12076818_12085420-D5	CI01000310_03776732_03801282-D2	CI01000327_02801178_02807128-D2	CI01000339_06102824_06169802	CI01000345_01214534_01216274-D2	ENSDARP00000003376-D2	ENSDARP00000013812	ENSDARP00000023313	ENSDARP00000024860	ENSDARP00000024947	ENSDARP00000024947-D2	ENSDARP00000035450	ENSDARP00000043555	ENSDARP00000043555-D2	ENSDARP00000045390	ENSDARP00000049550-D2	ENSDARP00000051277	ENSDARP00000068086-D2	ENSDARP00000070001	ENSDARP00000077055-D2	ENSDARP00000081504-D2	ENSDARP00000081504-D3	ENSDARP00000082979	ENSDARP00000090967-D3	ENSDARP00000095445	ENSDARP00000108658	ENSDARP00000108864-D2	ENSDARP00000109272-D3	ENSDARP00000135745	ENSDARP00000136153-D2	ENSDARP00000141857
GO:0043249	BGI_novel_G001500	BGI_novel_G003460	CI01000070_02016971_02021321	CI01000070_02016971_02021321-D2
GO:0002262	BGI_novel_G001500	BGI_novel_G003460	CI01000006_09192219_09195918	CI01000028_02211495_02287691-D6	CI01000070_02016971_02021321	CI01000070_02016971_02021321-D2	ENSDARP00000023313	ENSDARP00000081504-D2	ENSDARP00000081504-D3	ENSONIP00000007823-D8
GO:0048513	BGI_novel_G001500	BGI_novel_G003460	CI01000006_09192219_09195918	CI01000028_02211495_02287691-D6	CI01000030_06143122_06149273	CI01000062_00250054_00388224-D2	CI01000066_00730057_00737661	CI01000070_02016971_02021321	CI01000070_02016971_02021321-D2	CI01000080_01225510_01237270	CI01000080_01225510_01237270-D2	CI01000147_00652801_00655258-D2	CI01000304_07927790_07957821	CI01000304_12076818_12085420-D5	CI01000310_03776732_03801282-D2	CI01000327_02801178_02807128-D2	CI01000339_06102824_06169802	CI01000345_01214534_01216274-D2	ENSDARP00000023313	ENSDARP00000024860	ENSDARP00000024947	ENSDARP00000024947-D2	ENSDARP00000049550-D2	ENSDARP00000070001	ENSDARP00000077055-D2	ENSDARP00000081504-D2	ENSDARP00000081504-D3	ENSDARP00000090967-D3	ENSDARP00000108658	ENSDARP00000108864-D2	ENSDARP00000136153-D2	ENSDARP00000141857	ENSONIP00000007823-D8	ENSXMAP00000000991-D2	ENSXMAP00000007977	ENSXMAP00000007977-D2
GO:0030154	BGI_novel_G001500	BGI_novel_G001819	BGI_novel_G003460	CI01000006_09192219_09195918	CI01000028_02211495_02287691-D6	CI01000070_02016971_02021321	CI01000070_02016971_02021321-D2	CI01000304_07927790_07957821	CI01000304_12076818_12085420-D5	CI01000345_01214534_01216274-D2	ENSDARP00000023313	ENSDARP00000024860	ENSDARP00000024947	ENSDARP00000024947-D2	ENSDARP00000035450	ENSDARP00000045390	ENSDARP00000049550-D2	ENSDARP00000068086-D2	ENSDARP00000070001	ENSDARP00000077055-D2	ENSDARP00000081504-D2	ENSDARP00000081504-D3	ENSDARP00000082979	ENSDARP00000108658	ENSDARP00000108864-D2	ENSDARP00000141857	ENSONIP00000007255	ENSONIP00000007823-D8	ENSONIP00000012997-D4	ENSXMAP00000000991-D2	ENSXMAP00000005056-D8	ENSXMAP00000007977	ENSXMAP00000007977-D2	ENSXMAP00000018542-D4
GO:0030218	BGI_novel_G001500	BGI_novel_G003460	CI01000006_09192219_09195918	CI01000028_02211495_02287691-D6	CI01000070_02016971_02021321	CI01000070_02016971_02021321-D2	ENSDARP00000023313	ENSDARP00000081504-D2	ENSDARP00000081504-D3	ENSONIP00000007823-D8
GO:0061515	BGI_novel_G001500	BGI_novel_G003460	CI01000028_02211495_02287691-D6	CI01000070_02016971_02021321	CI01000070_02016971_02021321-D2
GO:0048856	BGI_novel_G001500	BGI_novel_G003194	BGI_novel_G003460	CI01000006_09192219_09195918	CI01000028_02211495_02287691-D6	CI01000030_06143122_06149273	CI01000034_03151977_03170691	CI01000036_01428324_01454913-D2	CI01000053_02155757_02202279-D2	CI01000062_00250054_00388224-D2	CI01000066_00730057_00737661	CI01000070_02016971_02021321	CI01000070_02016971_02021321-D2	CI01000080_01225510_01237270	CI01000080_01225510_01237270-D2	CI01000147_00652801_00655258-D2	CI01000304_07927790_07957821	CI01000304_12076818_12085420-D5	CI01000310_03776732_03801282-D2	CI01000327_02801178_02807128-D2	CI01000339_06102824_06169802	CI01000345_01214534_01216274-D2	ENSDARP00000003376-D2	ENSDARP00000013812	ENSDARP00000023313	ENSDARP00000024860	ENSDARP00000024947	ENSDARP00000024947-D2	ENSDARP00000035450	ENSDARP00000043555	ENSDARP00000043555-D2	ENSDARP00000045390	ENSDARP00000049550-D2	ENSDARP00000051277	ENSDARP00000068086-D2	ENSDARP00000070001	ENSDARP00000077055-D2	ENSDARP00000081504-D2	ENSDARP00000081504-D3	ENSDARP00000082979	ENSDARP00000090967-D3	ENSDARP00000095445	ENSDARP00000108658	ENSDARP00000108864-D2	ENSDARP00000109272-D3	ENSDARP00000135745	ENSDARP00000136153-D2	ENSDARP00000141857	ENSONIP00000007255
GO:0002376	BGI_novel_G001500	BGI_novel_G001761	BGI_novel_G001763	BGI_novel_G001765	BGI_novel_G002593	BGI_novel_G003460	CI01000006_09192219_09195918	CI01000028_02211495_02287691-D6	CI01000030_06747047_06752255	CI01000070_02016971_02021321	CI01000070_02016971_02021321-D2	CI01000304_12076818_12085420-D5	ENSDARP00000002547	ENSDARP00000020711	ENSDARP00000023313	ENSDARP00000081504-D2	ENSDARP00000081504-D3	ENSDARP00000093526-D2	ENSDARP00000136153-D2	ENSDARP00000136205	ENSONIP00000007823-D8
GO:0048872	BGI_novel_G001500	BGI_novel_G003460	CI01000006_09192219_09195918	CI01000028_02211495_02287691-D6	CI01000070_02016971_02021321	CI01000070_02016971_02021321-D2	ENSDARP00000023313	ENSDARP00000081504-D2	ENSDARP00000081504-D3	ENSONIP00000007823-D8
GO:0048468	BGI_novel_G001500	BGI_novel_G003460	CI01000028_02211495_02287691-D6	CI01000070_02016971_02021321	CI01000070_02016971_02021321-D2	CI01000304_07927790_07957821	CI01000345_01214534_01216274-D2	ENSDARP00000024860	ENSDARP00000024947	ENSDARP00000024947-D2	ENSDARP00000035450	ENSDARP00000045390	ENSDARP00000068086-D2	ENSDARP00000070001	ENSDARP00000077055-D2	ENSDARP00000108658	ENSDARP00000108864-D2	ENSDARP00000141857	ENSONIP00000007255	ENSONIP00000012997-D4	ENSXMAP00000000991-D2	ENSXMAP00000005056-D8	ENSXMAP00000007977	ENSXMAP00000007977-D2	ENSXMAP00000018542-D4
GO:0021700	BGI_novel_G001500	BGI_novel_G003460	CI01000070_02016971_02021321	CI01000070_02016971_02021321-D2	ENSDARP00000035450
GO:0030099	BGI_novel_G001500	BGI_novel_G003460	CI01000006_09192219_09195918	CI01000028_02211495_02287691-D6	CI01000070_02016971_02021321	CI01000070_02016971_02021321-D2	CI01000304_12076818_12085420-D5	ENSDARP00000023313	ENSDARP00000081504-D2	ENSDARP00000081504-D3	ENSONIP00000007823-D8
GO:0048869	BGI_novel_G001500	BGI_novel_G001819	BGI_novel_G003460	CI01000006_09192219_09195918	CI01000028_02211495_02287691-D6	CI01000070_02016971_02021321	CI01000070_02016971_02021321-D2	CI01000304_07927790_07957821	CI01000304_12076818_12085420-D5	CI01000345_01214534_01216274-D2	ENSDARP00000023313	ENSDARP00000024860	ENSDARP00000024947	ENSDARP00000024947-D2	ENSDARP00000035450	ENSDARP00000045390	ENSDARP00000049550-D2	ENSDARP00000068086-D2	ENSDARP00000070001	ENSDARP00000077055-D2	ENSDARP00000081504-D2	ENSDARP00000081504-D3	ENSDARP00000082979	ENSDARP00000108658	ENSDARP00000108864-D2	ENSDARP00000141857	ENSONIP00000007255	ENSONIP00000007823-D8	ENSONIP00000012997-D4	ENSXMAP00000000991-D2	ENSXMAP00000005056-D8	ENSXMAP00000007977	ENSXMAP00000007977-D2	ENSXMAP00000018542-D4
GO:0002520	BGI_novel_G001500	BGI_novel_G003460	CI01000006_09192219_09195918	CI01000028_02211495_02287691-D6	CI01000070_02016971_02021321	CI01000070_02016971_02021321-D2	CI01000304_12076818_12085420-D5	ENSDARP00000023313	ENSDARP00000081504-D2	ENSDARP00000081504-D3	ENSDARP00000136153-D2	ENSONIP00000007823-D8
GO:0048534	BGI_novel_G001500	BGI_novel_G003460	CI01000006_09192219_09195918	CI01000028_02211495_02287691-D6	CI01000070_02016971_02021321	CI01000070_02016971_02021321-D2	CI01000304_12076818_12085420-D5	ENSDARP00000023313	ENSDARP00000081504-D2	ENSDARP00000081504-D3	ENSDARP00000136153-D2	ENSONIP00000007823-D8
GO:0048821	BGI_novel_G001500	BGI_novel_G003460	CI01000028_02211495_02287691-D6	CI01000070_02016971_02021321	CI01000070_02016971_02021321-D2
GO:0048731	BGI_novel_G001500	BGI_novel_G003460	CI01000006_09192219_09195918	CI01000028_02211495_02287691-D6	CI01000030_06143122_06149273	CI01000034_03151977_03170691	CI01000036_01428324_01454913-D2	CI01000062_00250054_00388224-D2	CI01000066_00730057_00737661	CI01000070_02016971_02021321	CI01000070_02016971_02021321-D2	CI01000080_01225510_01237270	CI01000080_01225510_01237270-D2	CI01000147_00652801_00655258-D2	CI01000304_07927790_07957821	CI01000304_12076818_12085420-D5	CI01000310_03776732_03801282-D2	CI01000327_02801178_02807128-D2	CI01000339_06102824_06169802	CI01000345_01214534_01216274-D2	ENSDARP00000003376-D2	ENSDARP00000023313	ENSDARP00000024860	ENSDARP00000024947	ENSDARP00000024947-D2	ENSDARP00000045390	ENSDARP00000049550-D2	ENSDARP00000068086-D2	ENSDARP00000070001	ENSDARP00000077055-D2	ENSDARP00000081504-D2	ENSDARP00000081504-D3	ENSDARP00000090967-D3	ENSDARP00000108658	ENSDARP00000108864-D2	ENSDARP00000135745	ENSDARP00000136153-D2	ENSDARP00000141857	ENSONIP00000007255	ENSONIP00000007823-D8	ENSONIP00000022112-D6	ENSXMAP00000000991-D2	ENSXMAP00000005056-D8	ENSXMAP00000007977	ENSXMAP00000007977-D2	ENSXMAP00000018542-D4
GO:0007275	BGI_novel_G001500	BGI_novel_G003194	BGI_novel_G003460	CI01000006_09192219_09195918	CI01000028_02211495_02287691-D6	CI01000030_06143122_06149273	CI01000034_03151977_03170691	CI01000036_01428324_01454913-D2	CI01000053_02155757_02202279-D2	CI01000062_00250054_00388224-D2	CI01000066_00730057_00737661	CI01000070_02016971_02021321	CI01000070_02016971_02021321-D2	CI01000080_01225510_01237270	CI01000080_01225510_01237270-D2	CI01000147_00652801_00655258-D2	CI01000304_07927790_07957821	CI01000304_12076818_12085420-D5	CI01000310_03776732_03801282-D2	CI01000327_02801178_02807128-D2	CI01000339_06102824_06169802	CI01000345_01214534_01216274-D2	ENSDARP00000003376-D2	ENSDARP00000013812	ENSDARP00000023313	ENSDARP00000024860	ENSDARP00000024947	ENSDARP00000024947-D2	ENSDARP00000043555	ENSDARP00000043555-D2	ENSDARP00000045390	ENSDARP00000049550-D2	ENSDARP00000051277	ENSDARP00000068086-D2	ENSDARP00000070001	ENSDARP00000077055-D2	ENSDARP00000081504-D2	ENSDARP00000081504-D3	ENSDARP00000090967-D3	ENSDARP00000095445	ENSDARP00000108658	ENSDARP00000108864-D2	ENSDARP00000109272-D3	ENSDARP00000135745	ENSDARP00000136153-D2	ENSDARP00000141857	ENSONIP00000007255	ENSONIP00000007823-D8	ENSONIP00000022112-D6
GO:0034101	BGI_novel_G001500	BGI_novel_G003460	CI01000006_09192219_09195918	CI01000028_02211495_02287691-D6	CI01000070_02016971_02021321	CI01000070_02016971_02021321-D2	ENSDARP00000023313	ENSDARP00000081504-D2	ENSDARP00000081504-D3	ENSONIP00000007823-D8
GO:0032501	BGI_novel_G001500	BGI_novel_G003194	BGI_novel_G003460	CI01000006_09192219_09195918	CI01000028_02211495_02287691-D6	CI01000030_06143122_06149273	CI01000034_03151977_03170691	CI01000036_01428324_01454913-D2	CI01000053_02155757_02202279-D2	CI01000062_00250054_00388224-D2	CI01000066_00730057_00737661	CI01000070_02016971_02021321	CI01000070_02016971_02021321-D2	CI01000080_01225510_01237270	CI01000080_01225510_01237270-D2	CI01000147_00652801_00655258-D2	CI01000204_00239583_00263369	CI01000304_07927790_07957821	CI01000304_12076818_12085420-D5	CI01000310_03776732_03801282-D2	CI01000327_02801178_02807128-D2	CI01000339_06102824_06169802	CI01000345_01214534_01216274-D2	ENSDARP00000003376-D2	ENSDARP00000003684	ENSDARP00000009474-D2	ENSDARP00000013812	ENSDARP00000023313	ENSDARP00000024860	ENSDARP00000024947	ENSDARP00000024947-D2	ENSDARP00000035450	ENSDARP00000036010-D2	ENSDARP00000043555	ENSDARP00000043555-D2	ENSDARP00000045390	ENSDARP00000049550-D2	ENSDARP00000051277	ENSDARP00000068086-D2	ENSDARP00000069804	ENSDARP00000070001	ENSDARP00000077055-D2	ENSDARP00000081504-D2	ENSDARP00000081504-D3	ENSDARP00000090967-D3	ENSDARP00000095445	ENSDARP00000108658	ENSDARP00000108864-D2	ENSDARP00000109272-D3
GO:0005576	BGI_novel_G001500	BGI_novel_G001761	BGI_novel_G001763	BGI_novel_G001765	BGI_novel_G002145	BGI_novel_G003460	CI01000009_02358636_02361913	CI01000030_06747047_06752255	CI01000060_00281612_00291567	CI01000062_00250054_00388224-D2	CI01000063_06491111_06495718	CI01000168_01110611_01115503	CI01000304_12409495_12416078	CI01000345_01214534_01216274-D2	ENSDARP00000003376-D2	ENSDARP00000017449-D2	ENSDARP00000024860	ENSDARP00000063538	ENSDARP00000069804	ENSDARP00000072127	ENSDARP00000091761	ENSDARP00000120705-D2	ENSDARP00000121591-D2	ENSDARP00000133018	ENSDARP00000135216-D2	ENSONIP00000015206	ENSONIP00000023248-D2	ENSORLP00000007597-D3
GO:0005126	BGI_novel_G001500	BGI_novel_G001761	BGI_novel_G001763	BGI_novel_G001765	BGI_novel_G003460	CI01000030_06747047_06752255
GO:0098772	BGI_novel_G001500	BGI_novel_G001761	BGI_novel_G001763	BGI_novel_G001765	BGI_novel_G002145	BGI_novel_G003194	BGI_novel_G003460	CI01000001_13040251_13043667	CI01000001_13040251_13043667-D2	CI01000016_08042288_08066945	CI01000030_06747047_06752255	CI01000034_01900645_01947187-D2	CI01000039_05651770_05666399	CI01000062_00250054_00388224-D2	CI01000086_02152113_02180258	CI01000152_01892421_01893463-D2	CI01000304_12409495_12416078	CI01000345_01214534_01216274-D2	CUFF.18582.1	ENSDARP00000017449-D2	ENSDARP00000045390	ENSDARP00000069804	ENSDARP00000091761	ENSDARP00000100804	ENSDARP00000105335	ENSDARP00000109272-D3	ENSDARP00000111128-D2	ENSDARP00000115027-D2	ENSDARP00000131347	ENSDARP00000131347-D2	ENSDARP00000133018	ENSONIP00000016906-D2	ENSONIP00000023796	ENSORLP00000007279-D2	ENSXMAP00000008132
GO:0048018	BGI_novel_G001500	BGI_novel_G001761	BGI_novel_G001763	BGI_novel_G001765	BGI_novel_G003460	CI01000030_06747047_06752255	CI01000304_12409495_12416078	CI01000345_01214534_01216274-D2	ENSDARP00000017449-D2	ENSDARP00000069804	ENSDARP00000091761	ENSDARP00000133018
GO:0005128	BGI_novel_G001500	BGI_novel_G003460
GO:0030545	BGI_novel_G001500	BGI_novel_G001761	BGI_novel_G001763	BGI_novel_G001765	BGI_novel_G003460	CI01000030_06747047_06752255	CI01000304_12409495_12416078	CI01000345_01214534_01216274-D2	ENSDARP00000017449-D2	ENSDARP00000069804	ENSDARP00000091761	ENSDARP00000133018
GO:0005102	BGI_novel_G001500	BGI_novel_G001761	BGI_novel_G001763	BGI_novel_G001765	BGI_novel_G003460	CI01000030_06747047_06752255	CI01000304_12409495_12416078	CI01000345_01214534_01216274-D2	ENSDARP00000002547	ENSDARP00000017449-D2	ENSDARP00000069804	ENSDARP00000091761	ENSDARP00000133018	ENSXMAP00000007977	ENSXMAP00000007977-D2
GO:0005179	BGI_novel_G001500	BGI_novel_G003460	ENSDARP00000017449-D2	ENSDARP00000091761
GO:0008324	BGI_novel_G001526	BGI_novel_G004030	CI01000010_08642328_08681400	CI01000029_08578097_08583564	CI01000055_05737650_05746790	ENSDARP00000054976	ENSDARP00000132430	ENSDARP00000139856-D2	ENSXMAP00000015439-D3
GO:0015220	BGI_novel_G001526	CI01000010_08642328_08681400
GO:0046943	BGI_novel_G001526	CI01000010_08642328_08681400	ENSDARP00000036010-D2	ENSDARP00000135534
GO:0051184	BGI_novel_G001526	CI01000009_02358636_02361913	CI01000010_08642328_08681400	ENSDARP00000139856-D2
GO:0008514	BGI_novel_G001526	CI01000010_08642328_08681400	ENSDARP00000036010-D2	ENSDARP00000081504-D2	ENSDARP00000081504-D3	ENSDARP00000135534	ENSDARP00000135534-D5	ENSDARP00000139856-D2
GO:0005309	BGI_novel_G001526	CI01000010_08642328_08681400
GO:0005308	BGI_novel_G001526	CI01000010_08642328_08681400
GO:0015294	BGI_novel_G001526	CI01000010_08642328_08681400	ENSDARP00000132430	ENSXMAP00000015439-D3
GO:0005343	BGI_novel_G001526	CI01000010_08642328_08681400
GO:0008519	BGI_novel_G001526	CI01000010_08642328_08681400	CI01000029_08578097_08583564
GO:0005328	BGI_novel_G001526	CI01000010_08642328_08681400	ENSXMAP00000015439-D3
GO:0015370	BGI_novel_G001526	CI01000010_08642328_08681400	ENSXMAP00000015439-D3
GO:0015101	BGI_novel_G001526	CI01000010_08642328_08681400	CI01000029_08578097_08583564	ENSDARP00000139856-D2
GO:0015291	BGI_novel_G001526	CI01000010_08642328_08681400	CI01000055_05737650_05746790	ENSDARP00000036010-D2	ENSDARP00000128744	ENSDARP00000132430	ENSDARP00000138946	ENSONIP00000007823-D8	ENSXMAP00000015439-D3
GO:0005326	BGI_novel_G001526	CI01000010_08642328_08681400	ENSXMAP00000015439-D3
GO:0005283	BGI_novel_G001526	CI01000010_08642328_08681400
GO:0005416	BGI_novel_G001526	CI01000010_08642328_08681400
GO:0015081	BGI_novel_G001526	CI01000010_08642328_08681400	ENSXMAP00000015439-D3
GO:0022804	BGI_novel_G001526	CI01000010_08642328_08681400	CI01000055_05737650_05746790	ENSDARP00000036010-D2	ENSDARP00000054976	ENSDARP00000081504-D2	ENSDARP00000081504-D3	ENSDARP00000128744	ENSDARP00000132430	ENSDARP00000138946	ENSONIP00000007823-D8	ENSXMAP00000015439-D3
GO:0072349	BGI_novel_G001526	CI01000010_08642328_08681400
GO:0046873	BGI_novel_G001526	CI01000010_08642328_08681400	CI01000055_05737650_05746790	ENSDARP00000054976	ENSXMAP00000015439-D3
GO:0015293	BGI_novel_G001526	CI01000010_08642328_08681400	ENSDARP00000132430	ENSXMAP00000015439-D3
GO:0005342	BGI_novel_G001526	CI01000010_08642328_08681400	ENSDARP00000036010-D2	ENSDARP00000135534	ENSDARP00000135534-D5
GO:0015171	BGI_novel_G001526	CI01000010_08642328_08681400
GO:0022890	BGI_novel_G001526	BGI_novel_G004030	CI01000010_08642328_08681400	CI01000055_05737650_05746790	ENSDARP00000054976	ENSDARP00000132430	ENSXMAP00000015439-D3
GO:0015077	BGI_novel_G001526	CI01000010_08642328_08681400	CI01000055_05737650_05746790	ENSDARP00000132430	ENSXMAP00000015439-D3
GO:0015238	BGI_novel_G001526	CI01000010_08642328_08681400	ENSDARP00000128744	ENSDARP00000139856-D2
GO:0015020	BGI_novel_G001651	ENSDARP00000130814-D2
GO:0008194	BGI_novel_G001651	CI01000034_05853721_05866514	ENSDARP00000130814-D2	ENSONIP00000016412-D3	ENSXMAP00000011829
GO:0016758	BGI_novel_G001651	CI01000034_05853721_05866514	ENSDARP00000130814-D2	ENSONIP00000000680-D2	ENSONIP00000016412-D3	ENSXMAP00000011829
GO:0016757	BGI_novel_G001651	CI01000000_10762185_10770168-D2	CI01000034_05853721_05866514	ENSDARP00000069804	ENSDARP00000093456-D2	ENSDARP00000111738	ENSDARP00000116122-D2	ENSDARP00000130814	ENSDARP00000130814-D2	ENSDARP00000141743	ENSONIP00000000680-D2	ENSONIP00000016412-D3	ENSXMAP00000011829
GO:0006955	BGI_novel_G001761	BGI_novel_G001763	BGI_novel_G001765	BGI_novel_G002593	CI01000030_06747047_06752255	ENSDARP00000002547	ENSDARP00000093526-D2	ENSDARP00000136205
GO:0006954	BGI_novel_G001761	BGI_novel_G001763	BGI_novel_G001765	CI01000001_13040251_13043667	CI01000001_13040251_13043667-D2	CI01000060_00281612_00291567	ENSDARP00000003684	ENSDARP00000020711	ENSDARP00000120705-D2	ENSONIP00000015206
GO:0006952	BGI_novel_G001761	BGI_novel_G001763	BGI_novel_G001765	BGI_novel_G002593	CI01000001_13040251_13043667	CI01000001_13040251_13043667-D2	CI01000030_06747047_06752255	CI01000060_00281612_00291567	CI01000345_01206696_01208332	ENSDARP00000003684	ENSDARP00000020711	ENSDARP00000120705-D2	ENSDARP00000136205	ENSONIP00000015206
GO:0044421	BGI_novel_G001761	BGI_novel_G001763	BGI_novel_G001765	BGI_novel_G002145	CI01000060_00281612_00291567	CI01000063_06491111_06495718	CI01000345_01214534_01216274-D2	ENSDARP00000003376-D2	ENSDARP00000017449-D2	ENSDARP00000024860	ENSDARP00000069804	ENSDARP00000072127	ENSDARP00000120705-D2	ENSONIP00000015206	ENSONIP00000023248-D2
GO:0005615	BGI_novel_G001761	BGI_novel_G001763	BGI_novel_G001765	BGI_novel_G002145	CI01000060_00281612_00291567	CI01000063_06491111_06495718	CI01000345_01214534_01216274-D2	ENSDARP00000017449-D2	ENSDARP00000069804	ENSDARP00000072127	ENSDARP00000120705-D2	ENSONIP00000015206
GO:0005125	BGI_novel_G001761	BGI_novel_G001763	BGI_novel_G001765	CI01000030_06747047_06752255	ENSDARP00000069804
GO:0005149	BGI_novel_G001761	BGI_novel_G001763	BGI_novel_G001765
GO:0070851	BGI_novel_G001761	BGI_novel_G001763	BGI_novel_G001765
GO:0044854	BGI_novel_G001819	ENSDARP00000141857
GO:0022607	BGI_novel_G001819	BGI_novel_G003540	CI01000012_05262254_05301347-D2	CI01000015_05895358_05903263	CI01000053_02155757_02202279-D2	CI01000055_01906064_01914629-D2	CI01000310_03776732_03801282-D2	ENSDARP00000008287	ENSDARP00000013812	ENSDARP00000024947	ENSDARP00000024947-D2	ENSDARP00000042321	ENSDARP00000045390	ENSDARP00000055912-D2	ENSDARP00000108658	ENSDARP00000141857	ENSONIP00000012997-D4
GO:0061024	BGI_novel_G001819	CI01000310_03776732_03801282-D2	ENSDARP00000077055-D2	ENSDARP00000139856-D2	ENSDARP00000141857	ENSONIP00000010421-D6
GO:0044085	BGI_novel_G001819	BGI_novel_G003540	CI01000012_05262254_05301347-D2	CI01000015_05895358_05903263	CI01000053_02155757_02202279-D2	CI01000055_01906064_01914629-D2	CI01000310_03776732_03801282-D2	ENSDARP00000008287	ENSDARP00000013812	ENSDARP00000024947	ENSDARP00000024947-D2	ENSDARP00000042321	ENSDARP00000045390	ENSDARP00000055912-D2	ENSDARP00000108658	ENSDARP00000141857	ENSONIP00000012997-D4
GO:0071709	BGI_novel_G001819	ENSDARP00000141857
GO:0044091	BGI_novel_G001819	ENSDARP00000141857
GO:0070836	BGI_novel_G001819	ENSDARP00000141857
GO:0010256	BGI_novel_G001819	ENSDARP00000068086-D2	ENSDARP00000077055-D2	ENSDARP00000141857	ENSONIP00000010421-D6
GO:0044857	BGI_novel_G001819	ENSDARP00000141857
GO:0031579	BGI_novel_G001819	ENSDARP00000141857
GO:0001765	BGI_novel_G001819	ENSDARP00000141857
GO:0007009	BGI_novel_G001819	ENSDARP00000077055-D2	ENSDARP00000141857	ENSONIP00000010421-D6
GO:0098589	BGI_novel_G001819	ENSDARP00000141857
GO:0098805	BGI_novel_G001819	CI01000006_04535347_04535742	CI01000310_03776732_03801282-D2	ENSDARP00000042321	ENSDARP00000124659-D7	ENSDARP00000141857
GO:0031984	BGI_novel_G001819	CI01000005_05946561_05962719	CI01000310_03776732_03801282-D2	ENSDARP00000008702	ENSDARP00000027516-D2	ENSDARP00000054976	ENSDARP00000116122-D2	ENSDARP00000128158	ENSDARP00000130814-D2	ENSDARP00000135745	ENSDARP00000141857	ENSONIP00000020255-D3
GO:0044431	BGI_novel_G001819	CI01000310_03776732_03801282-D2	ENSDARP00000054976	ENSDARP00000116122-D2	ENSDARP00000128158	ENSDARP00000130814-D2	ENSDARP00000141857
GO:0045121	BGI_novel_G001819	ENSDARP00000141857
GO:0005887	BGI_novel_G001819	CI01000034_03151977_03170691	CI01000036_01428324_01454913-D2	CI01000365_00275086_00325578-D2	CI01000365_00275086_00325578-D3	ENSDARP00000002526	ENSDARP00000036010-D2	ENSDARP00000141857	ENSONIP00000007823-D8	ENSXMAP00000018542-D4
GO:0098590	BGI_novel_G001819	BGI_novel_G004030	ENSDARP00000008287	ENSDARP00000045390	ENSDARP00000104134-D2	ENSDARP00000130461-D2	ENSDARP00000141857
GO:0005901	BGI_novel_G001819	ENSDARP00000141857
GO:0098791	BGI_novel_G001819	CI01000310_03776732_03801282-D2	ENSDARP00000054976	ENSDARP00000116122-D2	ENSDARP00000128158	ENSDARP00000130814-D2	ENSDARP00000141857
GO:0005794	BGI_novel_G001819	CI01000310_03776732_03801282-D2	ENSDARP00000054976	ENSDARP00000116122-D2	ENSDARP00000128158	ENSDARP00000130814-D2	ENSDARP00000141743	ENSDARP00000141857	ENSONIP00000016412-D3
GO:0044459	BGI_novel_G001819	BGI_novel_G004030	CI01000034_03151977_03170691	CI01000036_01428324_01454913-D2	CI01000365_00275086_00325578-D2	CI01000365_00275086_00325578-D3	ENSDARP00000002526	ENSDARP00000008287	ENSDARP00000036010-D2	ENSDARP00000045390	ENSDARP00000077055-D2	ENSDARP00000104134-D2	ENSDARP00000130461-D2	ENSDARP00000141857	ENSONIP00000007823-D8	ENSXMAP00000018542-D4
GO:0044446	BGI_novel_G001819	BGI_novel_G003540	BGI_novel_G003750	CI01000005_05946561_05962719	CI01000006_04535347_04535742	CI01000021_03324720_03328120	CI01000026_10205804_10233324	CI01000028_02211495_02287691-D6	CI01000029_08578097_08583564	CI01000041_00527357_00541059	CI01000053_02155757_02202279-D2	CI01000055_01906064_01914629-D2	CI01000070_02016971_02021321	CI01000070_02016971_02021321-D2	CI01000310_03776732_03801282-D2	ENSDARP00000008702	ENSDARP00000013812	ENSDARP00000023313	ENSDARP00000027516-D2	ENSDARP00000029462	ENSDARP00000029462-D2	ENSDARP00000042321	ENSDARP00000049550-D2	ENSDARP00000051277	ENSDARP00000051643	ENSDARP00000054976	ENSDARP00000055912-D2	ENSDARP00000058857	ENSDARP00000088834	ENSDARP00000108658	ENSDARP00000116122-D2	ENSDARP00000124659-D7	ENSDARP00000128158	ENSDARP00000130814-D2	ENSDARP00000135745	ENSDARP00000138764	ENSDARP00000138764-D2	ENSDARP00000139856-D2	ENSDARP00000141857	ENSONIP00000012997-D4	ENSONIP00000020255-D3	ENSORLP00000000809-D3	ENSORLP00000021413-D2	ENSXMAP00000012576-D3
GO:0012505	BGI_novel_G001819	CI01000001_13040251_13043667	CI01000001_13040251_13043667-D2	CI01000005_05946561_05962719	CI01000006_04535347_04535742	CI01000027_01059994_01067301-D2	CI01000310_03776732_03801282-D2	CI01000321_04605557_04620142-D2	ENSDARP00000008702	ENSDARP00000011221-D2	ENSDARP00000027516-D2	ENSDARP00000051277	ENSDARP00000054976	ENSDARP00000116122-D2	ENSDARP00000128158	ENSDARP00000130814-D2	ENSDARP00000135715	ENSDARP00000135745	ENSDARP00000136946	ENSDARP00000141743	ENSDARP00000141857	ENSONIP00000016412-D3	ENSONIP00000020255-D3	ENSXMAP00000003922-D2
GO:0031090	BGI_novel_G001819	CI01000006_04535347_04535742	CI01000029_08578097_08583564	CI01000310_03776732_03801282-D2	ENSDARP00000042321	ENSDARP00000051277	ENSDARP00000051643	ENSDARP00000116122-D2	ENSDARP00000124659-D7	ENSDARP00000130814-D2	ENSDARP00000139856-D2	ENSDARP00000141857
GO:0098588	BGI_novel_G001819	CI01000006_04535347_04535742	CI01000310_03776732_03801282-D2	ENSDARP00000042321	ENSDARP00000116122-D2	ENSDARP00000124659-D7	ENSDARP00000130814-D2	ENSDARP00000141857
GO:0044853	BGI_novel_G001819	ENSDARP00000141857
GO:0031226	BGI_novel_G001819	CI01000034_03151977_03170691	CI01000036_01428324_01454913-D2	CI01000365_00275086_00325578-D2	CI01000365_00275086_00325578-D3	ENSDARP00000002526	ENSDARP00000036010-D2	ENSDARP00000141857	ENSONIP00000007823-D8	ENSXMAP00000018542-D4
GO:0044422	BGI_novel_G001819	BGI_novel_G003540	BGI_novel_G003750	CI01000005_05946561_05962719	CI01000006_04535347_04535742	CI01000021_03324720_03328120	CI01000026_10205804_10233324	CI01000028_02211495_02287691-D6	CI01000029_08578097_08583564	CI01000041_00527357_00541059	CI01000053_02155757_02202279-D2	CI01000055_01906064_01914629-D2	CI01000070_02016971_02021321	CI01000070_02016971_02021321-D2	CI01000310_03776732_03801282-D2	ENSDARP00000008702	ENSDARP00000013812	ENSDARP00000023313	ENSDARP00000027516-D2	ENSDARP00000029462	ENSDARP00000029462-D2	ENSDARP00000042321	ENSDARP00000049550-D2	ENSDARP00000051277	ENSDARP00000051643	ENSDARP00000054976	ENSDARP00000055912-D2	ENSDARP00000058857	ENSDARP00000088834	ENSDARP00000108658	ENSDARP00000116122-D2	ENSDARP00000124659-D7	ENSDARP00000128158	ENSDARP00000130814-D2	ENSDARP00000135745	ENSDARP00000138764	ENSDARP00000138764-D2	ENSDARP00000139856-D2	ENSDARP00000141857	ENSONIP00000012997-D4	ENSONIP00000020255-D3	ENSORLP00000000809-D3	ENSORLP00000021413-D2	ENSXMAP00000012576-D3
GO:0000139	BGI_novel_G001819	CI01000310_03776732_03801282-D2	ENSDARP00000116122-D2	ENSDARP00000130814-D2	ENSDARP00000141857
GO:0098857	BGI_novel_G001819	ENSDARP00000141857
GO:0005198	BGI_novel_G001819	BGI_novel_G003750	CI01000021_03324720_03328120	CI01000028_02211495_02287691-D6	CI01000034_02010544_02026521-D2	CI01000147_00652801_00655258-D2	ENSDARP00000002797-D18	ENSDARP00000003177	ENSDARP00000141857	ENSORLP00000021413-D2	ENSXMAP00000012576-D3
GO:0032947	BGI_novel_G001819	ENSDARP00000141857
GO:0005581	BGI_novel_G001824	CI01000034_02010544_02026521-D2	ENSDARP00000003177
GO:0004857	BGI_novel_G002145	CI01000062_00250054_00388224-D2	CI01000152_01892421_01893463-D2
GO:0061134	BGI_novel_G002145	CI01000062_00250054_00388224-D2	ENSDARP00000131347	ENSDARP00000131347-D2
GO:0061135	BGI_novel_G002145	CI01000062_00250054_00388224-D2
GO:0030414	BGI_novel_G002145	CI01000062_00250054_00388224-D2
GO:0030234	BGI_novel_G002145	CI01000016_08042288_08066945	CI01000062_00250054_00388224-D2	CI01000152_01892421_01893463-D2	CI01000310_03776732_03801282-D2	ENSDARP00000045390	ENSDARP00000105335	ENSDARP00000115027-D2	ENSDARP00000131347	ENSDARP00000131347-D2	ENSONIP00000016906-D2	ENSONIP00000023796	ENSXMAP00000008132
GO:0004866	BGI_novel_G002145	CI01000062_00250054_00388224-D2
GO:0042446	BGI_novel_G002589
GO:0042445	BGI_novel_G002589	ENSDARP00000070001
GO:0010817	BGI_novel_G002589	Cg-F_54520	ENSDARP00000070001
GO:0004800	BGI_novel_G002589
GO:0016491	BGI_novel_G002589	CI01000010_02243991_02251195-D2	CI01000055_01852604_01874289	CI01000127_02089452_02099016	CI01000127_02089452_02099016-D2	CI01000204_00239583_00263369	CI01000340_10644426_10645811-D2	ENSDARP00000003030	ENSDARP00000003684	ENSDARP00000005048	ENSDARP00000005048-D2	ENSDARP00000008702	ENSDARP00000009474-D2	ENSDARP00000038993	ENSDARP00000038993-D2	ENSDARP00000038993-D3	ENSDARP00000070001	ENSDARP00000092744	ENSDARP00000092744-D2	ENSDARP00000121987-D2	ENSDARP00000124185-D4	ENSDARP00000135715	ENSDARP00000137389	ENSDARP00000137433	ENSDARP00000139005-D2	ENSONIP00000020255-D3	ENSORLP00000018647	ENSXMAP00000003922-D2
GO:0023052	BGI_novel_G002593	BGI_novel_G003919	CI01000001_10153558_10173225	CI01000001_13040251_13043667	CI01000001_13040251_13043667-D2	CI01000016_08042288_08066945	CI01000027_01059994_01067301-D2	CI01000030_06747047_06752255	CI01000034_01900645_01947187-D2	CI01000034_03151977_03170691	CI01000036_01428324_01454913-D2	CI01000039_05651770_05666399	CI01000055_01906064_01914629-D2	CI01000119_01800069_01805163	CI01000189_00671005_00685458	CI01000339_06102824_06169802	CI01000365_00275086_00325578-D2	CI01000365_00275086_00325578-D3	CUFF.18582.1	ENSDARP00000011221-D2	ENSDARP00000020711	ENSDARP00000035450	ENSDARP00000042171-D2	ENSDARP00000045390	ENSDARP00000049468-D3	ENSDARP00000049550-D2	ENSDARP00000051277	ENSDARP00000070001	ENSDARP00000072319	ENSDARP00000093526-D2	ENSDARP00000105416-D2	ENSDARP00000108864-D2	ENSDARP00000111128-D2	ENSDARP00000118542-D2	ENSDARP00000124187	ENSDARP00000124187-D2	ENSDARP00000130461-D2	ENSDARP00000135534	ENSDARP00000135534-D5	ENSONIP00000023796	ENSONIP00000024555-D2	ENSORLP00000007279-D2	ENSORLP00000019643-D2	ENSORLP00000021301-D2	ENSXMAP00000016612-D15	ENSXMAP00000018542-D4
GO:0007165	BGI_novel_G002593	BGI_novel_G003919	CI01000001_10153558_10173225	CI01000001_13040251_13043667	CI01000001_13040251_13043667-D2	CI01000016_08042288_08066945	CI01000027_01059994_01067301-D2	CI01000030_06747047_06752255	CI01000034_01900645_01947187-D2	CI01000034_03151977_03170691	CI01000036_01428324_01454913-D2	CI01000039_05651770_05666399	CI01000055_01906064_01914629-D2	CI01000119_01800069_01805163	CI01000189_00671005_00685458	CI01000339_06102824_06169802	CI01000365_00275086_00325578-D2	CI01000365_00275086_00325578-D3	CUFF.18582.1	ENSDARP00000011221-D2	ENSDARP00000020711	ENSDARP00000035450	ENSDARP00000042171-D2	ENSDARP00000045390	ENSDARP00000049468-D3	ENSDARP00000049550-D2	ENSDARP00000051277	ENSDARP00000070001	ENSDARP00000072319	ENSDARP00000093526-D2	ENSDARP00000105416-D2	ENSDARP00000108864-D2	ENSDARP00000111128-D2	ENSDARP00000118542-D2	ENSDARP00000124187	ENSDARP00000124187-D2	ENSDARP00000135534	ENSDARP00000135534-D5	ENSONIP00000023796	ENSONIP00000024555-D2	ENSORLP00000007279-D2	ENSORLP00000019643-D2	ENSORLP00000021301-D2	ENSXMAP00000016612-D15	ENSXMAP00000018542-D4
GO:0045087	BGI_novel_G002593	ENSDARP00000136205
GO:0007154	BGI_novel_G002593	BGI_novel_G003919	CI01000001_10153558_10173225	CI01000001_13040251_13043667	CI01000001_13040251_13043667-D2	CI01000016_08042288_08066945	CI01000027_01059994_01067301-D2	CI01000030_06747047_06752255	CI01000034_01900645_01947187-D2	CI01000034_03151977_03170691	CI01000036_01428324_01454913-D2	CI01000039_05651770_05666399	CI01000055_01906064_01914629-D2	CI01000119_01800069_01805163	CI01000189_00671005_00685458	CI01000339_06102824_06169802	CI01000365_00275086_00325578-D2	CI01000365_00275086_00325578-D3	CUFF.18582.1	ENSDARP00000011221-D2	ENSDARP00000020711	ENSDARP00000035450	ENSDARP00000042171-D2	ENSDARP00000042321	ENSDARP00000045390	ENSDARP00000049468-D3	ENSDARP00000049550-D2	ENSDARP00000051277	ENSDARP00000070001	ENSDARP00000072319	ENSDARP00000093526-D2	ENSDARP00000105416-D2	ENSDARP00000108864-D2	ENSDARP00000111128-D2	ENSDARP00000118542-D2	ENSDARP00000124187	ENSDARP00000124187-D2	ENSDARP00000130461-D2	ENSDARP00000135534	ENSDARP00000135534-D5	ENSONIP00000023796	ENSONIP00000024555-D2	ENSORLP00000007279-D2	ENSORLP00000019643-D2	ENSORLP00000021301-D2	ENSXMAP00000016612-D15	ENSXMAP00000018542-D4
GO:0005319	BGI_novel_G002740	BGI_novel_G002746	BGI_novel_G002747	BGI_novel_G002748	BGI_novel_G002750	BGI_novel_G002751	BGI_novel_G002752	BGI_novel_G002753	Cg-F_31640	ENSDARP00000135534	ENSDARP00000135534-D5
GO:0023051	BGI_novel_G003194	CI01000016_08042288_08066945	CI01000055_01906064_01914629-D2	CI01000086_02152113_02180258	CI01000327_02801178_02807128-D2	Cg-F_54520	ENSDARP00000020711	ENSDARP00000070001	ENSDARP00000100804	ENSDARP00000104134-D2	ENSDARP00000109272-D3	ENSDARP00000118542-D2	ENSDARP00000130461-D2	ENSDARP00000135745	ENSDARP00000141857	ENSONIP00000005587-D2	ENSONIP00000007255	ENSORLP00000007279-D2	ENSXMAP00000000991-D2
GO:0090504	BGI_novel_G003194	ENSDARP00000109272-D3	ENSXMAP00000000991-D2
GO:0055113	BGI_novel_G003194	ENSDARP00000109272-D3
GO:0046578	BGI_novel_G003194	CI01000086_02152113_02180258	ENSDARP00000100804	ENSDARP00000109272-D3	ENSORLP00000007279-D2
GO:0048583	BGI_novel_G003194	CI01000016_08042288_08066945	CI01000030_02209412_02219363	CI01000055_01906064_01914629-D2	CI01000086_02152113_02180258	CI01000327_02801178_02807128-D2	ENSDARP00000020711	ENSDARP00000070001	ENSDARP00000100804	ENSDARP00000109272-D3	ENSDARP00000118542-D2	ENSDARP00000135745	ENSDARP00000141857	ENSONIP00000005587-D2	ENSONIP00000007255	ENSORLP00000007279-D2	ENSXMAP00000000991-D2
GO:0060429	BGI_novel_G003194	CI01000036_01428324_01454913-D2	CI01000062_00250054_00388224-D2	CI01000327_02801178_02807128-D2	CI01000339_06102824_06169802	CI01000345_01214534_01216274-D2	ENSDARP00000024860	ENSDARP00000049550-D2	ENSDARP00000051277	ENSDARP00000070001	ENSDARP00000108864-D2	ENSDARP00000109272-D3	ENSDARP00000141857	ENSONIP00000022112-D6	ENSXMAP00000000991-D2	ENSXMAP00000007977-D2
GO:0009653	BGI_novel_G003194	CI01000030_06143122_06149273	CI01000034_03151977_03170691	CI01000036_01428324_01454913-D2	CI01000062_00250054_00388224-D2	CI01000070_02016971_02021321	CI01000070_02016971_02021321-D2	CI01000304_07927790_07957821	CI01000310_03776732_03801282-D2	CI01000327_02801178_02807128-D2	CI01000339_06102824_06169802	ENSDARP00000024860	ENSDARP00000024947	ENSDARP00000024947-D2	ENSDARP00000045390	ENSDARP00000049550-D2	ENSDARP00000068086-D2	ENSDARP00000070001	ENSDARP00000077055-D2	ENSDARP00000082979	ENSDARP00000108658	ENSDARP00000108864-D2	ENSDARP00000109272-D3	ENSDARP00000135745	ENSDARP00000141857	ENSONIP00000007255	ENSONIP00000012997-D4	ENSONIP00000022112-D6	ENSXMAP00000000991-D2	ENSXMAP00000005056-D8	ENSXMAP00000007977-D2	ENSXMAP00000018542-D4
GO:1902531	BGI_novel_G003194	CI01000016_08042288_08066945	CI01000086_02152113_02180258	ENSDARP00000020711	ENSDARP00000100804	ENSDARP00000109272-D3	ENSDARP00000135745	ENSORLP00000007279-D2
GO:0032012	BGI_novel_G003194	ENSDARP00000100804	ENSDARP00000109272-D3
GO:0009966	BGI_novel_G003194	CI01000016_08042288_08066945	CI01000055_01906064_01914629-D2	CI01000086_02152113_02180258	CI01000327_02801178_02807128-D2	ENSDARP00000020711	ENSDARP00000070001	ENSDARP00000100804	ENSDARP00000109272-D3	ENSDARP00000118542-D2	ENSDARP00000135745	ENSDARP00000141857	ENSONIP00000005587-D2	ENSONIP00000007255	ENSORLP00000007279-D2	ENSXMAP00000000991-D2
GO:0051056	BGI_novel_G003194	CI01000016_08042288_08066945	CI01000086_02152113_02180258	ENSDARP00000100804	ENSDARP00000109272-D3	ENSORLP00000007279-D2
GO:0010646	BGI_novel_G003194	CI01000016_08042288_08066945	CI01000055_01906064_01914629-D2	CI01000086_02152113_02180258	CI01000327_02801178_02807128-D2	Cg-F_54520	ENSDARP00000020711	ENSDARP00000070001	ENSDARP00000100804	ENSDARP00000104134-D2	ENSDARP00000109272-D3	ENSDARP00000118542-D2	ENSDARP00000130461-D2	ENSDARP00000135745	ENSDARP00000141857	ENSONIP00000005587-D2	ENSONIP00000007255	ENSORLP00000007279-D2	ENSXMAP00000000991-D2
GO:0007369	BGI_novel_G003194	CI01000036_01428324_01454913-D2	ENSDARP00000109272-D3
GO:0001702	BGI_novel_G003194	ENSDARP00000109272-D3
GO:0009888	BGI_novel_G003194	CI01000030_06143122_06149273	CI01000036_01428324_01454913-D2	CI01000062_00250054_00388224-D2	CI01000310_03776732_03801282-D2	CI01000327_02801178_02807128-D2	CI01000339_06102824_06169802	CI01000345_01214534_01216274-D2	ENSDARP00000024860	ENSDARP00000049550-D2	ENSDARP00000051277	ENSDARP00000070001	ENSDARP00000108864-D2	ENSDARP00000109272-D3	ENSDARP00000141857	ENSONIP00000022112-D6	ENSXMAP00000000991-D2	ENSXMAP00000007977-D2
GO:0048729	BGI_novel_G003194	CI01000339_06102824_06169802	ENSDARP00000070001	ENSDARP00000109272-D3	ENSONIP00000022112-D6	ENSXMAP00000000991-D2	ENSXMAP00000007977-D2
GO:0009790	BGI_novel_G003194	CI01000028_02211495_02287691-D6	CI01000036_01428324_01454913-D2	CI01000053_02155757_02202279-D2	CI01000062_00250054_00388224-D2	CI01000080_01225510_01237270	CI01000080_01225510_01237270-D2	CI01000304_12076818_12085420-D5	CI01000310_03776732_03801282-D2	CI01000339_06102824_06169802	ENSDARP00000013812	ENSDARP00000023313	ENSDARP00000024860	ENSDARP00000049550-D2	ENSDARP00000051277	ENSDARP00000070001	ENSDARP00000095445	ENSDARP00000108864-D2	ENSDARP00000109272-D3	ENSDARP00000141857	ENSONIP00000007823-D8	ENSXMAP00000000991-D2	ENSXMAP00000007977-D2
GO:0002009	BGI_novel_G003194	CI01000339_06102824_06169802	ENSDARP00000070001	ENSDARP00000109272-D3	ENSONIP00000022112-D6	ENSXMAP00000000991-D2	ENSXMAP00000007977-D2
GO:0002011	BGI_novel_G003194	ENSDARP00000109272-D3	ENSXMAP00000000991-D2
GO:0048598	BGI_novel_G003194	CI01000036_01428324_01454913-D2	CI01000062_00250054_00388224-D2	CI01000310_03776732_03801282-D2	CI01000339_06102824_06169802	ENSDARP00000024860	ENSDARP00000070001	ENSDARP00000108864-D2	ENSDARP00000109272-D3	ENSXMAP00000000991-D2
GO:0005086	BGI_novel_G003194	ENSDARP00000100804	ENSDARP00000109272-D3
GO:0051020	BGI_novel_G003194	CI01000034_01900645_01947187-D2	CI01000039_05651770_05666399	CI01000086_02152113_02180258	CUFF.18582.1	ENSDARP00000008287	ENSDARP00000045390	ENSDARP00000051277	ENSDARP00000100804	ENSDARP00000109272-D3	ENSDARP00000109526-D3	ENSDARP00000111128-D2	ENSDARP00000115027-D2	ENSDARP00000130461-D2	ENSORLP00000007279-D2
GO:0005085	BGI_novel_G003194	CI01000034_01900645_01947187-D2	CI01000039_05651770_05666399	CI01000086_02152113_02180258	CUFF.18582.1	ENSDARP00000100804	ENSDARP00000109272-D3	ENSDARP00000111128-D2	ENSORLP00000007279-D2
GO:0006397	BGI_novel_G003540	CI01000041_00527357_00541059	CI01000046_06077232_06091190-D2	ENSXMAP00000014799
GO:0006396	BGI_novel_G003540	CI01000026_10205804_10233324	CI01000041_00527357_00541059	CI01000046_06077232_06091190-D2	CI01000339_00117608_00135474-D2	ENSXMAP00000014799
GO:0022618	BGI_novel_G003540
GO:0071826	BGI_novel_G003540
GO:0034622	BGI_novel_G003540	CI01000053_02155757_02202279-D2	CI01000310_03776732_03801282-D2	ENSDARP00000013812	ENSDARP00000055912-D2	ENSDARP00000108658
GO:0065003	BGI_novel_G003540	CI01000015_05895358_05903263	CI01000053_02155757_02202279-D2	CI01000310_03776732_03801282-D2	ENSDARP00000013812	ENSDARP00000055912-D2	ENSDARP00000108658
GO:0022613	BGI_novel_G003540
GO:0000398	BGI_novel_G003540	CI01000041_00527357_00541059
GO:0000387	BGI_novel_G003540
GO:0016070	BGI_novel_G003540	CI01000026_10205804_10233324	CI01000041_00527357_00541059	CI01000046_06077232_06091190-D2	CI01000251_00099282_00114188	CI01000251_00099282_00114188-D2	CI01000339_00117608_00135474-D2	ENSXMAP00000014799
GO:0000377	BGI_novel_G003540	CI01000041_00527357_00541059
GO:0043933	BGI_novel_G003540	CI01000015_05895358_05903263	CI01000053_02155757_02202279-D2	CI01000310_03776732_03801282-D2	ENSDARP00000013812	ENSDARP00000055912-D2	ENSDARP00000108658
GO:0000375	BGI_novel_G003540	CI01000041_00527357_00541059
GO:0008380	BGI_novel_G003540	CI01000041_00527357_00541059
GO:0016071	BGI_novel_G003540	CI01000026_10205804_10233324	CI01000041_00527357_00541059	CI01000046_06077232_06091190-D2	ENSXMAP00000014799
GO:0005689	BGI_novel_G003540
GO:0005684	BGI_novel_G003540
GO:0097525	BGI_novel_G003540
GO:0005686	BGI_novel_G003540
GO:0005685	BGI_novel_G003540
GO:0019012	BGI_novel_G003540	ENSXMAP00000014799
GO:1902494	BGI_novel_G003540	CI01000039_08160613_08163045	CI01000041_00527357_00541059	CI01000204_00239583_00263369	Cg-F_54520	ENSDARP00000009474-D2	ENSDARP00000023313	ENSDARP00000137440-D2	ENSXMAP00000004191
GO:0071013	BGI_novel_G003540
GO:0019013	BGI_novel_G003540	ENSXMAP00000014799
GO:0000243	BGI_novel_G003540
GO:0044423	BGI_novel_G003540	ENSXMAP00000014799
GO:0005681	BGI_novel_G003540
GO:0019028	BGI_novel_G003540	ENSXMAP00000014799
GO:0120114	BGI_novel_G003540
GO:0044428	BGI_novel_G003540	CI01000026_10205804_10233324	CI01000041_00527357_00541059	ENSDARP00000023313	ENSDARP00000029462	ENSDARP00000029462-D2	ENSDARP00000049550-D2	ENSDARP00000051277	ENSDARP00000055912-D2	ENSDARP00000088834	ENSDARP00000108658
GO:0030532	BGI_novel_G003540
GO:0034719	BGI_novel_G003540
GO:0034715	BGI_novel_G003540
GO:0005682	BGI_novel_G003540
GO:0005687	BGI_novel_G003540
GO:0000226	BGI_novel_G003750	CI01000055_01906064_01914629-D2	ENSDARP00000008287
GO:0007010	BGI_novel_G003750	CI01000012_05262254_05301347-D2	CI01000053_02155757_02202279-D2	CI01000055_01906064_01914629-D2	CI01000304_07927790_07957821	ENSDARP00000008287	ENSDARP00000013812	ENSDARP00000024947	ENSDARP00000024947-D2	ENSDARP00000100804	ENSDARP00000108658	ENSDARP00000130996-D2	ENSDARP00000134788	ENSONIP00000009304	ENSONIP00000010421-D6	ENSONIP00000012997-D4	ENSONIP00000016383	ENSXMAP00000000991-D2
GO:0007049	BGI_novel_G003750	CI01000055_01906064_01914629-D2	ENSDARP00000008287	ENSONIP00000009304
GO:0006996	BGI_novel_G003750	CI01000006_09192219_09195918	CI01000012_05262254_05301347-D2	CI01000053_02155757_02202279-D2	CI01000055_01906064_01914629-D2	CI01000304_07927790_07957821	CI01000310_03776732_03801282-D2	ENSDARP00000008287	ENSDARP00000013812	ENSDARP00000023313	ENSDARP00000024947	ENSDARP00000024947-D2	ENSDARP00000042321	ENSDARP00000055912-D2	ENSDARP00000068086-D2	ENSDARP00000100804	ENSDARP00000108658	ENSDARP00000130996-D2	ENSDARP00000134788	ENSDARP00000139856-D2	ENSDARP00000141857	ENSONIP00000009304	ENSONIP00000010421-D6	ENSONIP00000012997-D4	ENSONIP00000016383	ENSORLP00000005370-D3	ENSXMAP00000000991-D2	ENSXMAP00000009162-D3
GO:0000278	BGI_novel_G003750
GO:0007017	BGI_novel_G003750	CI01000019_00415236_00449885-D4	CI01000041_00527357_00541059	CI01000055_01906064_01914629-D2	ENSDARP00000008287	ENSDARP00000058857	ENSORLP00000021413-D2
GO:0015630	BGI_novel_G003750	CI01000041_00527357_00541059	CI01000055_01906064_01914629-D2	ENSDARP00000058857	ENSORLP00000021413-D2
GO:0043228	BGI_novel_G003750	CI01000021_03324720_03328120	CI01000026_10205804_10233324	CI01000028_02211495_02287691-D6	CI01000041_00527357_00541059	CI01000053_02155757_02202279-D2	CI01000055_01906064_01914629-D2	CI01000066_00730057_00737661	CI01000070_02016971_02021321	CI01000070_02016971_02021321-D2	ENSDARP00000013812	ENSDARP00000023313	ENSDARP00000049468-D3	ENSDARP00000055912-D2	ENSDARP00000058857	ENSDARP00000073352-D3	ENSDARP00000108658	ENSDARP00000124187	ENSDARP00000124187-D2	ENSDARP00000130461-D2	ENSDARP00000130996-D2	ENSDARP00000134788	ENSONIP00000009304	ENSONIP00000010421-D6	ENSONIP00000012997-D4	ENSONIP00000022112-D4	ENSONIP00000022112-D6	ENSORLP00000000809-D3	ENSORLP00000018818-D2	ENSORLP00000021413-D2	ENSXMAP00000012576-D3
GO:0099081	BGI_novel_G003750	CI01000021_03324720_03328120	CI01000041_00527357_00541059	CI01000055_01906064_01914629-D2	ENSDARP00000058857	ENSONIP00000012997-D4	ENSORLP00000021413-D2
GO:0005874	BGI_novel_G003750	CI01000041_00527357_00541059	CI01000055_01906064_01914629-D2	ENSDARP00000058857	ENSORLP00000021413-D2
GO:0099080	BGI_novel_G003750	CI01000021_03324720_03328120	CI01000041_00527357_00541059	CI01000055_01906064_01914629-D2	ENSDARP00000058857	ENSONIP00000012997-D4	ENSORLP00000021413-D2
GO:0005856	BGI_novel_G003750	CI01000021_03324720_03328120	CI01000028_02211495_02287691-D6	CI01000041_00527357_00541059	CI01000053_02155757_02202279-D2	CI01000055_01906064_01914629-D2	ENSDARP00000013812	ENSDARP00000049468-D3	ENSDARP00000058857	ENSDARP00000073352-D3	ENSDARP00000124187	ENSDARP00000124187-D2	ENSDARP00000130461-D2	ENSDARP00000130996-D2	ENSDARP00000134788	ENSONIP00000009304	ENSONIP00000010421-D6	ENSONIP00000012997-D4	ENSONIP00000022112-D4	ENSONIP00000022112-D6	ENSORLP00000000809-D3	ENSORLP00000021413-D2	ENSXMAP00000000991-D2	ENSXMAP00000012576-D3
GO:0099513	BGI_novel_G003750	CI01000021_03324720_03328120	CI01000041_00527357_00541059	ENSDARP00000058857	ENSONIP00000012997-D4	ENSORLP00000021413-D2
GO:0099512	BGI_novel_G003750	CI01000021_03324720_03328120	CI01000041_00527357_00541059	CI01000055_01906064_01914629-D2	ENSDARP00000058857	ENSONIP00000012997-D4	ENSORLP00000021413-D2
GO:0043232	BGI_novel_G003750	CI01000021_03324720_03328120	CI01000026_10205804_10233324	CI01000028_02211495_02287691-D6	CI01000041_00527357_00541059	CI01000053_02155757_02202279-D2	CI01000055_01906064_01914629-D2	CI01000066_00730057_00737661	CI01000070_02016971_02021321	CI01000070_02016971_02021321-D2	ENSDARP00000013812	ENSDARP00000023313	ENSDARP00000049468-D3	ENSDARP00000055912-D2	ENSDARP00000058857	ENSDARP00000073352-D3	ENSDARP00000108658	ENSDARP00000124187	ENSDARP00000124187-D2	ENSDARP00000130461-D2	ENSDARP00000130996-D2	ENSDARP00000134788	ENSONIP00000009304	ENSONIP00000010421-D6	ENSONIP00000012997-D4	ENSONIP00000022112-D4	ENSONIP00000022112-D6	ENSORLP00000000809-D3	ENSORLP00000018818-D2	ENSORLP00000021413-D2	ENSXMAP00000000991-D2	ENSXMAP00000012576-D3
GO:0044430	BGI_novel_G003750	CI01000021_03324720_03328120	CI01000028_02211495_02287691-D6	CI01000041_00527357_00541059	CI01000053_02155757_02202279-D2	CI01000055_01906064_01914629-D2	ENSDARP00000013812	ENSDARP00000058857	ENSONIP00000012997-D4	ENSORLP00000000809-D3	ENSORLP00000021413-D2	ENSXMAP00000012576-D3
GO:0005200	BGI_novel_G003750	CI01000028_02211495_02287691-D6	ENSORLP00000021413-D2	ENSXMAP00000012576-D3
GO:0035556	BGI_novel_G003919	CI01000001_13040251_13043667	CI01000001_13040251_13043667-D2	CI01000016_08042288_08066945	CI01000027_01059994_01067301-D2	CI01000034_01900645_01947187-D2	CI01000039_05651770_05666399	CI01000189_00671005_00685458	CUFF.18582.1	ENSDARP00000049468-D3	ENSDARP00000072319	ENSDARP00000111128-D2	ENSDARP00000118542-D2	ENSDARP00000124187	ENSDARP00000124187-D2	ENSONIP00000023796	ENSONIP00000024555-D2	ENSORLP00000007279-D2	ENSORLP00000021301-D2	ENSXMAP00000016612-D15
GO:0098794	BGI_novel_G004030	ENSDARP00000045390	ENSDARP00000104134-D2
GO:0030054	BGI_novel_G004030	CI01000147_00652801_00655258-D2	ENSDARP00000002797-D18	ENSDARP00000045390
GO:0045202	BGI_novel_G004030	ENSDARP00000045390	ENSDARP00000104134-D2	ENSDARP00000130461-D2
GO:0044456	BGI_novel_G004030	ENSDARP00000045390	ENSDARP00000104134-D2	ENSDARP00000130461-D2
GO:0097060	BGI_novel_G004030	ENSDARP00000045390	ENSDARP00000104134-D2	ENSDARP00000130461-D2
GO:0045211	BGI_novel_G004030	ENSDARP00000045390	ENSDARP00000104134-D2
GO:0038023	BGI_novel_G004030	CI01000004_12390372_12391923	ENSDARP00000024987-D2	ENSDARP00000034893-D5	ENSDARP00000035450	ENSDARP00000042466-D2	ENSDARP00000049550-D2	ENSDARP00000093526-D2	ENSDARP00000108864-D2	ENSONIP00000023248-D2	ENSONIP00000024393-D3	ENSXMAP00000018542-D4
GO:1904315	BGI_novel_G004030
GO:0099094	BGI_novel_G004030
GO:0022835	BGI_novel_G004030
GO:0099529	BGI_novel_G004030
GO:0005230	BGI_novel_G004030
GO:0005231	BGI_novel_G004030
GO:0060089	BGI_novel_G004030	CI01000004_12390372_12391923	ENSDARP00000024987-D2	ENSDARP00000034893-D5	ENSDARP00000035450	ENSDARP00000042466-D2	ENSDARP00000049550-D2	ENSDARP00000093526-D2	ENSDARP00000108864-D2	ENSONIP00000023248-D2	ENSONIP00000024393-D3	ENSXMAP00000018542-D4
GO:0022836	BGI_novel_G004030
GO:0030594	BGI_novel_G004030
GO:0022824	BGI_novel_G004030
GO:0098960	BGI_novel_G004030
GO:0004888	BGI_novel_G004030	CI01000004_12390372_12391923	ENSDARP00000034893-D5	ENSDARP00000093526-D2	ENSDARP00000108864-D2	ENSONIP00000023248-D2
GO:0022848	BGI_novel_G004030
GO:0005261	BGI_novel_G004030
GO:0022839	BGI_novel_G004030
GO:0015276	BGI_novel_G004030
GO:0022834	BGI_novel_G004030
GO:0009165	CI01000000_10762185_10770168-D2	CI01000005_05946561_05962719	CI01000034_05236100_05264059	CI01000034_05236100_05264059-D2	CI01000041_00558941_00563881	CI01000041_00558941_00563881-D2	Cg-F_54520	ENSDARP00000027516-D2	ENSDARP00000069804	ENSDARP00000090875-D2	ENSDARP00000111738	ENSDARP00000135745	ENSDARP00000136161-D2	ENSONIP00000006088-D7
GO:0043101	CI01000000_10762185_10770168-D2	ENSDARP00000111738
GO:0019693	CI01000000_10762185_10770168-D2	CI01000005_05946561_05962719	CI01000034_05236100_05264059	CI01000034_05236100_05264059-D2	CI01000041_00558941_00563881	CI01000041_00558941_00563881-D2	Cg-F_54520	ENSDARP00000027516-D2	ENSDARP00000090875-D2	ENSDARP00000111738	ENSDARP00000136161-D2	ENSONIP00000006088-D7
GO:0006753	CI01000000_10762185_10770168-D2	CI01000005_05946561_05962719	CI01000034_05236100_05264059	CI01000034_05236100_05264059-D2	CI01000041_00558941_00563881	CI01000041_00558941_00563881-D2	Cg-F_54520	ENSDARP00000027516-D2	ENSDARP00000069804	ENSDARP00000090875-D2	ENSDARP00000111738	ENSDARP00000135745	ENSDARP00000136161-D2	ENSONIP00000006088-D7
GO:0009168	CI01000000_10762185_10770168-D2	CI01000041_00558941_00563881	CI01000041_00558941_00563881-D2	Cg-F_54520	ENSDARP00000111738	ENSDARP00000136161-D2	ENSONIP00000006088-D7
GO:0006168	CI01000000_10762185_10770168-D2	ENSDARP00000111738
GO:0009126	CI01000000_10762185_10770168-D2	CI01000041_00558941_00563881	CI01000041_00558941_00563881-D2	Cg-F_54520	ENSDARP00000111738	ENSDARP00000136161-D2	ENSONIP00000006088-D7
GO:0006188	CI01000000_10762185_10770168-D2	ENSDARP00000111738
GO:0034404	CI01000000_10762185_10770168-D2	CI01000034_05236100_05264059-D2	CI01000041_00558941_00563881	CI01000041_00558941_00563881-D2	Cg-F_54520	ENSDARP00000111738	ENSDARP00000136161-D2	ENSONIP00000006088-D7
GO:1901137	CI01000000_10762185_10770168-D2	CI01000005_05946561_05962719	CI01000034_05236100_05264059	CI01000034_05236100_05264059-D2	CI01000041_00558941_00563881	CI01000041_00558941_00563881-D2	CI01000251_00121390_00133839-D2	Cg-F_54520	ENSDARP00000027516-D2	ENSDARP00000090875-D2	ENSDARP00000111738	ENSDARP00000116122-D2	ENSDARP00000130814-D2	ENSDARP00000136161-D2	ENSDARP00000141743	ENSONIP00000006088-D7	ENSONIP00000016412-D3
GO:0072521	CI01000000_10762185_10770168-D2	CI01000005_05946561_05962719	CI01000034_05236100_05264059	CI01000034_05236100_05264059-D2	CI01000041_00558941_00563881	CI01000041_00558941_00563881-D2	Cg-F_54520	ENSDARP00000027516-D2	ENSDARP00000090875-D2	ENSDARP00000111738	ENSDARP00000136161-D2	ENSONIP00000006088-D7
GO:0009163	CI01000000_10762185_10770168-D2	ENSDARP00000111738
GO:0006163	CI01000000_10762185_10770168-D2	CI01000005_05946561_05962719	CI01000034_05236100_05264059	CI01000034_05236100_05264059-D2	CI01000041_00558941_00563881	CI01000041_00558941_00563881-D2	Cg-F_54520	ENSDARP00000027516-D2	ENSDARP00000090875-D2	ENSDARP00000111738	ENSDARP00000136161-D2	ENSONIP00000006088-D7
GO:0006177	CI01000000_10762185_10770168-D2	ENSDARP00000111738
GO:0046084	CI01000000_10762185_10770168-D2	ENSDARP00000111738
GO:0043094	CI01000000_10762185_10770168-D2	ENSDARP00000111738
GO:0046099	CI01000000_10762185_10770168-D2	ENSDARP00000111738
GO:0042455	CI01000000_10762185_10770168-D2	ENSDARP00000111738
GO:0006144	CI01000000_10762185_10770168-D2	ENSDARP00000111738
GO:0044281	CI01000000_10762185_10770168-D2	CI01000005_05946561_05962719	CI01000030_08159242_08166884	CI01000034_05236100_05264059	CI01000034_05236100_05264059-D2	CI01000041_00558941_00563881	CI01000041_00558941_00563881-D2	CI01000071_01452292_01490229	CI01000127_02089452_02099016	CI01000127_02089452_02099016-D2	CI01000204_00239583_00263369	CI01000251_00121390_00133839-D2	Cg-F_54520	ENSDARP00000002180-D2	ENSDARP00000003030	ENSDARP00000003684	ENSDARP00000009474-D2	ENSDARP00000027516-D2	ENSDARP00000035450	ENSDARP00000051643	ENSDARP00000069804	ENSDARP00000070001	ENSDARP00000077514	ENSDARP00000077514-D2	ENSDARP00000080101	ENSDARP00000083511-D2	ENSDARP00000090875-D2	ENSDARP00000092744	ENSDARP00000092744-D2	ENSDARP00000093456-D2	ENSDARP00000094181	ENSDARP00000111738	ENSDARP00000121987-D2	ENSDARP00000124185-D4	ENSDARP00000129923-D2	ENSDARP00000134228-D2	ENSDARP00000135745	ENSDARP00000136161-D2	ENSDARP00000137433	ENSDARP00000139005-D2	ENSONIP00000006088-D7	ENSONIP00000020255-D3	ENSORLP00000018647
GO:0034654	CI01000000_10762185_10770168-D2	CI01000005_05946561_05962719	CI01000034_05236100_05264059	CI01000034_05236100_05264059-D2	CI01000041_00558941_00563881	CI01000041_00558941_00563881-D2	CI01000251_00099282_00114188	CI01000251_00099282_00114188-D2	CI01000251_00121390_00133839-D2	Cg-F_54520	ENSDARP00000027516-D2	ENSDARP00000069804	ENSDARP00000090875-D2	ENSDARP00000111738	ENSDARP00000135745	ENSDARP00000136161-D2	ENSONIP00000006088-D7
GO:0009161	CI01000000_10762185_10770168-D2	CI01000041_00558941_00563881	CI01000041_00558941_00563881-D2	Cg-F_54520	ENSDARP00000111738	ENSDARP00000136161-D2	ENSONIP00000006088-D7
GO:0032261	CI01000000_10762185_10770168-D2	ENSDARP00000111738
GO:0019637	CI01000000_10762185_10770168-D2	CI01000005_05946561_05962719	CI01000034_05236100_05264059	CI01000034_05236100_05264059-D2	CI01000041_00558941_00563881	CI01000041_00558941_00563881-D2	CI01000168_01110611_01115503	Cg-F_54520	ENSDARP00000027516-D2	ENSDARP00000069804	ENSDARP00000079719	ENSDARP00000080101	ENSDARP00000090875-D2	ENSDARP00000111738	ENSDARP00000135534	ENSDARP00000135534-D5	ENSDARP00000135745	ENSDARP00000136161-D2	ENSONIP00000006088-D7
GO:0009123	CI01000000_10762185_10770168-D2	CI01000041_00558941_00563881	CI01000041_00558941_00563881-D2	Cg-F_54520	ENSDARP00000111738	ENSDARP00000136161-D2	ENSONIP00000006088-D7
GO:0046129	CI01000000_10762185_10770168-D2	ENSDARP00000111738
GO:0009167	CI01000000_10762185_10770168-D2	CI01000041_00558941_00563881	CI01000041_00558941_00563881-D2	Cg-F_54520	ENSDARP00000111738	ENSDARP00000136161-D2	ENSONIP00000006088-D7
GO:0009152	CI01000000_10762185_10770168-D2	CI01000005_05946561_05962719	CI01000034_05236100_05264059	CI01000034_05236100_05264059-D2	CI01000041_00558941_00563881	CI01000041_00558941_00563881-D2	Cg-F_54520	ENSDARP00000027516-D2	ENSDARP00000090875-D2	ENSDARP00000111738	ENSDARP00000136161-D2	ENSONIP00000006088-D7
GO:1901293	CI01000000_10762185_10770168-D2	CI01000005_05946561_05962719	CI01000034_05236100_05264059	CI01000034_05236100_05264059-D2	CI01000041_00558941_00563881	CI01000041_00558941_00563881-D2	Cg-F_54520	ENSDARP00000027516-D2	ENSDARP00000069804	ENSDARP00000090875-D2	ENSDARP00000111738	ENSDARP00000135745	ENSDARP00000136161-D2	ENSONIP00000006088-D7
GO:0046037	CI01000000_10762185_10770168-D2	ENSDARP00000111738
GO:0009116	CI01000000_10762185_10770168-D2	ENSDARP00000093456-D2	ENSDARP00000111738
GO:0006793	CI01000000_10762185_10770168-D2	CI01000001_13040251_13043667	CI01000001_13040251_13043667-D2	CI01000005_05946561_05962719	CI01000030_06143122_06149273	CI01000034_05236100_05264059	CI01000034_05236100_05264059-D2	CI01000041_00558941_00563881	CI01000041_00558941_00563881-D2	CI01000055_01906064_01914629-D2	CI01000119_01800069_01805163	CI01000168_01110611_01115503	Cg-F_54520	ENSDARP00000027516-D2	ENSDARP00000069804	ENSDARP00000079719	ENSDARP00000080101	ENSDARP00000090875-D2	ENSDARP00000111738	ENSDARP00000129923-D2	ENSDARP00000135534	ENSDARP00000135534-D5	ENSDARP00000135745	ENSDARP00000136161-D2	ENSONIP00000006088-D7
GO:0009156	CI01000000_10762185_10770168-D2	CI01000041_00558941_00563881	CI01000041_00558941_00563881-D2	Cg-F_54520	ENSDARP00000111738	ENSDARP00000136161-D2	ENSONIP00000006088-D7
GO:1901070	CI01000000_10762185_10770168-D2	ENSDARP00000111738
GO:0032264	CI01000000_10762185_10770168-D2	ENSDARP00000111738
GO:0043174	CI01000000_10762185_10770168-D2	ENSDARP00000111738
GO:0046148	CI01000000_10762185_10770168-D2	ENSDARP00000111738	ENSDARP00000138764	ENSDARP00000138764-D2
GO:1901068	CI01000000_10762185_10770168-D2	ENSDARP00000111738
GO:0009127	CI01000000_10762185_10770168-D2	CI01000041_00558941_00563881	CI01000041_00558941_00563881-D2	Cg-F_54520	ENSDARP00000111738	ENSDARP00000136161-D2	ENSONIP00000006088-D7
GO:0009113	CI01000000_10762185_10770168-D2	ENSDARP00000111738
GO:0043173	CI01000000_10762185_10770168-D2	ENSDARP00000111738
GO:0019438	CI01000000_10762185_10770168-D2	CI01000005_05946561_05962719	CI01000034_05236100_05264059	CI01000034_05236100_05264059-D2	CI01000041_00558941_00563881	CI01000041_00558941_00563881-D2	CI01000251_00099282_00114188	CI01000251_00099282_00114188-D2	CI01000251_00121390_00133839-D2	Cg-F_54520	ENSDARP00000027516-D2	ENSDARP00000069804	ENSDARP00000090875-D2	ENSDARP00000094181	ENSDARP00000111738	ENSDARP00000135745	ENSDARP00000136161-D2	ENSDARP00000138764	ENSDARP00000138764-D2	ENSONIP00000006088-D7
GO:0043096	CI01000000_10762185_10770168-D2	ENSDARP00000111738
GO:0042451	CI01000000_10762185_10770168-D2	ENSDARP00000111738
GO:0009112	CI01000000_10762185_10770168-D2	ENSDARP00000111738
GO:1901135	CI01000000_10762185_10770168-D2	CI01000005_05946561_05962719	CI01000034_05236100_05264059	CI01000034_05236100_05264059-D2	CI01000041_00558941_00563881	CI01000041_00558941_00563881-D2	CI01000251_00121390_00133839-D2	Cg-F_54520	ENSDARP00000027516-D2	ENSDARP00000079719	ENSDARP00000080101	ENSDARP00000090875-D2	ENSDARP00000093456-D2	ENSDARP00000111738	ENSDARP00000116122-D2	ENSDARP00000129923-D2	ENSDARP00000130814-D2	ENSDARP00000136161-D2	ENSDARP00000141743	ENSONIP00000006088-D7	ENSONIP00000016412-D3
GO:0090407	CI01000000_10762185_10770168-D2	CI01000005_05946561_05962719	CI01000034_05236100_05264059	CI01000034_05236100_05264059-D2	CI01000041_00558941_00563881	CI01000041_00558941_00563881-D2	Cg-F_54520	ENSDARP00000027516-D2	ENSDARP00000069804	ENSDARP00000090875-D2	ENSDARP00000111738	ENSDARP00000135534	ENSDARP00000135534-D5	ENSDARP00000135745	ENSDARP00000136161-D2	ENSONIP00000006088-D7
GO:0009117	CI01000000_10762185_10770168-D2	CI01000005_05946561_05962719	CI01000034_05236100_05264059	CI01000034_05236100_05264059-D2	CI01000041_00558941_00563881	CI01000041_00558941_00563881-D2	Cg-F_54520	ENSDARP00000027516-D2	ENSDARP00000069804	ENSDARP00000090875-D2	ENSDARP00000111738	ENSDARP00000135745	ENSDARP00000136161-D2	ENSONIP00000006088-D7
GO:0046112	CI01000000_10762185_10770168-D2	ENSDARP00000111738
GO:0009119	CI01000000_10762185_10770168-D2	ENSDARP00000111738
GO:0046390	CI01000000_10762185_10770168-D2	CI01000005_05946561_05962719	CI01000034_05236100_05264059	CI01000034_05236100_05264059-D2	CI01000041_00558941_00563881	CI01000041_00558941_00563881-D2	Cg-F_54520	ENSDARP00000027516-D2	ENSDARP00000090875-D2	ENSDARP00000111738	ENSDARP00000136161-D2	ENSONIP00000006088-D7
GO:0006178	CI01000000_10762185_10770168-D2	ENSDARP00000111738
GO:0042278	CI01000000_10762185_10770168-D2	ENSDARP00000111738
GO:0046040	CI01000000_10762185_10770168-D2	ENSDARP00000111738
GO:0044283	CI01000000_10762185_10770168-D2	CI01000005_05946561_05962719	CI01000034_05236100_05264059	CI01000034_05236100_05264059-D2	CI01000041_00558941_00563881	CI01000041_00558941_00563881-D2	CI01000127_02089452_02099016	CI01000127_02089452_02099016-D2	Cg-F_54520	ENSDARP00000003684	ENSDARP00000027516-D2	ENSDARP00000035450	ENSDARP00000051643	ENSDARP00000077514	ENSDARP00000077514-D2	ENSDARP00000083511-D2	ENSDARP00000094181	ENSDARP00000111738	ENSDARP00000121987-D2	ENSDARP00000124185-D4	ENSDARP00000134228-D2	ENSDARP00000136161-D2	ENSONIP00000006088-D7	ENSONIP00000020255-D3
GO:1901657	CI01000000_10762185_10770168-D2	ENSDARP00000093456-D2	ENSDARP00000111738
GO:0009124	CI01000000_10762185_10770168-D2	CI01000041_00558941_00563881	CI01000041_00558941_00563881-D2	Cg-F_54520	ENSDARP00000111738	ENSDARP00000136161-D2	ENSONIP00000006088-D7
GO:0032263	CI01000000_10762185_10770168-D2	ENSDARP00000111738
GO:0055086	CI01000000_10762185_10770168-D2	CI01000005_05946561_05962719	CI01000034_05236100_05264059	CI01000034_05236100_05264059-D2	CI01000041_00558941_00563881	CI01000041_00558941_00563881-D2	CI01000251_00121390_00133839-D2	Cg-F_54520	ENSDARP00000027516-D2	ENSDARP00000069804	ENSDARP00000090875-D2	ENSDARP00000093456-D2	ENSDARP00000111738	ENSDARP00000129923-D2	ENSDARP00000135745	ENSDARP00000136161-D2	ENSONIP00000006088-D7
GO:1901659	CI01000000_10762185_10770168-D2	ENSDARP00000111738
GO:0046083	CI01000000_10762185_10770168-D2	ENSDARP00000111738
GO:0046100	CI01000000_10762185_10770168-D2	ENSDARP00000111738
GO:0009259	CI01000000_10762185_10770168-D2	CI01000005_05946561_05962719	CI01000034_05236100_05264059	CI01000034_05236100_05264059-D2	CI01000041_00558941_00563881	CI01000041_00558941_00563881-D2	Cg-F_54520	ENSDARP00000027516-D2	ENSDARP00000090875-D2	ENSDARP00000111738	ENSDARP00000136161-D2	ENSONIP00000006088-D7
GO:0046098	CI01000000_10762185_10770168-D2	ENSDARP00000111738
GO:0006166	CI01000000_10762185_10770168-D2	ENSDARP00000111738
GO:0046128	CI01000000_10762185_10770168-D2	ENSDARP00000111738
GO:0018130	CI01000000_10762185_10770168-D2	CI01000005_05946561_05962719	CI01000034_05236100_05264059	CI01000034_05236100_05264059-D2	CI01000041_00558941_00563881	CI01000041_00558941_00563881-D2	CI01000251_00099282_00114188	CI01000251_00099282_00114188-D2	CI01000251_00121390_00133839-D2	Cg-F_54520	ENSDARP00000027516-D2	ENSDARP00000069804	ENSDARP00000090875-D2	ENSDARP00000094181	ENSDARP00000111738	ENSDARP00000135745	ENSDARP00000136161-D2	ENSDARP00000138764	ENSDARP00000138764-D2	ENSONIP00000006088-D7
GO:0006796	CI01000000_10762185_10770168-D2	CI01000001_13040251_13043667	CI01000001_13040251_13043667-D2	CI01000005_05946561_05962719	CI01000030_06143122_06149273	CI01000034_05236100_05264059	CI01000034_05236100_05264059-D2	CI01000041_00558941_00563881	CI01000041_00558941_00563881-D2	CI01000055_01906064_01914629-D2	CI01000119_01800069_01805163	CI01000168_01110611_01115503	Cg-F_54520	ENSDARP00000027516-D2	ENSDARP00000069804	ENSDARP00000079719	ENSDARP00000080101	ENSDARP00000090875-D2	ENSDARP00000111738	ENSDARP00000135534	ENSDARP00000135534-D5	ENSDARP00000135745	ENSDARP00000136161-D2	ENSONIP00000006088-D7
GO:1901362	CI01000000_10762185_10770168-D2	CI01000005_05946561_05962719	CI01000034_05236100_05264059	CI01000034_05236100_05264059-D2	CI01000041_00558941_00563881	CI01000041_00558941_00563881-D2	CI01000251_00099282_00114188	CI01000251_00099282_00114188-D2	CI01000251_00121390_00133839-D2	Cg-F_54520	ENSDARP00000027516-D2	ENSDARP00000069804	ENSDARP00000090875-D2	ENSDARP00000094181	ENSDARP00000111738	ENSDARP00000135745	ENSDARP00000136161-D2	ENSDARP00000138764	ENSDARP00000138764-D2	ENSONIP00000006088-D7
GO:0006164	CI01000000_10762185_10770168-D2	CI01000005_05946561_05962719	CI01000034_05236100_05264059	CI01000034_05236100_05264059-D2	CI01000041_00558941_00563881	CI01000041_00558941_00563881-D2	Cg-F_54520	ENSDARP00000027516-D2	ENSDARP00000090875-D2	ENSDARP00000111738	ENSDARP00000136161-D2	ENSONIP00000006088-D7
GO:0042440	CI01000000_10762185_10770168-D2	ENSDARP00000038993	ENSDARP00000038993-D2	ENSDARP00000038993-D3	ENSDARP00000111738	ENSDARP00000138764	ENSDARP00000138764-D2
GO:0009260	CI01000000_10762185_10770168-D2	CI01000005_05946561_05962719	CI01000034_05236100_05264059	CI01000034_05236100_05264059-D2	CI01000041_00558941_00563881	CI01000041_00558941_00563881-D2	Cg-F_54520	ENSDARP00000027516-D2	ENSDARP00000090875-D2	ENSDARP00000111738	ENSDARP00000136161-D2	ENSONIP00000006088-D7
GO:0072522	CI01000000_10762185_10770168-D2	CI01000005_05946561_05962719	CI01000034_05236100_05264059	CI01000034_05236100_05264059-D2	CI01000041_00558941_00563881	CI01000041_00558941_00563881-D2	Cg-F_54520	ENSDARP00000027516-D2	ENSDARP00000090875-D2	ENSDARP00000111738	ENSDARP00000136161-D2	ENSONIP00000006088-D7
GO:0009150	CI01000000_10762185_10770168-D2	CI01000005_05946561_05962719	CI01000034_05236100_05264059	CI01000034_05236100_05264059-D2	CI01000041_00558941_00563881	CI01000041_00558941_00563881-D2	Cg-F_54520	ENSDARP00000027516-D2	ENSDARP00000090875-D2	ENSDARP00000111738	ENSDARP00000136161-D2	ENSONIP00000006088-D7
GO:0044464	CI01000000_10762185_10770168-D2	CI01000034_05236100_05264059-D2	ENSONIP00000007255	ENSONIP00000009304	ENSXMAP00000018542-D4
GO:0005488	CI01000000_10762185_10770168-D2	ENSDARP00000045390	ENSDARP00000141857	ENSXMAP00000007977-D2
GO:0016763	CI01000000_10762185_10770168-D2	ENSDARP00000069804	ENSDARP00000093456-D2	ENSDARP00000111738	ENSDARP00000130814-D2
GO:0004422	CI01000000_10762185_10770168-D2	ENSDARP00000111738
GO:0106130	CI01000000_10762185_10770168-D2	ENSDARP00000111738
GO:0052657	CI01000000_10762185_10770168-D2	ENSDARP00000111738
GO:0018193	CI01000001_13040251_13043667	CI01000001_13040251_13043667-D2	CI01000006_09192219_09195918	CI01000055_01906064_01914629-D2	ENSORLP00000005370-D3	ENSXMAP00000009162-D3
GO:0018209	CI01000001_13040251_13043667	CI01000001_13040251_13043667-D2	CI01000055_01906064_01914629-D2
GO:0018105	CI01000001_13040251_13043667	CI01000001_13040251_13043667-D2	CI01000055_01906064_01914629-D2
GO:0008219	CI01000001_13040251_13043667	CI01000001_13040251_13043667-D2	CI01000053_02155757_02202279-D2	ENSDARP00000013812	ENSDARP00000072319	ENSDARP00000093526-D2	ENSDARP00000118542-D2
GO:0016310	CI01000001_13040251_13043667	CI01000001_13040251_13043667-D2	CI01000030_06143122_06149273	CI01000041_00558941_00563881	CI01000041_00558941_00563881-D2	CI01000055_01906064_01914629-D2	CI01000119_01800069_01805163	Cg-F_54520	ENSDARP00000136161-D2	ENSONIP00000006088-D7
GO:0006915	CI01000001_13040251_13043667	CI01000001_13040251_13043667-D2	CI01000053_02155757_02202279-D2	ENSDARP00000013812	ENSDARP00000072319	ENSDARP00000093526-D2	ENSDARP00000118542-D2
GO:0006468	CI01000001_13040251_13043667	CI01000001_13040251_13043667-D2	CI01000030_06143122_06149273	CI01000055_01906064_01914629-D2	CI01000119_01800069_01805163
GO:0012501	CI01000001_13040251_13043667	CI01000001_13040251_13043667-D2	CI01000053_02155757_02202279-D2	ENSDARP00000013812	ENSDARP00000072319	ENSDARP00000093526-D2	ENSDARP00000118542-D2
GO:0005783	CI01000001_13040251_13043667	CI01000001_13040251_13043667-D2	CI01000005_05946561_05962719	CI01000310_03776732_03801282-D2	CI01000321_04605557_04620142-D2	ENSDARP00000008702	ENSDARP00000027516-D2	ENSDARP00000135715	ENSDARP00000135745	ENSONIP00000020255-D3	ENSXMAP00000003922-D2
GO:0099106	CI01000001_13040251_13043667	CI01000001_13040251_13043667-D2
GO:0015459	CI01000001_13040251_13043667	CI01000001_13040251_13043667-D2
GO:0016247	CI01000001_13040251_13043667	CI01000001_13040251_13043667-D2
GO:0006457	CI01000003_01931888_01950409	ENSDARP00000026065	ENSDARP00000026065-D4
GO:0051082	CI01000003_01931888_01950409	ENSDARP00000026065	ENSDARP00000026065-D4
GO:0005975	CI01000004_05113181_05116553-D2	CI01000034_05853721_05866514	CI01000041_00558941_00563881	CI01000041_00558941_00563881-D2	CI01000302_00141480_00150149	CUFF.7114.1	Cg-F_54520	ENSDARP00000080101	ENSDARP00000129923-D2	ENSDARP00000134228-D2	ENSDARP00000136161-D2	ENSDARP00000137433	ENSONIP00000000680-D2	ENSONIP00000006088-D7	ENSONIP00000016412-D3	ENSXMAP00000011829
GO:0016160	CI01000004_05113181_05116553-D2
GO:0016798	CI01000004_05113181_05116553-D2	CI01000302_00141480_00150149
GO:0103025	CI01000004_05113181_05116553-D2
GO:0004556	CI01000004_05113181_05116553-D2
GO:0004553	CI01000004_05113181_05116553-D2	CI01000302_00141480_00150149
GO:0040011	CI01000004_12390372_12391923	CI01000036_01428324_01454913-D2	CI01000304_07927790_07957821	CI01000339_06102824_06169802	ENSDARP00000024860	ENSDARP00000108864-D2	ENSONIP00000009304	ENSXMAP00000000991-D2	ENSXMAP00000005056-D8	ENSXMAP00000007977-D2	ENSXMAP00000018542-D4
GO:0009605	CI01000004_12390372_12391923	CI01000053_02155757_02202279-D2	CI01000304_07927790_07957821	CI01000345_01206696_01208332	ENSDARP00000013812	ENSDARP00000024860	ENSDARP00000042321	ENSDARP00000077514	ENSDARP00000077514-D2	ENSXMAP00000004191	ENSXMAP00000005056-D8	ENSXMAP00000007977-D2	ENSXMAP00000018542-D4
GO:0042330	CI01000004_12390372_12391923	CI01000304_07927790_07957821	ENSDARP00000024860	ENSXMAP00000005056-D8	ENSXMAP00000007977-D2	ENSXMAP00000018542-D4
GO:0006935	CI01000004_12390372_12391923	CI01000304_07927790_07957821	ENSDARP00000024860	ENSXMAP00000005056-D8	ENSXMAP00000007977-D2	ENSXMAP00000018542-D4
GO:0004930	CI01000004_12390372_12391923	ENSDARP00000034893-D5
GO:0004896	CI01000004_12390372_12391923
GO:0008528	CI01000004_12390372_12391923	ENSDARP00000034893-D5
GO:0004950	CI01000004_12390372_12391923
GO:0001637	CI01000004_12390372_12391923
GO:0001653	CI01000004_12390372_12391923	ENSDARP00000034893-D5
GO:0042761	CI01000005_05946561_05962719	ENSDARP00000027516-D2
GO:0035383	CI01000005_05946561_05962719	CI01000034_05236100_05264059	CI01000034_05236100_05264059-D2	ENSDARP00000027516-D2	ENSDARP00000090875-D2
GO:0046394	CI01000005_05946561_05962719	CI01000034_05236100_05264059	CI01000034_05236100_05264059-D2	CI01000041_00558941_00563881	CI01000041_00558941_00563881-D2	CI01000127_02089452_02099016	CI01000127_02089452_02099016-D2	Cg-F_54520	ENSDARP00000003684	ENSDARP00000027516-D2	ENSDARP00000035450	ENSDARP00000077514	ENSDARP00000077514-D2	ENSDARP00000083511-D2	ENSDARP00000094181	ENSDARP00000121987-D2	ENSDARP00000124185-D4	ENSDARP00000136161-D2	ENSONIP00000006088-D7	ENSONIP00000020255-D3
GO:0044272	CI01000005_05946561_05962719	CI01000034_05236100_05264059	CI01000034_05236100_05264059-D2	ENSDARP00000027516-D2	ENSDARP00000090875-D2	ENSDARP00000121987-D2
GO:0009108	CI01000005_05946561_05962719	CI01000034_05236100_05264059	CI01000034_05236100_05264059-D2	CI01000041_00558941_00563881	CI01000041_00558941_00563881-D2	Cg-F_54520	ENSDARP00000027516-D2	ENSDARP00000051643	ENSDARP00000069804	ENSDARP00000090875-D2	ENSDARP00000094181	ENSDARP00000136161-D2	ENSONIP00000006088-D7
GO:0033875	CI01000005_05946561_05962719	CI01000034_05236100_05264059	CI01000034_05236100_05264059-D2	ENSDARP00000027516-D2	ENSDARP00000090875-D2
GO:0071616	CI01000005_05946561_05962719	CI01000034_05236100_05264059	CI01000034_05236100_05264059-D2	ENSDARP00000027516-D2	ENSDARP00000090875-D2
GO:0019368	CI01000005_05946561_05962719	ENSDARP00000027516-D2
GO:0016053	CI01000005_05946561_05962719	CI01000034_05236100_05264059	CI01000034_05236100_05264059-D2	CI01000041_00558941_00563881	CI01000041_00558941_00563881-D2	CI01000127_02089452_02099016	CI01000127_02089452_02099016-D2	Cg-F_54520	ENSDARP00000003684	ENSDARP00000027516-D2	ENSDARP00000035450	ENSDARP00000077514	ENSDARP00000077514-D2	ENSDARP00000083511-D2	ENSDARP00000094181	ENSDARP00000121987-D2	ENSDARP00000124185-D4	ENSDARP00000136161-D2	ENSONIP00000006088-D7	ENSONIP00000020255-D3
GO:0006631	CI01000005_05946561_05962719	CI01000034_05236100_05264059	CI01000034_05236100_05264059-D2	CI01000071_01452292_01490229	CI01000127_02089452_02099016	CI01000127_02089452_02099016-D2	ENSDARP00000002180-D2	ENSDARP00000003684	ENSDARP00000027516-D2	ENSDARP00000035450	ENSDARP00000077514	ENSDARP00000077514-D2	ENSDARP00000083511-D2	ENSDARP00000124185-D4	ENSONIP00000020255-D3
GO:0034625	CI01000005_05946561_05962719	ENSDARP00000027516-D2
GO:0034033	CI01000005_05946561_05962719	CI01000034_05236100_05264059	CI01000034_05236100_05264059-D2	ENSDARP00000027516-D2	ENSDARP00000090875-D2
GO:0043436	CI01000005_05946561_05962719	CI01000030_08159242_08166884	CI01000034_05236100_05264059	CI01000034_05236100_05264059-D2	CI01000041_00558941_00563881	CI01000041_00558941_00563881-D2	CI01000071_01452292_01490229	CI01000127_02089452_02099016	CI01000127_02089452_02099016-D2	CI01000204_00239583_00263369	Cg-F_54520	ENSDARP00000002180-D2	ENSDARP00000003030	ENSDARP00000003684	ENSDARP00000009474-D2	ENSDARP00000027516-D2	ENSDARP00000035450	ENSDARP00000077514	ENSDARP00000077514-D2	ENSDARP00000083511-D2	ENSDARP00000090875-D2	ENSDARP00000092744	ENSDARP00000092744-D2	ENSDARP00000094181	ENSDARP00000121987-D2	ENSDARP00000124185-D4	ENSDARP00000134228-D2	ENSDARP00000136161-D2	ENSDARP00000137433	ENSDARP00000139005-D2	ENSONIP00000006088-D7	ENSONIP00000020255-D3
GO:0006636	CI01000005_05946561_05962719	CI01000127_02089452_02099016	CI01000127_02089452_02099016-D2	ENSDARP00000003684	ENSDARP00000027516-D2	ENSONIP00000020255-D3
GO:0006629	CI01000005_05946561_05962719	CI01000034_05236100_05264059	CI01000034_05236100_05264059-D2	CI01000066_00730057_00737661	CI01000071_01452292_01490229	CI01000127_02089452_02099016	CI01000127_02089452_02099016-D2	CI01000168_01110611_01115503	CI01000321_04605557_04620142-D2	CUFF.18582.1	ENSDARP00000002180-D2	ENSDARP00000003684	ENSDARP00000008702	ENSDARP00000027516-D2	ENSDARP00000035450	ENSDARP00000070001	ENSDARP00000077514	ENSDARP00000077514-D2	ENSDARP00000083511-D2	ENSDARP00000124185-D4	ENSDARP00000135534	ENSDARP00000135534-D5	ENSDARP00000135745	ENSONIP00000020255-D3
GO:0035337	CI01000005_05946561_05962719	ENSDARP00000027516-D2
GO:0044255	CI01000005_05946561_05962719	CI01000034_05236100_05264059	CI01000034_05236100_05264059-D2	CI01000066_00730057_00737661	CI01000071_01452292_01490229	CI01000127_02089452_02099016	CI01000127_02089452_02099016-D2	CI01000168_01110611_01115503	CI01000321_04605557_04620142-D2	ENSDARP00000002180-D2	ENSDARP00000003684	ENSDARP00000008702	ENSDARP00000027516-D2	ENSDARP00000035450	ENSDARP00000070001	ENSDARP00000077514	ENSDARP00000077514-D2	ENSDARP00000083511-D2	ENSDARP00000124185-D4	ENSDARP00000135534	ENSDARP00000135534-D5	ENSDARP00000135745	ENSONIP00000020255-D3
GO:0033866	CI01000005_05946561_05962719	CI01000034_05236100_05264059	CI01000034_05236100_05264059-D2	ENSDARP00000027516-D2	ENSDARP00000090875-D2
GO:0033559	CI01000005_05946561_05962719	CI01000127_02089452_02099016	CI01000127_02089452_02099016-D2	ENSDARP00000003684	ENSDARP00000027516-D2	ENSONIP00000020255-D3
GO:1901570	CI01000005_05946561_05962719	ENSDARP00000003684	ENSDARP00000027516-D2
GO:0019752	CI01000005_05946561_05962719	CI01000030_08159242_08166884	CI01000034_05236100_05264059	CI01000034_05236100_05264059-D2	CI01000041_00558941_00563881	CI01000041_00558941_00563881-D2	CI01000071_01452292_01490229	CI01000127_02089452_02099016	CI01000127_02089452_02099016-D2	CI01000204_00239583_00263369	Cg-F_54520	ENSDARP00000002180-D2	ENSDARP00000003030	ENSDARP00000003684	ENSDARP00000009474-D2	ENSDARP00000027516-D2	ENSDARP00000035450	ENSDARP00000077514	ENSDARP00000077514-D2	ENSDARP00000083511-D2	ENSDARP00000090875-D2	ENSDARP00000092744	ENSDARP00000092744-D2	ENSDARP00000094181	ENSDARP00000121987-D2	ENSDARP00000124185-D4	ENSDARP00000134228-D2	ENSDARP00000136161-D2	ENSDARP00000137433	ENSDARP00000139005-D2	ENSONIP00000006088-D7	ENSONIP00000020255-D3
GO:0000038	CI01000005_05946561_05962719	ENSDARP00000027516-D2
GO:0006633	CI01000005_05946561_05962719	CI01000034_05236100_05264059	CI01000034_05236100_05264059-D2	CI01000127_02089452_02099016	CI01000127_02089452_02099016-D2	ENSDARP00000003684	ENSDARP00000027516-D2	ENSDARP00000035450	ENSDARP00000077514	ENSDARP00000077514-D2	ENSDARP00000083511-D2	ENSDARP00000124185-D4	ENSONIP00000020255-D3
GO:0051186	CI01000005_05946561_05962719	CI01000034_05236100_05264059	CI01000034_05236100_05264059-D2	CI01000041_00558941_00563881	CI01000041_00558941_00563881-D2	Cg-F_54520	ENSDARP00000027516-D2	ENSDARP00000038993	ENSDARP00000038993-D2	ENSDARP00000038993-D3	ENSDARP00000051643	ENSDARP00000069804	ENSDARP00000090875-D2	ENSDARP00000094181	ENSDARP00000121987-D2	ENSDARP00000136161-D2	ENSDARP00000138764	ENSDARP00000138764-D2	ENSONIP00000006088-D7
GO:0033865	CI01000005_05946561_05962719	CI01000034_05236100_05264059	CI01000034_05236100_05264059-D2	ENSDARP00000027516-D2	ENSDARP00000090875-D2
GO:0008610	CI01000005_05946561_05962719	CI01000034_05236100_05264059	CI01000034_05236100_05264059-D2	CI01000127_02089452_02099016	CI01000127_02089452_02099016-D2	CI01000321_04605557_04620142-D2	ENSDARP00000003684	ENSDARP00000008702	ENSDARP00000027516-D2	ENSDARP00000035450	ENSDARP00000077514	ENSDARP00000077514-D2	ENSDARP00000083511-D2	ENSDARP00000124185-D4	ENSDARP00000135534	ENSDARP00000135534-D5	ENSDARP00000135745	ENSONIP00000020255-D3
GO:0035384	CI01000005_05946561_05962719	CI01000034_05236100_05264059	CI01000034_05236100_05264059-D2	ENSDARP00000027516-D2	ENSDARP00000090875-D2
GO:0006790	CI01000005_05946561_05962719	CI01000034_05236100_05264059	CI01000034_05236100_05264059-D2	ENSDARP00000027516-D2	ENSDARP00000090875-D2	ENSDARP00000121987-D2
GO:0034032	CI01000005_05946561_05962719	CI01000034_05236100_05264059	CI01000034_05236100_05264059-D2	ENSDARP00000027516-D2	ENSDARP00000090875-D2
GO:0046949	CI01000005_05946561_05962719	ENSDARP00000027516-D2
GO:1901568	CI01000005_05946561_05962719	ENSDARP00000003684	ENSDARP00000027516-D2
GO:0006732	CI01000005_05946561_05962719	CI01000034_05236100_05264059	CI01000034_05236100_05264059-D2	CI01000041_00558941_00563881	CI01000041_00558941_00563881-D2	Cg-F_54520	ENSDARP00000027516-D2	ENSDARP00000051643	ENSDARP00000069804	ENSDARP00000090875-D2	ENSDARP00000094181	ENSDARP00000121987-D2	ENSDARP00000136161-D2	ENSONIP00000006088-D7
GO:0051188	CI01000005_05946561_05962719	CI01000034_05236100_05264059	CI01000034_05236100_05264059-D2	CI01000041_00558941_00563881	CI01000041_00558941_00563881-D2	Cg-F_54520	ENSDARP00000027516-D2	ENSDARP00000051643	ENSDARP00000069804	ENSDARP00000090875-D2	ENSDARP00000094181	ENSDARP00000136161-D2	ENSDARP00000138764	ENSDARP00000138764-D2	ENSONIP00000006088-D7
GO:0032787	CI01000005_05946561_05962719	CI01000034_05236100_05264059	CI01000034_05236100_05264059-D2	CI01000041_00558941_00563881	CI01000041_00558941_00563881-D2	CI01000071_01452292_01490229	CI01000127_02089452_02099016	CI01000127_02089452_02099016-D2	Cg-F_54520	ENSDARP00000002180-D2	ENSDARP00000003684	ENSDARP00000027516-D2	ENSDARP00000035450	ENSDARP00000077514	ENSDARP00000077514-D2	ENSDARP00000083511-D2	ENSDARP00000090875-D2	ENSDARP00000092744	ENSDARP00000092744-D2	ENSDARP00000124185-D4	ENSDARP00000134228-D2	ENSDARP00000136161-D2	ENSONIP00000006088-D7	ENSONIP00000020255-D3
GO:0034030	CI01000005_05946561_05962719	CI01000034_05236100_05264059	CI01000034_05236100_05264059-D2	ENSDARP00000027516-D2	ENSDARP00000090875-D2
GO:0072330	CI01000005_05946561_05962719	CI01000034_05236100_05264059	CI01000034_05236100_05264059-D2	CI01000041_00558941_00563881	CI01000041_00558941_00563881-D2	CI01000127_02089452_02099016	CI01000127_02089452_02099016-D2	Cg-F_54520	ENSDARP00000003684	ENSDARP00000027516-D2	ENSDARP00000035450	ENSDARP00000077514	ENSDARP00000077514-D2	ENSDARP00000083511-D2	ENSDARP00000124185-D4	ENSDARP00000136161-D2	ENSONIP00000006088-D7	ENSONIP00000020255-D3
GO:0035338	CI01000005_05946561_05962719	ENSDARP00000027516-D2
GO:0006637	CI01000005_05946561_05962719	CI01000034_05236100_05264059	CI01000034_05236100_05264059-D2	ENSDARP00000027516-D2	ENSDARP00000090875-D2
GO:0006082	CI01000005_05946561_05962719	CI01000030_08159242_08166884	CI01000034_05236100_05264059	CI01000034_05236100_05264059-D2	CI01000041_00558941_00563881	CI01000041_00558941_00563881-D2	CI01000071_01452292_01490229	CI01000127_02089452_02099016	CI01000127_02089452_02099016-D2	CI01000204_00239583_00263369	Cg-F_54520	ENSDARP00000002180-D2	ENSDARP00000003030	ENSDARP00000003684	ENSDARP00000009474-D2	ENSDARP00000027516-D2	ENSDARP00000035450	ENSDARP00000077514	ENSDARP00000077514-D2	ENSDARP00000083511-D2	ENSDARP00000090875-D2	ENSDARP00000092744	ENSDARP00000092744-D2	ENSDARP00000094181	ENSDARP00000121987-D2	ENSDARP00000124185-D4	ENSDARP00000134228-D2	ENSDARP00000136161-D2	ENSDARP00000137433	ENSDARP00000139005-D2	ENSONIP00000006088-D7	ENSONIP00000020255-D3	ENSORLP00000018647
GO:0034626	CI01000005_05946561_05962719	ENSDARP00000027516-D2
GO:0035336	CI01000005_05946561_05962719	ENSDARP00000027516-D2
GO:0030497	CI01000005_05946561_05962719	ENSDARP00000027516-D2
GO:0019367	CI01000005_05946561_05962719	ENSDARP00000027516-D2
GO:0120025	CI01000005_05946561_05962719
GO:0044432	CI01000005_05946561_05962719	CI01000310_03776732_03801282-D2	ENSDARP00000008702	ENSDARP00000027516-D2	ENSDARP00000135745	ENSONIP00000020255-D3
GO:0120038	CI01000005_05946561_05962719	ENSDARP00000027516-D2	ENSDARP00000045390
GO:0043005	CI01000005_05946561_05962719	ENSDARP00000027516-D2	ENSDARP00000045390
GO:0044463	CI01000005_05946561_05962719	ENSDARP00000027516-D2	ENSDARP00000045390
GO:0042175	CI01000005_05946561_05962719	CI01000310_03776732_03801282-D2	ENSDARP00000008702	ENSDARP00000027516-D2	ENSDARP00000135745	ENSONIP00000020255-D3
GO:0097447	CI01000005_05946561_05962719	ENSDARP00000027516-D2	ENSDARP00000045390
GO:0042995	CI01000005_05946561_05962719	ENSDARP00000027516-D2	ENSDARP00000035450	ENSDARP00000045390
GO:0005789	CI01000005_05946561_05962719	CI01000310_03776732_03801282-D2	ENSDARP00000008702	ENSDARP00000027516-D2	ENSDARP00000135745	ENSONIP00000020255-D3
GO:0030425	CI01000005_05946561_05962719	ENSDARP00000027516-D2	ENSDARP00000045390
GO:0097458	CI01000005_05946561_05962719	ENSDARP00000027516-D2	ENSDARP00000045390	ENSDARP00000130461-D2
GO:0036477	CI01000005_05946561_05962719	ENSDARP00000045390
GO:0098827	CI01000005_05946561_05962719	CI01000310_03776732_03801282-D2	ENSDARP00000008702	ENSDARP00000027516-D2	ENSDARP00000135745	ENSONIP00000020255-D3
GO:0003824	CI01000005_05946561_05962719	CI01000041_00558941_00563881-D2	ENSDARP00000135534
GO:0016747	CI01000005_05946561_05962719	CI01000055_01852604_01874289	CI01000321_04605557_04620142-D2	ENSDARP00000027516-D2	ENSDARP00000047376-D2	ENSDARP00000138764	ENSDARP00000138764-D2	ENSORLP00000016903
GO:0102336	CI01000005_05946561_05962719	ENSDARP00000027516-D2
GO:0102337	CI01000005_05946561_05962719	ENSDARP00000027516-D2
GO:0009922	CI01000005_05946561_05962719	ENSDARP00000027516-D2
GO:0004312	CI01000005_05946561_05962719	CI01000055_01852604_01874289	ENSDARP00000027516-D2
GO:0102756	CI01000005_05946561_05962719	ENSDARP00000027516-D2
GO:0102338	CI01000005_05946561_05962719	ENSDARP00000027516-D2
GO:0006887	CI01000006_04535347_04535742	CI01000027_01059994_01067301-D2	ENSDARP00000130461-D2
GO:0046903	CI01000006_04535347_04535742	CI01000027_01059994_01067301-D2	CI01000168_01110611_01115503	ENSDARP00000130461-D2
GO:0032940	CI01000006_04535347_04535742	CI01000027_01059994_01067301-D2	ENSDARP00000130461-D2
GO:0016192	CI01000006_04535347_04535742	CI01000027_01059994_01067301-D2	CI01000053_02155757_02202279-D2	CI01000310_03776732_03801282-D2	ENSDARP00000011221-D2	ENSDARP00000013812	ENSDARP00000109526-D3	ENSDARP00000130461-D2	ENSXMAP00000000991-D2
GO:0097708	CI01000006_04535347_04535742	CI01000027_01059994_01067301-D2	CI01000053_02155757_02202279-D2	CI01000310_03776732_03801282-D2	ENSDARP00000011221-D2	ENSDARP00000013812	ENSDARP00000045390	ENSDARP00000136946
GO:0031982	CI01000006_04535347_04535742	CI01000027_01059994_01067301-D2	CI01000053_02155757_02202279-D2	CI01000310_03776732_03801282-D2	ENSDARP00000011221-D2	ENSDARP00000013812	ENSDARP00000045390	ENSDARP00000136946
GO:0031410	CI01000006_04535347_04535742	CI01000027_01059994_01067301-D2	CI01000053_02155757_02202279-D2	CI01000310_03776732_03801282-D2	ENSDARP00000011221-D2	ENSDARP00000013812	ENSDARP00000045390	ENSDARP00000136946
GO:0044433	CI01000006_04535347_04535742	CI01000310_03776732_03801282-D2
GO:0030659	CI01000006_04535347_04535742	CI01000310_03776732_03801282-D2
GO:0030667	CI01000006_04535347_04535742
GO:0030141	CI01000006_04535347_04535742
GO:0099503	CI01000006_04535347_04535742
GO:0012506	CI01000006_04535347_04535742	CI01000310_03776732_03801282-D2
GO:0051128	CI01000006_09192219_09195918	CI01000028_02211495_02287691-D6	CI01000030_06515001_06525964-D8	CI01000053_02155757_02202279-D2	CI01000304_07927790_07957821	ENSDARP00000013812	ENSDARP00000104134-D2	ENSDARP00000118542-D2	ENSONIP00000005587-D2	ENSONIP00000007255	ENSONIP00000009304	ENSONIP00000016383	ENSXMAP00000009437-D14	ENSXMAP00000012576-D3	ENSXMAP00000018542-D4
GO:0034972	CI01000006_09192219_09195918
GO:0016569	CI01000006_09192219_09195918	ENSORLP00000005370-D3	ENSXMAP00000009162-D3
GO:0048523	CI01000006_09192219_09195918	CI01000009_07500752_07541007-D2	CI01000028_02211495_02287691-D6	CI01000152_01892421_01893463-D2	Cg-F_54520	ENSDARP00000043555	ENSDARP00000043555-D2	ENSDARP00000045390	ENSDARP00000049550-D2	ENSDARP00000072319	ENSDARP00000131592	ENSDARP00000134736-D2	ENSDARP00000135534	ENSDARP00000135534-D5	ENSONIP00000005587-D2	ENSONIP00000007255	ENSONIP00000009304	ENSONIP00000016383	ENSORLP00000018818-D2	ENSXMAP00000012576-D3	ENSXMAP00000016576-D2	ENSXMAP00000018542-D4
GO:1902275	CI01000006_09192219_09195918
GO:0010629	CI01000006_09192219_09195918	CI01000026_10205804_10233324	ENSDARP00000043555	ENSDARP00000043555-D2	ENSDARP00000049550-D2	ENSDARP00000072319	ENSDARP00000131592	ENSDARP00000134736-D2	ENSORLP00000018818-D2
GO:0033044	CI01000006_09192219_09195918
GO:0018216	CI01000006_09192219_09195918
GO:0006357	CI01000006_09192219_09195918	CI01000047_01114782_01116379-D4	CI01000070_02016971_02021321	CI01000070_02016971_02021321-D2	CI01000189_00297654_00300990-D2	CI01000315_00300283_00302094	CI01000330_03561340_03578253	CI01000330_03561340_03578253-D2	ENSDARP00000043555	ENSDARP00000043555-D2	ENSDARP00000049550-D2	ENSDARP00000072319	ENSDARP00000108658	ENSDARP00000114070	ENSONIP00000009304
GO:0006355	CI01000006_09192219_09195918	CI01000030_02209412_02219363	CI01000047_01114782_01116379-D4	CI01000053_01471168_01526301	CI01000070_02016971_02021321	CI01000070_02016971_02021321-D2	CI01000072_02058184_02067046	CI01000189_00297654_00300990-D2	CI01000251_00121390_00133839-D2	CI01000315_00300283_00302094	CI01000320_02511560_02512282	CI01000327_02801178_02807128-D2	CI01000330_03561340_03578253	CI01000330_03561340_03578253-D2	ENSDARP00000043555	ENSDARP00000043555-D2	ENSDARP00000045678-D2	ENSDARP00000049550-D2	ENSDARP00000072319	ENSDARP00000108658	ENSDARP00000114070	ENSDARP00000131592	ENSDARP00000134736-D2	ENSONIP00000009304
GO:0043414	CI01000006_09192219_09195918	ENSORLP00000005370-D3	ENSXMAP00000009162-D3
GO:0031399	CI01000006_09192219_09195918	CI01000152_01892421_01893463-D2	ENSDARP00000135534	ENSDARP00000135534-D5	ENSDARP00000135745
GO:0051253	CI01000006_09192219_09195918	ENSDARP00000043555	ENSDARP00000043555-D2	ENSDARP00000049550-D2	ENSDARP00000072319	ENSDARP00000131592	ENSDARP00000134736-D2
GO:2001141	CI01000006_09192219_09195918	CI01000030_02209412_02219363	CI01000047_01114782_01116379-D4	CI01000053_01471168_01526301	CI01000070_02016971_02021321	CI01000070_02016971_02021321-D2	CI01000072_02058184_02067046	CI01000189_00297654_00300990-D2	CI01000251_00121390_00133839-D2	CI01000315_00300283_00302094	CI01000320_02511560_02512282	CI01000327_02801178_02807128-D2	CI01000330_03561340_03578253	CI01000330_03561340_03578253-D2	ENSDARP00000043555	ENSDARP00000043555-D2	ENSDARP00000045678-D2	ENSDARP00000049550-D2	ENSDARP00000072319	ENSDARP00000108658	ENSDARP00000114070	ENSDARP00000131592	ENSDARP00000134736-D2	ENSONIP00000009304
GO:1903507	CI01000006_09192219_09195918	ENSDARP00000043555	ENSDARP00000043555-D2	ENSDARP00000049550-D2	ENSDARP00000072319	ENSDARP00000131592	ENSDARP00000134736-D2
GO:0018195	CI01000006_09192219_09195918
GO:0010558	CI01000006_09192219_09195918	ENSDARP00000043555	ENSDARP00000043555-D2	ENSDARP00000049550-D2	ENSDARP00000072319	ENSDARP00000131592	ENSDARP00000134736-D2	ENSORLP00000018818-D2
GO:0009892	CI01000006_09192219_09195918	CI01000026_10205804_10233324	CI01000152_01892421_01893463-D2	ENSDARP00000043555	ENSDARP00000043555-D2	ENSDARP00000049550-D2	ENSDARP00000072319	ENSDARP00000131592	ENSDARP00000134736-D2	ENSDARP00000135534	ENSDARP00000135534-D5	ENSORLP00000018818-D2
GO:0016571	CI01000006_09192219_09195918	ENSORLP00000005370-D3	ENSXMAP00000009162-D3
GO:1903506	CI01000006_09192219_09195918	CI01000030_02209412_02219363	CI01000047_01114782_01116379-D4	CI01000053_01471168_01526301	CI01000070_02016971_02021321	CI01000070_02016971_02021321-D2	CI01000072_02058184_02067046	CI01000189_00297654_00300990-D2	CI01000251_00121390_00133839-D2	CI01000315_00300283_00302094	CI01000320_02511560_02512282	CI01000327_02801178_02807128-D2	CI01000330_03561340_03578253	CI01000330_03561340_03578253-D2	ENSDARP00000043555	ENSDARP00000043555-D2	ENSDARP00000045678-D2	ENSDARP00000049550-D2	ENSDARP00000072319	ENSDARP00000108658	ENSDARP00000114070	ENSDARP00000131592	ENSDARP00000134736-D2	ENSONIP00000009304
GO:0031327	CI01000006_09192219_09195918	ENSDARP00000043555	ENSDARP00000043555-D2	ENSDARP00000049550-D2	ENSDARP00000072319	ENSDARP00000131592	ENSDARP00000134736-D2	ENSDARP00000135534	ENSDARP00000135534-D5	ENSORLP00000018818-D2
GO:0051172	CI01000006_09192219_09195918	CI01000152_01892421_01893463-D2	ENSDARP00000043555	ENSDARP00000043555-D2	ENSDARP00000049550-D2	ENSDARP00000072319	ENSDARP00000131592	ENSDARP00000134736-D2	ENSORLP00000018818-D2
GO:0045892	CI01000006_09192219_09195918	ENSDARP00000043555	ENSDARP00000043555-D2	ENSDARP00000049550-D2	ENSDARP00000072319	ENSDARP00000131592	ENSDARP00000134736-D2
GO:0060216	CI01000006_09192219_09195918
GO:2000113	CI01000006_09192219_09195918	ENSDARP00000043555	ENSDARP00000043555-D2	ENSDARP00000049550-D2	ENSDARP00000072319	ENSDARP00000131592	ENSDARP00000134736-D2	ENSORLP00000018818-D2
GO:0009890	CI01000006_09192219_09195918	ENSDARP00000043555	ENSDARP00000043555-D2	ENSDARP00000049550-D2	ENSDARP00000072319	ENSDARP00000131592	ENSDARP00000134736-D2	ENSDARP00000135534	ENSDARP00000135534-D5	ENSORLP00000018818-D2
GO:0051276	CI01000006_09192219_09195918	ENSDARP00000023313	ENSDARP00000055912-D2	ENSORLP00000005370-D3	ENSXMAP00000009162-D3
GO:0006325	CI01000006_09192219_09195918	ENSDARP00000023313	ENSDARP00000055912-D2	ENSORLP00000005370-D3	ENSXMAP00000009162-D3
GO:0031060	CI01000006_09192219_09195918
GO:0019219	CI01000006_09192219_09195918	CI01000030_02209412_02219363	CI01000041_00527357_00541059	CI01000047_01114782_01116379-D4	CI01000053_01471168_01526301	CI01000070_02016971_02021321	CI01000070_02016971_02021321-D2	CI01000072_02058184_02067046	CI01000189_00297654_00300990-D2	CI01000251_00121390_00133839-D2	CI01000315_00300283_00302094	CI01000320_02511560_02512282	CI01000327_02801178_02807128-D2	CI01000330_03561340_03578253	CI01000330_03561340_03578253-D2	ENSDARP00000043555	ENSDARP00000043555-D2	ENSDARP00000045678-D2	ENSDARP00000049550-D2	ENSDARP00000072319	ENSDARP00000088834	ENSDARP00000108658	ENSDARP00000114070	ENSDARP00000131592	ENSDARP00000134736-D2	ENSONIP00000009304
GO:0045934	CI01000006_09192219_09195918	ENSDARP00000043555	ENSDARP00000043555-D2	ENSDARP00000049550-D2	ENSDARP00000072319	ENSDARP00000131592	ENSDARP00000134736-D2
GO:0051569	CI01000006_09192219_09195918
GO:0034969	CI01000006_09192219_09195918
GO:0033043	CI01000006_09192219_09195918	CI01000028_02211495_02287691-D6	CI01000030_06515001_06525964-D8	ENSDARP00000118542-D2	ENSONIP00000009304	ENSONIP00000016383	ENSXMAP00000009437-D14	ENSXMAP00000012576-D3
GO:0031324	CI01000006_09192219_09195918	CI01000152_01892421_01893463-D2	ENSDARP00000043555	ENSDARP00000043555-D2	ENSDARP00000049550-D2	ENSDARP00000072319	ENSDARP00000131592	ENSDARP00000134736-D2	ENSDARP00000135534	ENSDARP00000135534-D5	ENSORLP00000018818-D2
GO:0008213	CI01000006_09192219_09195918	ENSORLP00000005370-D3	ENSXMAP00000009162-D3
GO:0051252	CI01000006_09192219_09195918	CI01000030_02209412_02219363	CI01000041_00527357_00541059	CI01000047_01114782_01116379-D4	CI01000053_01471168_01526301	CI01000070_02016971_02021321	CI01000070_02016971_02021321-D2	CI01000072_02058184_02067046	CI01000189_00297654_00300990-D2	CI01000251_00121390_00133839-D2	CI01000315_00300283_00302094	CI01000320_02511560_02512282	CI01000327_02801178_02807128-D2	CI01000330_03561340_03578253	CI01000330_03561340_03578253-D2	ENSDARP00000043555	ENSDARP00000043555-D2	ENSDARP00000045678-D2	ENSDARP00000049550-D2	ENSDARP00000072319	ENSDARP00000088834	ENSDARP00000108658	ENSDARP00000114070	ENSDARP00000131592	ENSDARP00000134736-D2	ENSONIP00000009304
GO:1902679	CI01000006_09192219_09195918	ENSDARP00000043555	ENSDARP00000043555-D2	ENSDARP00000049550-D2	ENSDARP00000072319	ENSDARP00000131592	ENSDARP00000134736-D2
GO:0031056	CI01000006_09192219_09195918
GO:0010468	CI01000006_09192219_09195918	CI01000026_10205804_10233324	CI01000030_02209412_02219363	CI01000041_00527357_00541059	CI01000047_01114782_01116379-D4	CI01000053_01471168_01526301	CI01000070_02016971_02021321	CI01000070_02016971_02021321-D2	CI01000072_02058184_02067046	CI01000189_00297654_00300990-D2	CI01000251_00121390_00133839-D2	CI01000315_00300283_00302094	CI01000320_02511560_02512282	CI01000327_02801178_02807128-D2	CI01000330_03561340_03578253	CI01000330_03561340_03578253-D2	ENSDARP00000043555	ENSDARP00000043555-D2	ENSDARP00000045678-D2	ENSDARP00000049550-D2	ENSDARP00000069804	ENSDARP00000072319	ENSDARP00000088834	ENSDARP00000108658	ENSDARP00000114070	ENSDARP00000131592	ENSDARP00000134736-D2	ENSONIP00000009304	ENSORLP00000018818-D2
GO:0010605	CI01000006_09192219_09195918	CI01000026_10205804_10233324	CI01000152_01892421_01893463-D2	ENSDARP00000043555	ENSDARP00000043555-D2	ENSDARP00000049550-D2	ENSDARP00000072319	ENSDARP00000131592	ENSDARP00000134736-D2	ENSORLP00000018818-D2
GO:0048519	CI01000006_09192219_09195918	CI01000009_07500752_07541007-D2	CI01000026_10205804_10233324	CI01000028_02211495_02287691-D6	CI01000060_00281612_00291567	CI01000063_06491111_06495718	CI01000152_01892421_01893463-D2	Cg-F_54520	ENSDARP00000043555	ENSDARP00000043555-D2	ENSDARP00000045390	ENSDARP00000049550-D2	ENSDARP00000072319	ENSDARP00000120705-D2	ENSDARP00000131592	ENSDARP00000134736-D2	ENSDARP00000135534	ENSDARP00000135534-D5	ENSONIP00000005587-D2	ENSONIP00000007255	ENSONIP00000009304	ENSONIP00000015206	ENSONIP00000016383	ENSORLP00000018818-D2	ENSXMAP00000012576-D3	ENSXMAP00000016576-D2	ENSXMAP00000018542-D4
GO:2000112	CI01000006_09192219_09195918	CI01000030_02209412_02219363	CI01000047_01114782_01116379-D4	CI01000053_01471168_01526301	CI01000070_02016971_02021321	CI01000070_02016971_02021321-D2	CI01000072_02058184_02067046	CI01000189_00297654_00300990-D2	CI01000251_00121390_00133839-D2	CI01000315_00300283_00302094	CI01000320_02511560_02512282	CI01000327_02801178_02807128-D2	CI01000330_03561340_03578253	CI01000330_03561340_03578253-D2	ENSDARP00000043555	ENSDARP00000043555-D2	ENSDARP00000045678-D2	ENSDARP00000049550-D2	ENSDARP00000072319	ENSDARP00000108658	ENSDARP00000114070	ENSDARP00000131592	ENSDARP00000134736-D2	ENSONIP00000009304	ENSORLP00000018818-D2
GO:0032268	CI01000006_09192219_09195918	CI01000039_08160613_08163045	CI01000053_02155757_02202279-D2	CI01000055_01906064_01914629-D2	CI01000152_01892421_01893463-D2	ENSDARP00000013812	ENSDARP00000118542-D2	ENSDARP00000135534	ENSDARP00000135534-D5	ENSDARP00000135745	ENSORLP00000018818-D2
GO:0016570	CI01000006_09192219_09195918	ENSORLP00000005370-D3	ENSXMAP00000009162-D3
GO:0000122	CI01000006_09192219_09195918	ENSDARP00000043555	ENSDARP00000043555-D2	ENSDARP00000049550-D2	ENSDARP00000072319
GO:0006479	CI01000006_09192219_09195918	ENSORLP00000005370-D3	ENSXMAP00000009162-D3
GO:0032259	CI01000006_09192219_09195918	ENSORLP00000005370-D3	ENSXMAP00000009162-D3
GO:0043231	CI01000006_09192219_09195918
GO:0001067	CI01000006_09192219_09195918	CI01000070_02016971_02021321
GO:0000977	CI01000006_09192219_09195918	CI01000189_00297654_00300990-D2	ENSDARP00000049550-D2	ENSDARP00000108658
GO:0003682	CI01000006_09192219_09195918	CI01000070_02016971_02021321	CI01000070_02016971_02021321-D2	ENSDARP00000023313
GO:1990837	CI01000006_09192219_09195918	CI01000070_02016971_02021321	CI01000070_02016971_02021321-D2	CI01000189_00297654_00300990-D2	ENSDARP00000049550-D2	ENSDARP00000108658
GO:0001012	CI01000006_09192219_09195918	CI01000189_00297654_00300990-D2	ENSDARP00000049550-D2	ENSDARP00000108658
GO:0044212	CI01000006_09192219_09195918	CI01000070_02016971_02021321	CI01000070_02016971_02021321-D2	CI01000098_01084929_01096605	CI01000189_00297654_00300990-D2	ENSDARP00000049550-D2	ENSDARP00000108658	ENSDARP00000130583-D2	ENSDARP00000139404	ENSDARP00000139404-D2	ENSDARP00000139404-D3
GO:0031490	CI01000006_09192219_09195918
GO:0000976	CI01000006_09192219_09195918	CI01000070_02016971_02021321	CI01000070_02016971_02021321-D2	CI01000189_00297654_00300990-D2	ENSDARP00000049550-D2	ENSDARP00000108658
GO:0043565	CI01000006_09192219_09195918	CI01000070_02016971_02021321	CI01000070_02016971_02021321-D2	CI01000189_00297654_00300990-D2	CI01000251_00121390_00133839-D2	ENSDARP00000024987-D2	ENSDARP00000042466-D2	ENSONIP00000024393-D3
GO:0015232	CI01000009_02358636_02361913
GO:2000145	CI01000009_07500752_07541007-D2	CI01000070_02016971_02021321	CI01000070_02016971_02021321-D2	ENSDARP00000045390	ENSXMAP00000007977	ENSXMAP00000007977-D2	ENSXMAP00000018542-D4
GO:2000146	CI01000009_07500752_07541007-D2	ENSDARP00000045390
GO:0010033	CI01000009_07500752_07541007-D2	CI01000030_06747047_06752255	ENSDARP00000035450	ENSDARP00000049550-D2	ENSDARP00000077514	ENSDARP00000077514-D2	ENSDARP00000135534	ENSDARP00000135534-D5	ENSORLP00000019643-D2
GO:0040012	CI01000009_07500752_07541007-D2	CI01000070_02016971_02021321	CI01000070_02016971_02021321-D2	ENSDARP00000045390	ENSXMAP00000007977	ENSXMAP00000007977-D2	ENSXMAP00000018542-D4
GO:0034097	CI01000009_07500752_07541007-D2	CI01000030_06747047_06752255	ENSDARP00000135534	ENSDARP00000135534-D5
GO:0071345	CI01000009_07500752_07541007-D2	CI01000030_06747047_06752255	ENSDARP00000135534	ENSDARP00000135534-D5
GO:1990869	CI01000009_07500752_07541007-D2	CI01000030_06747047_06752255
GO:0002683	CI01000009_07500752_07541007-D2
GO:0032879	CI01000009_07500752_07541007-D2	CI01000053_02155757_02202279-D2	CI01000070_02016971_02021321	CI01000070_02016971_02021321-D2	Cg-F_54520	ENSDARP00000008287	ENSDARP00000013812	ENSDARP00000045390	ENSDARP00000128158	ENSDARP00000130461-D2	ENSONIP00000007255	ENSXMAP00000007977	ENSXMAP00000007977-D2	ENSXMAP00000018542-D4
GO:2000401	CI01000009_07500752_07541007-D2
GO:0040013	CI01000009_07500752_07541007-D2	ENSDARP00000045390
GO:0071310	CI01000009_07500752_07541007-D2	CI01000030_06747047_06752255	ENSDARP00000035450	ENSDARP00000049550-D2	ENSDARP00000135534	ENSDARP00000135534-D5	ENSORLP00000019643-D2
GO:0051270	CI01000009_07500752_07541007-D2	CI01000070_02016971_02021321	CI01000070_02016971_02021321-D2	ENSDARP00000045390	ENSXMAP00000007977	ENSXMAP00000007977-D2	ENSXMAP00000018542-D4
GO:0051271	CI01000009_07500752_07541007-D2	ENSDARP00000045390
GO:1990868	CI01000009_07500752_07541007-D2	CI01000030_06747047_06752255
GO:0030334	CI01000009_07500752_07541007-D2	CI01000070_02016971_02021321	CI01000070_02016971_02021321-D2	ENSDARP00000045390	ENSXMAP00000007977	ENSXMAP00000007977-D2	ENSXMAP00000018542-D4
GO:0070887	CI01000009_07500752_07541007-D2	CI01000030_06143122_06149273	CI01000030_06747047_06752255	CI01000082_03460478_03466764	ENSDARP00000035450	ENSDARP00000049550-D2	ENSDARP00000135534	ENSDARP00000135534-D5	ENSORLP00000018647	ENSORLP00000019643-D2
GO:0002686	CI01000009_07500752_07541007-D2
GO:0002682	CI01000009_07500752_07541007-D2	CI01000070_02016971_02021321	CI01000070_02016971_02021321-D2	ENSDARP00000020711	ENSDARP00000136153-D2	ENSDARP00000141857
GO:0002685	CI01000009_07500752_07541007-D2
GO:2000404	CI01000009_07500752_07541007-D2
GO:0030336	CI01000009_07500752_07541007-D2	ENSDARP00000045390
GO:0016620	CI01000010_02243991_02251195-D2	ENSDARP00000070001
GO:0016903	CI01000010_02243991_02251195-D2	CI01000204_00239583_00263369	ENSDARP00000009474-D2
GO:0004029	CI01000010_02243991_02251195-D2	ENSDARP00000070001
GO:0018958	CI01000010_08953769_08962470
GO:0009712	CI01000010_08953769_08962470
GO:1901615	CI01000010_08953769_08962470	ENSDARP00000070001
GO:0042135	CI01000010_08953769_08962470
GO:0042133	CI01000010_08953769_08962470
GO:0001505	CI01000010_08953769_08962470	ENSDARP00000130461-D2
GO:0006584	CI01000010_08953769_08962470
GO:0008757	CI01000010_08953769_08962470	ENSDARP00000051643	ENSORLP00000005370-D3	ENSXMAP00000009162-D3
GO:0016741	CI01000010_08953769_08962470	ENSDARP00000051643	ENSORLP00000005370-D3	ENSXMAP00000009162-D3
GO:0008171	CI01000010_08953769_08962470
GO:0008168	CI01000010_08953769_08962470	ENSDARP00000051643	ENSORLP00000005370-D3	ENSXMAP00000009162-D3
GO:0016206	CI01000010_08953769_08962470
GO:0030036	CI01000012_05262254_05301347-D2	CI01000053_02155757_02202279-D2	ENSDARP00000013812	ENSDARP00000024947	ENSDARP00000024947-D2	ENSDARP00000100804	ENSDARP00000108658	ENSDARP00000130996-D2	ENSONIP00000009304	ENSONIP00000012997-D4	ENSONIP00000016383	ENSXMAP00000000991-D2
GO:0051017	CI01000012_05262254_05301347-D2
GO:0030029	CI01000012_05262254_05301347-D2	CI01000053_02155757_02202279-D2	ENSDARP00000013812	ENSDARP00000024947	ENSDARP00000024947-D2	ENSDARP00000045390	ENSDARP00000100804	ENSDARP00000108658	ENSDARP00000130996-D2	ENSONIP00000009304	ENSONIP00000012997-D4	ENSONIP00000016383	ENSXMAP00000000991-D2
GO:0007015	CI01000012_05262254_05301347-D2	CI01000053_02155757_02202279-D2	ENSDARP00000013812	ENSDARP00000130996-D2	ENSONIP00000009304	ENSONIP00000012997-D4	ENSONIP00000016383	ENSXMAP00000000991-D2
GO:0061572	CI01000012_05262254_05301347-D2
GO:0051764	CI01000012_05262254_05301347-D2
GO:0097435	CI01000012_05262254_05301347-D2	CI01000053_02155757_02202279-D2	ENSDARP00000013812	ENSDARP00000024947	ENSDARP00000024947-D2	ENSDARP00000108658	ENSDARP00000130996-D2	ENSONIP00000009304	ENSONIP00000012997-D4	ENSONIP00000016383	ENSXMAP00000000991-D2
GO:0005509	CI01000012_05262254_05301347-D2	CI01000030_06515001_06525964-D8	CI01000054_07119711_07124720	CI01000060_00281612_00291567	ENSDARP00000003376-D2	ENSDARP00000063538	ENSDARP00000104134-D2	ENSDARP00000115027-D2	ENSDARP00000120705-D2	ENSONIP00000015206	ENSONIP00000016383	ENSONIP00000023248-D2	ENSONIP00000024555-D2	ENSXMAP00000009437-D14	ENSXMAP00000016612-D15
GO:0051015	CI01000012_05262254_05301347-D2	CI01000053_02155757_02202279-D2	ENSDARP00000013812	ENSDARP00000024947	ENSDARP00000024947-D2	ENSONIP00000012997-D4	ENSONIP00000016383	ENSORLP00000000809-D3	ENSXMAP00000000991-D2
GO:0003779	CI01000012_05262254_05301347-D2	CI01000028_02211495_02287691-D6	CI01000053_02155757_02202279-D2	ENSDARP00000013812	ENSDARP00000024947	ENSDARP00000024947-D2	ENSDARP00000073352-D3	ENSDARP00000130996-D2	ENSDARP00000134788	ENSONIP00000009304	ENSONIP00000012997-D4	ENSONIP00000016383	ENSONIP00000022112-D4	ENSONIP00000022112-D6	ENSORLP00000000809-D3	ENSXMAP00000000991-D2	ENSXMAP00000012576-D3
GO:0008092	CI01000012_05262254_05301347-D2	CI01000019_00415236_00449885-D4	CI01000028_02211495_02287691-D6	CI01000053_02155757_02202279-D2	CI01000304_07927790_07957821	ENSDARP00000013812	ENSDARP00000024947	ENSDARP00000024947-D2	ENSDARP00000042321	ENSDARP00000058857	ENSDARP00000073352-D3	ENSDARP00000130996-D2	ENSDARP00000134788	ENSONIP00000009304	ENSONIP00000010421-D6	ENSONIP00000012997-D4	ENSONIP00000016383	ENSONIP00000022112-D4	ENSONIP00000022112-D6	ENSORLP00000000809-D3	ENSXMAP00000000991-D2	ENSXMAP00000012576-D3
GO:0010265	CI01000015_05895358_05903263
GO:0071702	CI01000016_05313099_05322439-D2	CI01000027_01059994_01067301-D2	CI01000029_08578097_08583564	CI01000082_03460478_03466764	CI01000168_01110611_01115503	CI01000310_03776732_03801282-D2	CI01000339_06102824_06169802	ENSDARP00000002547	ENSDARP00000011221-D2	ENSDARP00000036010-D2	ENSDARP00000051277	ENSDARP00000068086-D2	ENSDARP00000081504-D2	ENSDARP00000081504-D3	ENSDARP00000115027-D2	ENSDARP00000135534	ENSDARP00000135534-D5	ENSDARP00000139856-D2	ENSONIP00000007823-D8
GO:0008643	CI01000016_05313099_05322439-D2
GO:0030695	CI01000016_08042288_08066945	CI01000310_03776732_03801282-D2	ENSDARP00000045390	ENSDARP00000105335	ENSDARP00000115027-D2	ENSONIP00000016906-D2	ENSXMAP00000008132
GO:0060589	CI01000016_08042288_08066945	CI01000310_03776732_03801282-D2	ENSDARP00000045390	ENSDARP00000105335	ENSDARP00000115027-D2	ENSONIP00000016906-D2	ENSXMAP00000008132
GO:0005096	CI01000016_08042288_08066945	CI01000310_03776732_03801282-D2	ENSDARP00000045390	ENSDARP00000105335	ENSDARP00000115027-D2	ENSONIP00000016906-D2	ENSXMAP00000008132
GO:0008047	CI01000016_08042288_08066945	CI01000310_03776732_03801282-D2	ENSDARP00000045390	ENSDARP00000105335	ENSDARP00000115027-D2	ENSDARP00000131347	ENSDARP00000131347-D2	ENSONIP00000016906-D2	ENSXMAP00000008132
GO:0004722	CI01000018_03965992_03984331	ENSXMAP00000004191
GO:0008420	CI01000018_03965992_03984331
GO:0016788	CI01000018_03965992_03984331	CI01000034_05236100_05264059-D2	CI01000055_01852604_01874289	CI01000066_00730057_00737661	CI01000168_01110611_01115503	CUFF.18582.1	ENSDARP00000035450	ENSDARP00000080101	ENSDARP00000137487-D2	ENSONIP00000020384-D3	ENSONIP00000023796	ENSXMAP00000004191	ENSXMAP00000005056-D8
GO:0004721	CI01000018_03965992_03984331	ENSDARP00000137487-D2	ENSONIP00000020384-D3	ENSXMAP00000004191	ENSXMAP00000005056-D8
GO:0016791	CI01000018_03965992_03984331	ENSDARP00000080101	ENSDARP00000137487-D2	ENSONIP00000020384-D3	ENSXMAP00000004191	ENSXMAP00000005056-D8
GO:0042578	CI01000018_03965992_03984331	CI01000034_05236100_05264059-D2	CUFF.18582.1	ENSDARP00000080101	ENSDARP00000137487-D2	ENSONIP00000020384-D3	ENSONIP00000023796	ENSXMAP00000004191	ENSXMAP00000005056-D8
GO:0006928	CI01000019_00415236_00449885-D4	CI01000036_01428324_01454913-D2	CI01000304_07927790_07957821	CI01000339_06102824_06169802	ENSDARP00000024860	ENSDARP00000058857	ENSDARP00000108864-D2	ENSONIP00000009304	ENSXMAP00000000991-D2	ENSXMAP00000005056-D8	ENSXMAP00000007977-D2	ENSXMAP00000018542-D4
GO:0007018	CI01000019_00415236_00449885-D4	ENSDARP00000058857
GO:0003777	CI01000019_00415236_00449885-D4	ENSDARP00000058857
GO:0008017	CI01000019_00415236_00449885-D4	CI01000304_07927790_07957821	ENSDARP00000042321	ENSDARP00000058857
GO:0015631	CI01000019_00415236_00449885-D4	CI01000304_07927790_07957821	ENSDARP00000042321	ENSDARP00000058857
GO:0003774	CI01000019_00415236_00449885-D4	CI01000041_00527357_00541059	ENSDARP00000058857	ENSORLP00000000809-D3
GO:0005882	CI01000021_03324720_03328120
GO:0045111	CI01000021_03324720_03328120
GO:0046983	CI01000026_06764805_06797143-D2	CI01000072_02058184_02067046	ENSDARP00000045390	ENSDARP00000055912-D2	ENSDARP00000108658	ENSORLP00000004293-D149	ENSORLP00000020497
GO:1901361	CI01000026_10205804_10233324	CI01000034_05236100_05264059-D2	CI01000041_00558941_00563881	CI01000041_00558941_00563881-D2	Cg-F_54520	ENSDARP00000038993	ENSDARP00000038993-D2	ENSDARP00000038993-D3	ENSDARP00000136161-D2	ENSONIP00000006088-D7
GO:0043631	CI01000026_10205804_10233324
GO:0071044	CI01000026_10205804_10233324
GO:0034470	CI01000026_10205804_10233324
GO:0016074	CI01000026_10205804_10233324
GO:0071050	CI01000026_10205804_10233324
GO:0006401	CI01000026_10205804_10233324
GO:0043628	CI01000026_10205804_10233324
GO:0043144	CI01000026_10205804_10233324
GO:0034655	CI01000026_10205804_10233324	CI01000034_05236100_05264059-D2	CI01000041_00558941_00563881	CI01000041_00558941_00563881-D2	Cg-F_54520	ENSDARP00000136161-D2	ENSONIP00000006088-D7
GO:0006402	CI01000026_10205804_10233324
GO:0046700	CI01000026_10205804_10233324	CI01000034_05236100_05264059-D2	CI01000041_00558941_00563881	CI01000041_00558941_00563881-D2	Cg-F_54520	ENSDARP00000038993	ENSDARP00000038993-D2	ENSDARP00000038993-D3	ENSDARP00000136161-D2	ENSONIP00000006088-D7
GO:0043629	CI01000026_10205804_10233324
GO:0008334	CI01000026_10205804_10233324
GO:0000956	CI01000026_10205804_10233324
GO:0044270	CI01000026_10205804_10233324	CI01000034_05236100_05264059-D2	CI01000041_00558941_00563881	CI01000041_00558941_00563881-D2	Cg-F_54520	ENSDARP00000038993	ENSDARP00000038993-D2	ENSDARP00000038993-D3	ENSDARP00000136161-D2	ENSONIP00000006088-D7
GO:0034660	CI01000026_10205804_10233324
GO:0019439	CI01000026_10205804_10233324	CI01000034_05236100_05264059-D2	CI01000041_00558941_00563881	CI01000041_00558941_00563881-D2	Cg-F_54520	ENSDARP00000038993	ENSDARP00000038993-D2	ENSDARP00000038993-D3	ENSDARP00000136161-D2	ENSONIP00000006088-D7
GO:0031123	CI01000026_10205804_10233324
GO:0031126	CI01000026_10205804_10233324
GO:0005730	CI01000026_10205804_10233324
GO:0031981	CI01000026_10205804_10233324	CI01000041_00527357_00541059	ENSDARP00000023313	ENSDARP00000051277	ENSDARP00000055912-D2	ENSDARP00000088834	ENSDARP00000108658
GO:0070013	CI01000026_10205804_10233324	CI01000041_00527357_00541059	ENSDARP00000023313	ENSDARP00000051277	ENSDARP00000055912-D2	ENSDARP00000088834	ENSDARP00000108658	ENSDARP00000138764	ENSDARP00000138764-D2
GO:0031499	CI01000026_10205804_10233324
GO:0031974	CI01000026_10205804_10233324	CI01000041_00527357_00541059	ENSDARP00000023313	ENSDARP00000051277	ENSDARP00000055912-D2	ENSDARP00000088834	ENSDARP00000108658	ENSDARP00000138764	ENSDARP00000138764-D2
GO:0043233	CI01000026_10205804_10233324	CI01000041_00527357_00541059	ENSDARP00000023313	ENSDARP00000051277	ENSDARP00000055912-D2	ENSDARP00000088834	ENSDARP00000108658	ENSDARP00000138764	ENSDARP00000138764-D2
GO:0070566	CI01000026_10205804_10233324
GO:0004652	CI01000026_10205804_10233324
GO:0042886	CI01000027_01059994_01067301-D2	CI01000310_03776732_03801282-D2	ENSDARP00000002547	ENSDARP00000011221-D2	ENSDARP00000051277	ENSDARP00000068086-D2	ENSDARP00000115027-D2
GO:0051640	CI01000027_01059994_01067301-D2	ENSDARP00000130461-D2
GO:0033059	CI01000027_01059994_01067301-D2
GO:0071705	CI01000027_01059994_01067301-D2	CI01000029_08578097_08583564	CI01000310_03776732_03801282-D2	ENSDARP00000002547	ENSDARP00000011221-D2	ENSDARP00000051277	ENSDARP00000068086-D2	ENSDARP00000081504-D2	ENSDARP00000081504-D3	ENSDARP00000115027-D2	ENSDARP00000139856-D2
GO:0051650	CI01000027_01059994_01067301-D2	ENSDARP00000130461-D2
GO:0032482	CI01000027_01059994_01067301-D2
GO:0033036	CI01000027_01059994_01067301-D2	CI01000168_01110611_01115503	CI01000310_03776732_03801282-D2	CI01000339_06102824_06169802	ENSDARP00000002547	ENSDARP00000011221-D2	ENSDARP00000051277	ENSDARP00000068086-D2	ENSDARP00000115027-D2	ENSDARP00000135534	ENSDARP00000135534-D5
GO:0051875	CI01000027_01059994_01067301-D2
GO:0015833	CI01000027_01059994_01067301-D2	CI01000310_03776732_03801282-D2	ENSDARP00000002547	ENSDARP00000011221-D2	ENSDARP00000051277	ENSDARP00000068086-D2	ENSDARP00000115027-D2
GO:0051648	CI01000027_01059994_01067301-D2	ENSDARP00000130461-D2
GO:0007264	CI01000027_01059994_01067301-D2	CI01000034_01900645_01947187-D2	CI01000039_05651770_05666399	CUFF.18582.1	ENSDARP00000111128-D2
GO:0045184	CI01000027_01059994_01067301-D2	CI01000310_03776732_03801282-D2	ENSDARP00000002547	ENSDARP00000011221-D2	ENSDARP00000051277	ENSDARP00000068086-D2	ENSDARP00000115027-D2
GO:0032401	CI01000027_01059994_01067301-D2
GO:0070727	CI01000027_01059994_01067301-D2	CI01000310_03776732_03801282-D2	ENSDARP00000002547	ENSDARP00000011221-D2	ENSDARP00000051277	ENSDARP00000115027-D2
GO:0051641	CI01000027_01059994_01067301-D2	CI01000310_03776732_03801282-D2	ENSDARP00000002547	ENSDARP00000011221-D2	ENSDARP00000051277	ENSDARP00000115027-D2	ENSDARP00000130461-D2
GO:0007265	CI01000027_01059994_01067301-D2
GO:0046907	CI01000027_01059994_01067301-D2	CI01000310_03776732_03801282-D2	ENSDARP00000002547	ENSDARP00000011221-D2	ENSDARP00000051277	ENSDARP00000115027-D2	ENSDARP00000130461-D2
GO:0043473	CI01000027_01059994_01067301-D2
GO:0006886	CI01000027_01059994_01067301-D2	CI01000310_03776732_03801282-D2	ENSDARP00000002547	ENSDARP00000011221-D2	ENSDARP00000051277	ENSDARP00000115027-D2
GO:0051656	CI01000027_01059994_01067301-D2	ENSDARP00000130461-D2
GO:0051905	CI01000027_01059994_01067301-D2
GO:0051649	CI01000027_01059994_01067301-D2	CI01000310_03776732_03801282-D2	ENSDARP00000002547	ENSDARP00000011221-D2	ENSDARP00000051277	ENSDARP00000115027-D2	ENSDARP00000130461-D2
GO:0032400	CI01000027_01059994_01067301-D2
GO:0008104	CI01000027_01059994_01067301-D2	CI01000310_03776732_03801282-D2	ENSDARP00000002547	ENSDARP00000011221-D2	ENSDARP00000051277	ENSDARP00000068086-D2	ENSDARP00000115027-D2
GO:0051904	CI01000027_01059994_01067301-D2
GO:0015031	CI01000027_01059994_01067301-D2	CI01000310_03776732_03801282-D2	ENSDARP00000002547	ENSDARP00000011221-D2	ENSDARP00000051277	ENSDARP00000068086-D2	ENSDARP00000115027-D2
GO:0034613	CI01000027_01059994_01067301-D2	CI01000310_03776732_03801282-D2	ENSDARP00000002547	ENSDARP00000011221-D2	ENSDARP00000051277	ENSDARP00000115027-D2
GO:0032402	CI01000027_01059994_01067301-D2
GO:0005768	CI01000027_01059994_01067301-D2	ENSDARP00000011221-D2	ENSDARP00000136946
GO:0055037	CI01000027_01059994_01067301-D2
GO:1901880	CI01000028_02211495_02287691-D6	ENSONIP00000016383	ENSXMAP00000012576-D3
GO:0032956	CI01000028_02211495_02287691-D6	ENSONIP00000009304	ENSONIP00000016383	ENSXMAP00000012576-D3
GO:0051129	CI01000028_02211495_02287691-D6	ENSONIP00000005587-D2	ENSONIP00000016383	ENSXMAP00000012576-D3
GO:0035162	CI01000028_02211495_02287691-D6	CI01000304_12076818_12085420-D5	ENSDARP00000023313	ENSONIP00000007823-D8
GO:0030833	CI01000028_02211495_02287691-D6	ENSONIP00000009304	ENSONIP00000016383	ENSXMAP00000012576-D3
GO:0110053	CI01000028_02211495_02287691-D6	ENSONIP00000009304	ENSONIP00000016383	ENSXMAP00000012576-D3
GO:0030835	CI01000028_02211495_02287691-D6	ENSONIP00000016383	ENSXMAP00000012576-D3
GO:0031333	CI01000028_02211495_02287691-D6	ENSONIP00000005587-D2	ENSONIP00000016383	ENSXMAP00000012576-D3
GO:0043254	CI01000028_02211495_02287691-D6	ENSONIP00000005587-D2	ENSONIP00000009304	ENSONIP00000016383	ENSXMAP00000012576-D3
GO:0051493	CI01000028_02211495_02287691-D6	CI01000030_06515001_06525964-D8	ENSONIP00000009304	ENSONIP00000016383	ENSXMAP00000009437-D14	ENSXMAP00000012576-D3
GO:0044087	CI01000028_02211495_02287691-D6	ENSDARP00000104134-D2	ENSONIP00000005587-D2	ENSONIP00000009304	ENSONIP00000016383	ENSXMAP00000012576-D3
GO:0010639	CI01000028_02211495_02287691-D6	ENSONIP00000016383	ENSXMAP00000012576-D3
GO:0043242	CI01000028_02211495_02287691-D6	ENSONIP00000016383	ENSXMAP00000012576-D3
GO:0032970	CI01000028_02211495_02287691-D6	ENSONIP00000009304	ENSONIP00000016383	ENSXMAP00000012576-D3
GO:0051494	CI01000028_02211495_02287691-D6	ENSONIP00000016383	ENSXMAP00000012576-D3
GO:0043244	CI01000028_02211495_02287691-D6	ENSONIP00000016383	ENSXMAP00000012576-D3
GO:0030837	CI01000028_02211495_02287691-D6	ENSONIP00000016383	ENSXMAP00000012576-D3
GO:0051693	CI01000028_02211495_02287691-D6	ENSONIP00000016383	ENSXMAP00000012576-D3
GO:0030832	CI01000028_02211495_02287691-D6	ENSONIP00000009304	ENSONIP00000016383	ENSXMAP00000012576-D3
GO:0048568	CI01000028_02211495_02287691-D6	CI01000062_00250054_00388224-D2	CI01000080_01225510_01237270	CI01000080_01225510_01237270-D2	CI01000304_12076818_12085420-D5	CI01000310_03776732_03801282-D2	CI01000339_06102824_06169802	ENSDARP00000023313	ENSDARP00000024860	ENSDARP00000070001	ENSDARP00000108864-D2	ENSDARP00000141857	ENSONIP00000007823-D8	ENSXMAP00000000991-D2	ENSXMAP00000007977-D2
GO:0032271	CI01000028_02211495_02287691-D6	ENSONIP00000009304	ENSONIP00000016383	ENSXMAP00000012576-D3
GO:1902903	CI01000028_02211495_02287691-D6	ENSONIP00000009304	ENSONIP00000016383	ENSXMAP00000012576-D3
GO:1901879	CI01000028_02211495_02287691-D6	ENSONIP00000016383	ENSXMAP00000012576-D3
GO:1902904	CI01000028_02211495_02287691-D6	ENSONIP00000016383	ENSXMAP00000012576-D3
GO:0008064	CI01000028_02211495_02287691-D6	ENSONIP00000009304	ENSONIP00000016383	ENSXMAP00000012576-D3
GO:0030834	CI01000028_02211495_02287691-D6	ENSONIP00000016383	ENSXMAP00000012576-D3
GO:0032272	CI01000028_02211495_02287691-D6	ENSONIP00000016383	ENSXMAP00000012576-D3
GO:0030863	CI01000028_02211495_02287691-D6	CI01000053_02155757_02202279-D2	ENSDARP00000013812	ENSDARP00000130461-D2	ENSXMAP00000012576-D3
GO:0030864	CI01000028_02211495_02287691-D6	CI01000053_02155757_02202279-D2	ENSDARP00000013812	ENSXMAP00000012576-D3
GO:0044448	CI01000028_02211495_02287691-D6	CI01000053_02155757_02202279-D2	ENSDARP00000013812	ENSDARP00000130461-D2	ENSXMAP00000012576-D3
GO:0099568	CI01000028_02211495_02287691-D6	CI01000053_02155757_02202279-D2	ENSDARP00000008287	ENSDARP00000013812	ENSDARP00000130461-D2	ENSXMAP00000012576-D3
GO:0008091	CI01000028_02211495_02287691-D6	ENSXMAP00000012576-D3
GO:0005938	CI01000028_02211495_02287691-D6	CI01000053_02155757_02202279-D2	ENSDARP00000008287	ENSDARP00000013812	ENSDARP00000130461-D2	ENSXMAP00000012576-D3
GO:0015629	CI01000028_02211495_02287691-D6	CI01000053_02155757_02202279-D2	ENSDARP00000013812	ENSONIP00000012997-D4	ENSORLP00000000809-D3	ENSXMAP00000012576-D3
GO:0043168	CI01000028_02211495_02287691-D6	Cg-F_54520	ENSDARP00000013812
GO:0008289	CI01000028_02211495_02287691-D6	ENSDARP00000011221-D2	ENSDARP00000013812	ENSDARP00000018865-D2	ENSDARP00000024987-D2	ENSONIP00000010421-D6	ENSXMAP00000012576-D3
GO:0005543	CI01000028_02211495_02287691-D6	CI01000053_02155757_02202279-D2	ENSDARP00000011221-D2	ENSDARP00000013812	ENSONIP00000010421-D6	ENSXMAP00000012576-D3
GO:0015697	CI01000029_08578097_08583564
GO:0015695	CI01000029_08578097_08583564	ENSDARP00000139856-D2
GO:0015696	CI01000029_08578097_08583564
GO:0006812	CI01000029_08578097_08583564	CI01000055_05737650_05746790	CI01000082_03460478_03466764	ENSDARP00000054976	ENSDARP00000139856-D2
GO:0051181	CI01000029_08578097_08583564	ENSDARP00000081504-D2	ENSDARP00000081504-D3	ENSDARP00000139856-D2
GO:0005740	CI01000029_08578097_08583564	ENSDARP00000051643	ENSDARP00000139856-D2
GO:0031975	CI01000029_08578097_08583564	ENSDARP00000051277	ENSDARP00000051643	ENSDARP00000139856-D2
GO:0005743	CI01000029_08578097_08583564	ENSDARP00000051643	ENSDARP00000139856-D2
GO:0005739	CI01000029_08578097_08583564	CI01000204_00239583_00263369	ENSDARP00000009474-D2	ENSDARP00000051643	ENSDARP00000092744	ENSDARP00000092744-D2	ENSDARP00000103510-D2	ENSDARP00000118542-D2	ENSDARP00000135534	ENSDARP00000135534-D5	ENSDARP00000138764	ENSDARP00000138764-D2	ENSDARP00000139856-D2
GO:0031966	CI01000029_08578097_08583564	ENSDARP00000051643	ENSDARP00000139856-D2
GO:0031967	CI01000029_08578097_08583564	ENSDARP00000051277	ENSDARP00000051643	ENSDARP00000139856-D2
GO:0019866	CI01000029_08578097_08583564	ENSDARP00000051643	ENSDARP00000139856-D2
GO:0044429	CI01000029_08578097_08583564	ENSDARP00000051643	ENSDARP00000138764	ENSDARP00000138764-D2	ENSDARP00000139856-D2
GO:0015651	CI01000029_08578097_08583564
GO:0031347	CI01000030_02209412_02219363	ENSDARP00000020711	ENSDARP00000141857
GO:0080134	CI01000030_02209412_02219363	ENSDARP00000020711	ENSDARP00000141857
GO:0032101	CI01000030_02209412_02219363	ENSDARP00000141857
GO:0050727	CI01000030_02209412_02219363
GO:0071391	CI01000030_06143122_06149273
GO:0031214	CI01000030_06143122_06149273
GO:0042475	CI01000030_06143122_06149273
GO:0070166	CI01000030_06143122_06149273
GO:0097186	CI01000030_06143122_06149273
GO:0042476	CI01000030_06143122_06149273
GO:0034505	CI01000030_06143122_06149273
GO:0048646	CI01000030_06143122_06149273	CI01000034_03151977_03170691	CI01000036_01428324_01454913-D2	CI01000062_00250054_00388224-D2	CI01000070_02016971_02021321	CI01000070_02016971_02021321-D2	CI01000339_06102824_06169802	ENSDARP00000024947	ENSDARP00000024947-D2	ENSDARP00000070001	ENSDARP00000082979	ENSDARP00000108658	ENSDARP00000135745	ENSDARP00000141857	ENSONIP00000012997-D4	ENSXMAP00000018542-D4
GO:0043627	CI01000030_06143122_06149273
GO:0009887	CI01000030_06143122_06149273	CI01000062_00250054_00388224-D2	CI01000310_03776732_03801282-D2	CI01000327_02801178_02807128-D2	CI01000339_06102824_06169802	ENSDARP00000024860	ENSDARP00000049550-D2	ENSDARP00000070001	ENSDARP00000077055-D2	ENSDARP00000108658	ENSDARP00000108864-D2	ENSXMAP00000000991-D2	ENSXMAP00000007977-D2
GO:0004175	CI01000030_06515001_06525964-D8	ENSDARP00000072127	ENSORLP00000007597-D3	ENSXMAP00000009437-D14
GO:0008234	CI01000030_06515001_06525964-D8	ENSXMAP00000009437-D14
GO:0004197	CI01000030_06515001_06525964-D8	ENSXMAP00000009437-D14
GO:0004198	CI01000030_06515001_06525964-D8	ENSXMAP00000009437-D14
GO:0019221	CI01000030_06747047_06752255	ENSDARP00000135534	ENSDARP00000135534-D5
GO:0007166	CI01000030_06747047_06752255	CI01000034_03151977_03170691	CI01000036_01428324_01454913-D2	CI01000055_01906064_01914629-D2	CI01000365_00275086_00325578-D2	CI01000365_00275086_00325578-D3	ENSDARP00000051277	ENSDARP00000108864-D2	ENSDARP00000135534	ENSDARP00000135534-D5	ENSORLP00000019643-D2	ENSXMAP00000018542-D4
GO:0070098	CI01000030_06747047_06752255
GO:0042379	CI01000030_06747047_06752255
GO:0008009	CI01000030_06747047_06752255
GO:0001664	CI01000030_06747047_06752255
GO:0006541	CI01000030_08159242_08166884
GO:1901605	CI01000030_08159242_08166884	ENSDARP00000003030	ENSDARP00000121987-D2
GO:0009064	CI01000030_08159242_08166884
GO:0006520	CI01000030_08159242_08166884	ENSDARP00000003030	ENSDARP00000121987-D2	ENSDARP00000139005-D2
GO:0016811	CI01000030_08159242_08166884
GO:0016810	CI01000030_08159242_08166884	CI01000304_07927790_07957821	ENSDARP00000094181
GO:0004359	CI01000030_08159242_08166884
GO:0005201	CI01000034_02010544_02026521-D2	ENSDARP00000003177
GO:0008283	CI01000034_03151977_03170691	CI01000036_01428324_01454913-D2	ENSDARP00000130583-D2	ENSDARP00000141857
GO:0009611	CI01000034_03151977_03170691	CI01000327_02801178_02807128-D2	ENSDARP00000070001	ENSDARP00000077055-D2	ENSDARP00000141857	ENSXMAP00000018542-D4
GO:0001568	CI01000034_03151977_03170691	CI01000036_01428324_01454913-D2	CI01000062_00250054_00388224-D2	CI01000339_06102824_06169802	ENSDARP00000135745	ENSONIP00000022112-D6	ENSXMAP00000007977-D2	ENSXMAP00000018542-D4
GO:0035295	CI01000034_03151977_03170691	CI01000036_01428324_01454913-D2	CI01000070_02016971_02021321	CI01000070_02016971_02021321-D2	CI01000147_00652801_00655258-D2	CI01000339_06102824_06169802	ENSDARP00000070001	ENSDARP00000135745	ENSONIP00000022112-D6	ENSXMAP00000000991-D2	ENSXMAP00000007977-D2	ENSXMAP00000018542-D4
GO:0007596	CI01000034_03151977_03170691
GO:0001525	CI01000034_03151977_03170691	CI01000036_01428324_01454913-D2	CI01000339_06102824_06169802	ENSDARP00000135745	ENSXMAP00000018542-D4
GO:0035239	CI01000034_03151977_03170691	CI01000036_01428324_01454913-D2	CI01000339_06102824_06169802	ENSDARP00000070001	ENSDARP00000135745	ENSONIP00000022112-D6	ENSXMAP00000007977-D2	ENSXMAP00000018542-D4
GO:0050817	CI01000034_03151977_03170691
GO:0001935	CI01000034_03151977_03170691	CI01000036_01428324_01454913-D2
GO:0048514	CI01000034_03151977_03170691	CI01000036_01428324_01454913-D2	CI01000339_06102824_06169802	ENSDARP00000135745	ENSONIP00000022112-D6	ENSXMAP00000007977-D2	ENSXMAP00000018542-D4
GO:0050673	CI01000034_03151977_03170691	CI01000036_01428324_01454913-D2
GO:0072358	CI01000034_03151977_03170691	CI01000036_01428324_01454913-D2	CI01000062_00250054_00388224-D2	CI01000339_06102824_06169802	ENSDARP00000135745	ENSONIP00000022112-D6	ENSXMAP00000007977-D2	ENSXMAP00000018542-D4
GO:0007229	CI01000034_03151977_03170691	CI01000036_01428324_01454913-D2	CI01000365_00275086_00325578-D2	CI01000365_00275086_00325578-D3
GO:0001944	CI01000034_03151977_03170691	CI01000036_01428324_01454913-D2	CI01000062_00250054_00388224-D2	CI01000339_06102824_06169802	ENSDARP00000135745	ENSONIP00000022112-D6	ENSXMAP00000007977-D2	ENSXMAP00000018542-D4
GO:0007599	CI01000034_03151977_03170691
GO:0042060	CI01000034_03151977_03170691	CI01000327_02801178_02807128-D2	ENSDARP00000070001	ENSDARP00000077055-D2	ENSDARP00000141857	ENSXMAP00000018542-D4
GO:0050878	CI01000034_03151977_03170691
GO:0072359	CI01000034_03151977_03170691	CI01000036_01428324_01454913-D2	CI01000062_00250054_00388224-D2	CI01000339_06102824_06169802	ENSDARP00000024947	ENSDARP00000024947-D2	ENSDARP00000108658	ENSDARP00000135745	ENSDARP00000141857	ENSONIP00000022112-D6	ENSXMAP00000007977-D2	ENSXMAP00000018542-D4
GO:0022610	CI01000034_03151977_03170691	CI01000036_01428324_01454913-D2	CI01000060_00281612_00291567	CI01000365_00275086_00325578-D2	CI01000365_00275086_00325578-D3	ENSDARP00000003376-D2	ENSDARP00000024860	ENSDARP00000099877-D9	ENSDARP00000104134-D2	ENSDARP00000120705-D2	ENSDARP00000136946	ENSONIP00000015206	ENSXMAP00000005056-D8	ENSXMAP00000007977	ENSXMAP00000007977-D2
GO:0007155	CI01000034_03151977_03170691	CI01000036_01428324_01454913-D2	CI01000060_00281612_00291567	CI01000365_00275086_00325578-D2	CI01000365_00275086_00325578-D3	ENSDARP00000003376-D2	ENSDARP00000024860	ENSDARP00000099877-D9	ENSDARP00000104134-D2	ENSDARP00000120705-D2	ENSDARP00000136946	ENSONIP00000015206	ENSXMAP00000005056-D8	ENSXMAP00000007977	ENSXMAP00000007977-D2
GO:0043235	CI01000034_03151977_03170691	CI01000036_01428324_01454913-D2	CI01000365_00275086_00325578-D2	CI01000365_00275086_00325578-D3	ENSDARP00000108864-D2	ENSXMAP00000018542-D4
GO:0098636	CI01000034_03151977_03170691	CI01000036_01428324_01454913-D2	CI01000365_00275086_00325578-D2	CI01000365_00275086_00325578-D3
GO:0098802	CI01000034_03151977_03170691	CI01000036_01428324_01454913-D2	CI01000365_00275086_00325578-D2	CI01000365_00275086_00325578-D3
GO:0008305	CI01000034_03151977_03170691	CI01000036_01428324_01454913-D2	CI01000365_00275086_00325578-D2	CI01000365_00275086_00325578-D3
GO:0098797	CI01000034_03151977_03170691	CI01000036_01428324_01454913-D2	CI01000365_00275086_00325578-D2	CI01000365_00275086_00325578-D3
GO:0006085	CI01000034_05236100_05264059	CI01000034_05236100_05264059-D2	ENSDARP00000090875-D2
GO:0072350	CI01000034_05236100_05264059	CI01000034_05236100_05264059-D2	CI01000204_00239583_00263369	ENSDARP00000009474-D2
GO:0006084	CI01000034_05236100_05264059	CI01000034_05236100_05264059-D2	ENSDARP00000090875-D2
GO:0016999	CI01000034_05236100_05264059	CI01000034_05236100_05264059-D2	CI01000204_00239583_00263369	ENSDARP00000009474-D2	ENSDARP00000090875-D2
GO:0017144	CI01000034_05236100_05264059	CI01000034_05236100_05264059-D2	CI01000041_00558941_00563881	CI01000041_00558941_00563881-D2	CI01000127_02089452_02099016	CI01000127_02089452_02099016-D2	CI01000204_00239583_00263369	Cg-F_54520	ENSDARP00000009474-D2	ENSDARP00000090875-D2	ENSDARP00000136161-D2	ENSONIP00000006088-D7	ENSORLP00000018647
GO:0006101	CI01000034_05236100_05264059	CI01000034_05236100_05264059-D2	CI01000204_00239583_00263369	ENSDARP00000009474-D2
GO:0009346	CI01000034_05236100_05264059	CI01000034_05236100_05264059-D2
GO:0003878	CI01000034_05236100_05264059
GO:0046912	CI01000034_05236100_05264059	CI01000034_05236100_05264059-D2
GO:0009187	CI01000034_05236100_05264059-D2
GO:0009214	CI01000034_05236100_05264059-D2
GO:0046434	CI01000034_05236100_05264059-D2	CI01000041_00558941_00563881	CI01000041_00558941_00563881-D2	Cg-F_54520	ENSDARP00000136161-D2	ENSONIP00000006088-D7
GO:1901292	CI01000034_05236100_05264059-D2	CI01000041_00558941_00563881	CI01000041_00558941_00563881-D2	Cg-F_54520	ENSDARP00000136161-D2	ENSONIP00000006088-D7
GO:0009166	CI01000034_05236100_05264059-D2	CI01000041_00558941_00563881	CI01000041_00558941_00563881-D2	Cg-F_54520	ENSDARP00000136161-D2	ENSONIP00000006088-D7
GO:0043169	CI01000034_05236100_05264059-D2
GO:0008081	CI01000034_05236100_05264059-D2	CUFF.18582.1	ENSONIP00000023796
GO:0004112	CI01000034_05236100_05264059-D2	ENSONIP00000023796
GO:0004113	CI01000034_05236100_05264059-D2
GO:0003878	CI01000034_05236100_05264059-D2
GO:0005976	CI01000034_05853721_05866514	CUFF.7114.1	ENSDARP00000129923-D2	ENSONIP00000016412-D3	ENSXMAP00000011829
GO:0009250	CI01000034_05853721_05866514	ENSXMAP00000011829
GO:0044262	CI01000034_05853721_05866514	CUFF.7114.1	ENSDARP00000129923-D2	ENSONIP00000016412-D3	ENSXMAP00000011829
GO:0016051	CI01000034_05853721_05866514	ENSDARP00000134228-D2	ENSONIP00000016412-D3	ENSXMAP00000011829
GO:0000271	CI01000034_05853721_05866514	ENSONIP00000016412-D3	ENSXMAP00000011829
GO:0033692	CI01000034_05853721_05866514	ENSONIP00000016412-D3	ENSXMAP00000011829
GO:0005978	CI01000034_05853721_05866514	ENSXMAP00000011829
GO:0006091	CI01000034_05853721_05866514	CI01000041_00558941_00563881	CI01000041_00558941_00563881-D2	CI01000204_00239583_00263369	CUFF.7114.1	Cg-F_54520	ENSDARP00000009474-D2	ENSDARP00000129923-D2	ENSDARP00000136161-D2	ENSONIP00000006088-D7	ENSXMAP00000011829
GO:0055114	CI01000034_05853721_05866514	CI01000204_00239583_00263369	CUFF.7114.1	Cg-F_54520	ENSDARP00000009474-D2	ENSDARP00000038993	ENSDARP00000038993-D2	ENSDARP00000038993-D3	ENSDARP00000129923-D2	ENSORLP00000018647	ENSXMAP00000011829
GO:0044264	CI01000034_05853721_05866514	CUFF.7114.1	ENSDARP00000129923-D2	ENSONIP00000016412-D3	ENSXMAP00000011829
GO:0006112	CI01000034_05853721_05866514	CUFF.7114.1	ENSDARP00000129923-D2	ENSXMAP00000011829
GO:0005977	CI01000034_05853721_05866514	CUFF.7114.1	ENSDARP00000129923-D2	ENSXMAP00000011829
GO:0015980	CI01000034_05853721_05866514	CI01000204_00239583_00263369	CUFF.7114.1	ENSDARP00000009474-D2	ENSDARP00000129923-D2	ENSXMAP00000011829
GO:0006073	CI01000034_05853721_05866514	CUFF.7114.1	ENSDARP00000129923-D2	ENSXMAP00000011829
GO:0044042	CI01000034_05853721_05866514	CUFF.7114.1	ENSDARP00000129923-D2	ENSXMAP00000011829
GO:0034637	CI01000034_05853721_05866514	ENSONIP00000016412-D3	ENSXMAP00000011829
GO:0035251	CI01000034_05853721_05866514	ENSXMAP00000011829
GO:0046527	CI01000034_05853721_05866514	ENSXMAP00000011829
GO:0019901	CI01000034_05853721_05866514	CI01000152_01892421_01893463-D2	ENSDARP00000008287
GO:0004373	CI01000034_05853721_05866514	ENSXMAP00000011829
GO:0019900	CI01000034_05853721_05866514	CI01000152_01892421_01893463-D2	ENSDARP00000008287
GO:0009952	CI01000036_01428324_01454913-D2	CI01000062_00250054_00388224-D2	CI01000327_02801178_02807128-D2	ENSDARP00000023313	ENSDARP00000070001	ENSDARP00000141857
GO:0016477	CI01000036_01428324_01454913-D2	CI01000339_06102824_06169802	ENSDARP00000108864-D2	ENSXMAP00000000991-D2	ENSXMAP00000007977-D2
GO:0090245	CI01000036_01428324_01454913-D2
GO:0040007	CI01000036_01428324_01454913-D2	CI01000070_02016971_02021321	CI01000070_02016971_02021321-D2	CI01000327_02801178_02807128-D2	ENSDARP00000068086-D2	ENSDARP00000070001	ENSDARP00000141857
GO:0048589	CI01000036_01428324_01454913-D2	CI01000070_02016971_02021321	CI01000070_02016971_02021321-D2	CI01000327_02801178_02807128-D2	ENSDARP00000068086-D2	ENSDARP00000070001	ENSDARP00000141857
GO:0003002	CI01000036_01428324_01454913-D2	CI01000062_00250054_00388224-D2	CI01000327_02801178_02807128-D2	ENSDARP00000023313	ENSDARP00000070001	ENSDARP00000141857
GO:0051674	CI01000036_01428324_01454913-D2	CI01000339_06102824_06169802	ENSDARP00000108864-D2	ENSONIP00000009304	ENSXMAP00000000991-D2	ENSXMAP00000007977-D2
GO:0061053	CI01000036_01428324_01454913-D2	CI01000062_00250054_00388224-D2	ENSDARP00000024860	ENSDARP00000051277	ENSDARP00000070001	ENSDARP00000141857	ENSXMAP00000007977-D2
GO:0009792	CI01000036_01428324_01454913-D2	CI01000053_02155757_02202279-D2	CI01000062_00250054_00388224-D2	CI01000310_03776732_03801282-D2	CI01000339_06102824_06169802	ENSDARP00000013812	ENSDARP00000049550-D2	ENSDARP00000070001	ENSDARP00000095445	ENSDARP00000108864-D2	ENSDARP00000141857	ENSXMAP00000000991-D2
GO:0042074	CI01000036_01428324_01454913-D2
GO:0060560	CI01000036_01428324_01454913-D2	ENSDARP00000068086-D2
GO:0070121	CI01000036_01428324_01454913-D2
GO:0048870	CI01000036_01428324_01454913-D2	CI01000339_06102824_06169802	ENSDARP00000108864-D2	ENSONIP00000009304	ENSXMAP00000000991-D2	ENSXMAP00000007977-D2
GO:0001667	CI01000036_01428324_01454913-D2	ENSDARP00000108864-D2	ENSXMAP00000000991-D2
GO:0007389	CI01000036_01428324_01454913-D2	CI01000062_00250054_00388224-D2	CI01000327_02801178_02807128-D2	ENSDARP00000023313	ENSDARP00000070001	ENSDARP00000141857
GO:0001756	CI01000036_01428324_01454913-D2	CI01000062_00250054_00388224-D2	ENSDARP00000070001	ENSDARP00000141857
GO:0043009	CI01000036_01428324_01454913-D2	CI01000053_02155757_02202279-D2	CI01000062_00250054_00388224-D2	CI01000310_03776732_03801282-D2	CI01000339_06102824_06169802	ENSDARP00000013812	ENSDARP00000049550-D2	ENSDARP00000070001	ENSDARP00000095445	ENSDARP00000108864-D2	ENSDARP00000141857	ENSXMAP00000000991-D2
GO:0035282	CI01000036_01428324_01454913-D2	CI01000062_00250054_00388224-D2	ENSDARP00000070001	ENSDARP00000141857
GO:0003401	CI01000036_01428324_01454913-D2
GO:0043087	CI01000039_05651770_05666399	ENSDARP00000045390	ENSDARP00000115027-D2	ENSXMAP00000018542-D4
GO:0051345	CI01000039_05651770_05666399	CI01000053_02155757_02202279-D2	ENSDARP00000013812	ENSDARP00000045390	ENSDARP00000115027-D2	ENSDARP00000118542-D2
GO:0051336	CI01000039_05651770_05666399	CI01000053_02155757_02202279-D2	ENSDARP00000013812	ENSDARP00000045390	ENSDARP00000115027-D2	ENSDARP00000118542-D2	ENSXMAP00000018542-D4
GO:0050790	CI01000039_05651770_05666399	CI01000053_02155757_02202279-D2	CI01000152_01892421_01893463-D2	ENSDARP00000013812	ENSDARP00000045390	ENSDARP00000115027-D2	ENSDARP00000118542-D2	ENSDARP00000135534	ENSDARP00000135534-D5	ENSXMAP00000018542-D4
GO:0043547	CI01000039_05651770_05666399	ENSDARP00000045390	ENSDARP00000115027-D2
GO:0043085	CI01000039_05651770_05666399	CI01000053_02155757_02202279-D2	ENSDARP00000013812	ENSDARP00000045390	ENSDARP00000115027-D2	ENSDARP00000118542-D2	ENSDARP00000135534	ENSDARP00000135534-D5
GO:0065009	CI01000039_05651770_05666399	CI01000053_02155757_02202279-D2	CI01000152_01892421_01893463-D2	ENSDARP00000013812	ENSDARP00000045390	ENSDARP00000115027-D2	ENSDARP00000118542-D2	ENSDARP00000135534	ENSDARP00000135534-D5	ENSONIP00000007255	ENSXMAP00000018542-D4
GO:0044093	CI01000039_05651770_05666399	CI01000053_02155757_02202279-D2	ENSDARP00000013812	ENSDARP00000045390	ENSDARP00000115027-D2	ENSDARP00000118542-D2	ENSDARP00000135534	ENSDARP00000135534-D5
GO:0005088	CI01000039_05651770_05666399	CI01000086_02152113_02180258	ENSORLP00000007279-D2
GO:0017016	CI01000039_05651770_05666399	CI01000086_02152113_02180258	ENSDARP00000008287	ENSDARP00000045390	ENSDARP00000051277	ENSDARP00000109526-D3	ENSDARP00000115027-D2	ENSDARP00000130461-D2	ENSORLP00000007279-D2
GO:0031267	CI01000039_05651770_05666399	CI01000086_02152113_02180258	ENSDARP00000008287	ENSDARP00000045390	ENSDARP00000051277	ENSDARP00000109526-D3	ENSDARP00000115027-D2	ENSDARP00000130461-D2	ENSORLP00000007279-D2
GO:0042176	CI01000039_08160613_08163045	CI01000055_01906064_01914629-D2	ENSONIP00000007255
GO:0006511	CI01000039_08160613_08163045	CI01000304_12076818_12085420-D5	ENSONIP00000007255
GO:1903050	CI01000039_08160613_08163045	CI01000055_01906064_01914629-D2
GO:1903364	CI01000039_08160613_08163045	CI01000055_01906064_01914629-D2
GO:0009894	CI01000039_08160613_08163045	CI01000055_01906064_01914629-D2	CI01000066_00730057_00737661	ENSONIP00000007255
GO:0032434	CI01000039_08160613_08163045	CI01000055_01906064_01914629-D2
GO:0032270	CI01000039_08160613_08163045	CI01000053_02155757_02202279-D2	CI01000055_01906064_01914629-D2	ENSDARP00000013812	ENSDARP00000118542-D2	ENSDARP00000135534	ENSDARP00000135534-D5	ENSDARP00000135745
GO:0031325	CI01000039_08160613_08163045	CI01000053_02155757_02202279-D2	CI01000055_01906064_01914629-D2	CI01000066_00730057_00737661	ENSDARP00000013812	ENSDARP00000043555	ENSDARP00000043555-D2	ENSDARP00000049550-D2	ENSDARP00000108658	ENSDARP00000118542-D2	ENSDARP00000135534	ENSDARP00000135534-D5	ENSDARP00000135745
GO:1903362	CI01000039_08160613_08163045	CI01000055_01906064_01914629-D2
GO:2000060	CI01000039_08160613_08163045	CI01000055_01906064_01914629-D2
GO:0009896	CI01000039_08160613_08163045	CI01000055_01906064_01914629-D2	CI01000066_00730057_00737661	ENSONIP00000007255
GO:0030162	CI01000039_08160613_08163045	CI01000053_02155757_02202279-D2	CI01000055_01906064_01914629-D2	ENSDARP00000013812	ENSDARP00000118542-D2
GO:2000058	CI01000039_08160613_08163045	CI01000055_01906064_01914629-D2
GO:0031331	CI01000039_08160613_08163045	CI01000055_01906064_01914629-D2	CI01000066_00730057_00737661
GO:0045732	CI01000039_08160613_08163045	CI01000055_01906064_01914629-D2	ENSONIP00000007255
GO:1901800	CI01000039_08160613_08163045	CI01000055_01906064_01914629-D2
GO:0048518	CI01000039_08160613_08163045	CI01000053_02155757_02202279-D2	CI01000055_01906064_01914629-D2	CI01000066_00730057_00737661	ENSDARP00000013812	ENSDARP00000020711	ENSDARP00000043555	ENSDARP00000043555-D2	ENSDARP00000049550-D2	ENSDARP00000104134-D2	ENSDARP00000108658	ENSDARP00000118542-D2	ENSDARP00000128158	ENSDARP00000130461-D2	ENSDARP00000135534	ENSDARP00000135534-D5	ENSDARP00000135745	ENSDARP00000136205	ENSONIP00000007255	ENSONIP00000009304	ENSONIP00000016383	ENSORLP00000002967	ENSXMAP00000018542-D4
GO:0048522	CI01000039_08160613_08163045	CI01000053_02155757_02202279-D2	CI01000055_01906064_01914629-D2	CI01000066_00730057_00737661	ENSDARP00000013812	ENSDARP00000020711	ENSDARP00000043555	ENSDARP00000043555-D2	ENSDARP00000049550-D2	ENSDARP00000104134-D2	ENSDARP00000108658	ENSDARP00000118542-D2	ENSDARP00000128158	ENSDARP00000130461-D2	ENSDARP00000135534	ENSDARP00000135534-D5	ENSDARP00000135745	ENSDARP00000136205	ENSONIP00000009304	ENSONIP00000016383	ENSXMAP00000018542-D4
GO:0009893	CI01000039_08160613_08163045	CI01000053_02155757_02202279-D2	CI01000055_01906064_01914629-D2	CI01000066_00730057_00737661	ENSDARP00000013812	ENSDARP00000043555	ENSDARP00000043555-D2	ENSDARP00000049550-D2	ENSDARP00000108658	ENSDARP00000118542-D2	ENSDARP00000135534	ENSDARP00000135534-D5	ENSDARP00000135745	ENSONIP00000007255
GO:0061136	CI01000039_08160613_08163045	CI01000055_01906064_01914629-D2
GO:0000209	CI01000039_08160613_08163045	CI01000304_12076818_12085420-D5	ENSONIP00000007255
GO:0045862	CI01000039_08160613_08163045	CI01000053_02155757_02202279-D2	CI01000055_01906064_01914629-D2	ENSDARP00000013812	ENSDARP00000118542-D2
GO:1903052	CI01000039_08160613_08163045	CI01000055_01906064_01914629-D2
GO:0051247	CI01000039_08160613_08163045	CI01000053_02155757_02202279-D2	CI01000055_01906064_01914629-D2	ENSDARP00000013812	ENSDARP00000118542-D2	ENSDARP00000135534	ENSDARP00000135534-D5	ENSDARP00000135745	ENSONIP00000007255
GO:0051173	CI01000039_08160613_08163045	CI01000053_02155757_02202279-D2	CI01000055_01906064_01914629-D2	ENSDARP00000013812	ENSDARP00000043555	ENSDARP00000043555-D2	ENSDARP00000049550-D2	ENSDARP00000108658	ENSDARP00000118542-D2	ENSDARP00000135534	ENSDARP00000135534-D5	ENSDARP00000135745	ENSONIP00000007255
GO:0010604	CI01000039_08160613_08163045	CI01000053_02155757_02202279-D2	CI01000055_01906064_01914629-D2	ENSDARP00000013812	ENSDARP00000043555	ENSDARP00000043555-D2	ENSDARP00000049550-D2	ENSDARP00000108658	ENSDARP00000118542-D2	ENSDARP00000135534	ENSDARP00000135534-D5	ENSDARP00000135745	ENSONIP00000007255
GO:0031329	CI01000039_08160613_08163045	CI01000055_01906064_01914629-D2	CI01000066_00730057_00737661
GO:0032436	CI01000039_08160613_08163045	CI01000055_01906064_01914629-D2
GO:0000151	CI01000039_08160613_08163045
GO:1990234	CI01000039_08160613_08163045	CI01000204_00239583_00263369	Cg-F_54520	ENSDARP00000009474-D2
GO:0061659	CI01000039_08160613_08163045	CI01000046_06077232_06091190-D2	CI01000304_12076818_12085420-D5	ENSONIP00000007255
GO:0004842	CI01000039_08160613_08163045	CI01000046_06077232_06091190-D2	CI01000304_12076818_12085420-D5	ENSONIP00000007255
GO:0044390	CI01000039_08160613_08163045
GO:0061630	CI01000039_08160613_08163045	CI01000046_06077232_06091190-D2	CI01000304_12076818_12085420-D5	ENSONIP00000007255
GO:0019787	CI01000039_08160613_08163045	CI01000046_06077232_06091190-D2	CI01000304_12076818_12085420-D5	ENSONIP00000007255
GO:0031624	CI01000039_08160613_08163045
GO:0050684	CI01000041_00527357_00541059	ENSDARP00000088834
GO:1903311	CI01000041_00527357_00541059	ENSDARP00000088834
GO:0048024	CI01000041_00527357_00541059	ENSDARP00000088834
GO:0043484	CI01000041_00527357_00541059	ENSDARP00000088834
GO:0000381	CI01000041_00527357_00541059	ENSDARP00000088834
GO:0045292	CI01000041_00527357_00541059
GO:0005654	CI01000041_00527357_00541059	ENSDARP00000088834
GO:0016604	CI01000041_00527357_00541059
GO:0005875	CI01000041_00527357_00541059	ENSDARP00000058857
GO:0044451	CI01000041_00527357_00541059
GO:0016607	CI01000041_00527357_00541059
GO:0030286	CI01000041_00527357_00541059
GO:0030388	CI01000041_00558941_00563881	CI01000041_00558941_00563881-D2	Cg-F_54520	ENSONIP00000006088-D7
GO:0019359	CI01000041_00558941_00563881	CI01000041_00558941_00563881-D2	Cg-F_54520	ENSDARP00000069804	ENSDARP00000136161-D2	ENSONIP00000006088-D7
GO:0019362	CI01000041_00558941_00563881	CI01000041_00558941_00563881-D2	Cg-F_54520	ENSDARP00000069804	ENSDARP00000136161-D2	ENSONIP00000006088-D7
GO:0009141	CI01000041_00558941_00563881	CI01000041_00558941_00563881-D2	Cg-F_54520	ENSDARP00000136161-D2	ENSONIP00000006088-D7
GO:0009145	CI01000041_00558941_00563881	CI01000041_00558941_00563881-D2	Cg-F_54520	ENSDARP00000136161-D2	ENSONIP00000006088-D7
GO:0006757	CI01000041_00558941_00563881	CI01000041_00558941_00563881-D2	Cg-F_54520	ENSDARP00000136161-D2	ENSONIP00000006088-D7
GO:0006096	CI01000041_00558941_00563881	CI01000041_00558941_00563881-D2	Cg-F_54520	ENSDARP00000136161-D2	ENSONIP00000006088-D7
GO:0046939	CI01000041_00558941_00563881	CI01000041_00558941_00563881-D2	Cg-F_54520	ENSDARP00000136161-D2	ENSONIP00000006088-D7
GO:0042866	CI01000041_00558941_00563881	CI01000041_00558941_00563881-D2	Cg-F_54520	ENSDARP00000136161-D2	ENSONIP00000006088-D7
GO:0006090	CI01000041_00558941_00563881	CI01000041_00558941_00563881-D2	Cg-F_54520	ENSDARP00000092744	ENSDARP00000092744-D2	ENSDARP00000134228-D2	ENSDARP00000136161-D2	ENSONIP00000006088-D7
GO:0009142	CI01000041_00558941_00563881	CI01000041_00558941_00563881-D2	Cg-F_54520	ENSDARP00000136161-D2	ENSONIP00000006088-D7
GO:0006754	CI01000041_00558941_00563881	CI01000041_00558941_00563881-D2	Cg-F_54520	ENSDARP00000136161-D2	ENSONIP00000006088-D7
GO:0009185	CI01000041_00558941_00563881	CI01000041_00558941_00563881-D2	Cg-F_54520	ENSDARP00000136161-D2	ENSONIP00000006088-D7
GO:0072524	CI01000041_00558941_00563881	CI01000041_00558941_00563881-D2	Cg-F_54520	ENSDARP00000069804	ENSDARP00000136161-D2	ENSONIP00000006088-D7
GO:0009201	CI01000041_00558941_00563881	CI01000041_00558941_00563881-D2	Cg-F_54520	ENSDARP00000136161-D2	ENSONIP00000006088-D7
GO:0009199	CI01000041_00558941_00563881	CI01000041_00558941_00563881-D2	Cg-F_54520	ENSDARP00000136161-D2	ENSONIP00000006088-D7
GO:0016052	CI01000041_00558941_00563881	CI01000041_00558941_00563881-D2	Cg-F_54520	ENSDARP00000136161-D2	ENSONIP00000006088-D7
GO:0046031	CI01000041_00558941_00563881	CI01000041_00558941_00563881-D2	Cg-F_54520	ENSDARP00000136161-D2	ENSONIP00000006088-D7
GO:0046034	CI01000041_00558941_00563881	CI01000041_00558941_00563881-D2	Cg-F_54520	ENSDARP00000136161-D2	ENSONIP00000006088-D7
GO:0009132	CI01000041_00558941_00563881	CI01000041_00558941_00563881-D2	Cg-F_54520	ENSDARP00000136161-D2	ENSONIP00000006088-D7
GO:0009179	CI01000041_00558941_00563881	CI01000041_00558941_00563881-D2	Cg-F_54520	ENSDARP00000136161-D2	ENSONIP00000006088-D7
GO:0019363	CI01000041_00558941_00563881	CI01000041_00558941_00563881-D2	Cg-F_54520	ENSDARP00000069804	ENSDARP00000136161-D2	ENSONIP00000006088-D7
GO:0009135	CI01000041_00558941_00563881	CI01000041_00558941_00563881-D2	Cg-F_54520	ENSDARP00000136161-D2	ENSONIP00000006088-D7
GO:0006733	CI01000041_00558941_00563881	CI01000041_00558941_00563881-D2	Cg-F_54520	ENSDARP00000051643	ENSDARP00000069804	ENSDARP00000136161-D2	ENSONIP00000006088-D7
GO:0072525	CI01000041_00558941_00563881	CI01000041_00558941_00563881-D2	Cg-F_54520	ENSDARP00000069804	ENSDARP00000136161-D2	ENSONIP00000006088-D7
GO:0046496	CI01000041_00558941_00563881	CI01000041_00558941_00563881-D2	Cg-F_54520	ENSDARP00000069804	ENSDARP00000136161-D2	ENSONIP00000006088-D7
GO:0009206	CI01000041_00558941_00563881	CI01000041_00558941_00563881-D2	Cg-F_54520	ENSDARP00000136161-D2	ENSONIP00000006088-D7
GO:0009144	CI01000041_00558941_00563881	CI01000041_00558941_00563881-D2	Cg-F_54520	ENSDARP00000136161-D2	ENSONIP00000006088-D7
GO:0006165	CI01000041_00558941_00563881	CI01000041_00558941_00563881-D2	Cg-F_54520	ENSDARP00000136161-D2	ENSONIP00000006088-D7
GO:0009205	CI01000041_00558941_00563881	CI01000041_00558941_00563881-D2	Cg-F_54520	ENSDARP00000136161-D2	ENSONIP00000006088-D7
GO:0016832	CI01000041_00558941_00563881
GO:0016830	CI01000041_00558941_00563881	CI01000041_00558941_00563881-D2	ENSONIP00000006088-D7
GO:0004332	CI01000041_00558941_00563881	CI01000041_00558941_00563881-D2	ENSONIP00000006088-D7
GO:0016832	CI01000041_00558941_00563881-D2	ENSONIP00000006088-D7
GO:0000981	CI01000047_01114782_01116379-D4	CI01000070_02016971_02021321	CI01000070_02016971_02021321-D2	CI01000315_00300283_00302094	CI01000330_03561340_03578253	CI01000330_03561340_03578253-D2	ENSDARP00000042466-D2	ENSDARP00000049550-D2	ENSONIP00000024393-D3
GO:0010950	CI01000053_02155757_02202279-D2	ENSDARP00000013812	ENSDARP00000118542-D2
GO:0043065	CI01000053_02155757_02202279-D2	ENSDARP00000013812	ENSDARP00000118542-D2	ENSDARP00000136205
GO:0051704	CI01000053_02155757_02202279-D2	CI01000345_01206696_01208332	ENSDARP00000013812	ENSDARP00000035450
GO:0030100	CI01000053_02155757_02202279-D2	ENSDARP00000013812
GO:0006919	CI01000053_02155757_02202279-D2	ENSDARP00000013812
GO:0052547	CI01000053_02155757_02202279-D2	ENSDARP00000013812	ENSDARP00000118542-D2
GO:0001878	CI01000053_02155757_02202279-D2	ENSDARP00000013812
GO:0042981	CI01000053_02155757_02202279-D2	ENSDARP00000013812	ENSDARP00000118542-D2	ENSDARP00000136205	ENSXMAP00000016576-D2
GO:0045807	CI01000053_02155757_02202279-D2	ENSDARP00000013812
GO:0051049	CI01000053_02155757_02202279-D2	Cg-F_54520	ENSDARP00000013812	ENSDARP00000128158	ENSDARP00000130461-D2	ENSONIP00000007255
GO:0051050	CI01000053_02155757_02202279-D2	ENSDARP00000013812	ENSDARP00000128158
GO:0048268	CI01000053_02155757_02202279-D2	ENSDARP00000013812
GO:0006897	CI01000053_02155757_02202279-D2	ENSDARP00000013812	ENSXMAP00000000991-D2
GO:0043281	CI01000053_02155757_02202279-D2	ENSDARP00000013812	ENSDARP00000118542-D2
GO:0048260	CI01000053_02155757_02202279-D2	ENSDARP00000013812
GO:0043207	CI01000053_02155757_02202279-D2	CI01000345_01206696_01208332	ENSDARP00000013812
GO:0051707	CI01000053_02155757_02202279-D2	CI01000345_01206696_01208332	ENSDARP00000013812
GO:0010941	CI01000053_02155757_02202279-D2	ENSDARP00000013812	ENSDARP00000118542-D2	ENSDARP00000136205	ENSXMAP00000016576-D2
GO:0043068	CI01000053_02155757_02202279-D2	ENSDARP00000013812	ENSDARP00000118542-D2	ENSDARP00000136205
GO:2000116	CI01000053_02155757_02202279-D2	ENSDARP00000013812	ENSDARP00000118542-D2
GO:0098657	CI01000053_02155757_02202279-D2	CI01000082_03460478_03466764	ENSDARP00000013812	ENSXMAP00000000991-D2
GO:0051130	CI01000053_02155757_02202279-D2	ENSDARP00000013812	ENSDARP00000104134-D2	ENSDARP00000118542-D2	ENSONIP00000009304	ENSONIP00000016383	ENSXMAP00000018542-D4
GO:0043067	CI01000053_02155757_02202279-D2	ENSDARP00000013812	ENSDARP00000118542-D2	ENSDARP00000136205	ENSXMAP00000016576-D2
GO:0052548	CI01000053_02155757_02202279-D2	ENSDARP00000013812	ENSDARP00000118542-D2
GO:0043280	CI01000053_02155757_02202279-D2	ENSDARP00000013812	ENSDARP00000118542-D2
GO:0060627	CI01000053_02155757_02202279-D2	ENSDARP00000013812	ENSDARP00000128158	ENSDARP00000130461-D2
GO:0009607	CI01000053_02155757_02202279-D2	CI01000345_01206696_01208332	ENSDARP00000013812
GO:0010942	CI01000053_02155757_02202279-D2	ENSDARP00000013812	ENSDARP00000118542-D2	ENSDARP00000136205
GO:0006898	CI01000053_02155757_02202279-D2	ENSDARP00000013812	ENSXMAP00000000991-D2
GO:0010952	CI01000053_02155757_02202279-D2	ENSDARP00000013812	ENSDARP00000118542-D2
GO:0072583	CI01000053_02155757_02202279-D2	ENSDARP00000013812
GO:0048259	CI01000053_02155757_02202279-D2	ENSDARP00000013812
GO:0009620	CI01000053_02155757_02202279-D2	ENSDARP00000013812
GO:2001056	CI01000053_02155757_02202279-D2	ENSDARP00000013812	ENSDARP00000118542-D2
GO:0005622	CI01000053_02155757_02202279-D2
GO:0061645	CI01000053_02155757_02202279-D2	ENSDARP00000013812
GO:0030135	CI01000053_02155757_02202279-D2	CI01000310_03776732_03801282-D2	ENSDARP00000013812
GO:0030136	CI01000053_02155757_02202279-D2	ENSDARP00000013812
GO:0030479	CI01000053_02155757_02202279-D2	ENSDARP00000013812
GO:0008289	CI01000053_02155757_02202279-D2
GO:0080025	CI01000053_02155757_02202279-D2	ENSDARP00000013812
GO:0032051	CI01000053_02155757_02202279-D2	ENSDARP00000013812
GO:0060090	CI01000053_02155757_02202279-D2	ENSDARP00000013812	ENSXMAP00000000991-D2
GO:0030674	CI01000053_02155757_02202279-D2	ENSDARP00000013812	ENSXMAP00000000991-D2
GO:0043325	CI01000053_02155757_02202279-D2	ENSDARP00000013812
GO:0098748	CI01000053_02155757_02202279-D2	ENSDARP00000013812
GO:1901981	CI01000053_02155757_02202279-D2	ENSDARP00000011221-D2	ENSDARP00000013812
GO:1902936	CI01000053_02155757_02202279-D2	ENSDARP00000013812
GO:0035091	CI01000053_02155757_02202279-D2	ENSDARP00000011221-D2	ENSDARP00000013812
GO:0038024	CI01000053_02155757_02202279-D2	CI01000080_01225510_01237270	CI01000080_01225510_01237270-D2	ENSDARP00000013812
GO:0030276	CI01000053_02155757_02202279-D2	ENSDARP00000013812
GO:0035615	CI01000053_02155757_02202279-D2	ENSDARP00000013812
GO:0004715	CI01000054_01042925_01056338-D2	ENSDARP00000049468-D3	ENSDARP00000124187	ENSDARP00000124187-D2
GO:0004713	CI01000054_01042925_01056338-D2	ENSDARP00000049468-D3	ENSDARP00000124187	ENSDARP00000124187-D2	ENSONIP00000023248-D2
GO:0031177	CI01000055_01852604_01874289
GO:0072341	CI01000055_01852604_01874289
GO:0019842	CI01000055_01852604_01874289	CI01000204_00239583_00263369	ENSDARP00000005048	ENSDARP00000005048-D2	ENSDARP00000009474-D2	ENSDARP00000103258-D2	ENSDARP00000134228-D2	ENSDARP00000135715	ENSDARP00000137389	ENSDARP00000138764	ENSDARP00000138764-D2	ENSONIP00000000680-D2	ENSXMAP00000003922-D2
GO:0007267	CI01000055_01906064_01914629-D2	ENSDARP00000108864-D2	ENSDARP00000130461-D2
GO:0030111	CI01000055_01906064_01914629-D2
GO:0051225	CI01000055_01906064_01914629-D2
GO:1905515	CI01000055_01906064_01914629-D2
GO:0016055	CI01000055_01906064_01914629-D2	ENSDARP00000108864-D2
GO:0030031	CI01000055_01906064_01914629-D2	ENSDARP00000024947	ENSDARP00000024947-D2	ENSDARP00000045390
GO:0030030	CI01000055_01906064_01914629-D2	CI01000304_07927790_07957821	ENSDARP00000024860	ENSDARP00000024947	ENSDARP00000024947-D2	ENSDARP00000045390	ENSDARP00000068086-D2	ENSXMAP00000005056-D8	ENSXMAP00000007977-D2	ENSXMAP00000018542-D4
GO:0048584	CI01000055_01906064_01914629-D2	ENSDARP00000020711	ENSDARP00000118542-D2	ENSDARP00000135745
GO:0070925	CI01000055_01906064_01914629-D2	ENSDARP00000024947	ENSDARP00000024947-D2	ENSDARP00000042321	ENSDARP00000108658	ENSONIP00000012997-D4
GO:0007051	CI01000055_01906064_01914629-D2
GO:1905114	CI01000055_01906064_01914629-D2	ENSDARP00000108864-D2
GO:0044782	CI01000055_01906064_01914629-D2	ENSDARP00000024947	ENSDARP00000024947-D2
GO:0090263	CI01000055_01906064_01914629-D2
GO:0010647	CI01000055_01906064_01914629-D2	ENSDARP00000020711	ENSDARP00000104134-D2	ENSDARP00000118542-D2	ENSDARP00000130461-D2	ENSDARP00000135745
GO:0060271	CI01000055_01906064_01914629-D2	ENSDARP00000024947	ENSDARP00000024947-D2
GO:0009967	CI01000055_01906064_01914629-D2	ENSDARP00000020711	ENSDARP00000118542-D2	ENSDARP00000135745
GO:0198738	CI01000055_01906064_01914629-D2	ENSDARP00000108864-D2
GO:0018107	CI01000055_01906064_01914629-D2
GO:0042752	CI01000055_01906064_01914629-D2	ENSXMAP00000004191
GO:0060828	CI01000055_01906064_01914629-D2
GO:0023056	CI01000055_01906064_01914629-D2	ENSDARP00000020711	ENSDARP00000104134-D2	ENSDARP00000118542-D2	ENSDARP00000130461-D2	ENSDARP00000135745
GO:0030177	CI01000055_01906064_01914629-D2
GO:0018210	CI01000055_01906064_01914629-D2
GO:0022402	CI01000055_01906064_01914629-D2	ENSDARP00000008287	ENSONIP00000009304
GO:0120031	CI01000055_01906064_01914629-D2	ENSDARP00000024947	ENSDARP00000024947-D2	ENSDARP00000045390
GO:0120036	CI01000055_01906064_01914629-D2	CI01000304_07927790_07957821	ENSDARP00000024860	ENSDARP00000024947	ENSDARP00000024947-D2	ENSDARP00000045390	ENSDARP00000068086-D2	ENSXMAP00000005056-D8	ENSXMAP00000007977-D2	ENSXMAP00000018542-D4
GO:0099513	CI01000055_01906064_01914629-D2
GO:0005876	CI01000055_01906064_01914629-D2
GO:0005819	CI01000055_01906064_01914629-D2
GO:0016740	CI01000055_01906064_01914629-D2	ENSONIP00000007255
GO:0098660	CI01000055_05737650_05746790	CI01000082_03460478_03466764	ENSDARP00000054976
GO:0070838	CI01000055_05737650_05746790
GO:0072503	CI01000055_05737650_05746790
GO:0072507	CI01000055_05737650_05746790	ENSDARP00000075227
GO:0098662	CI01000055_05737650_05746790	CI01000082_03460478_03466764	ENSDARP00000054976
GO:0030001	CI01000055_05737650_05746790	CI01000082_03460478_03466764	ENSDARP00000054976
GO:0055074	CI01000055_05737650_05746790
GO:0072511	CI01000055_05737650_05746790
GO:0098655	CI01000055_05737650_05746790	CI01000082_03460478_03466764	ENSDARP00000054976
GO:0006816	CI01000055_05737650_05746790
GO:0070588	CI01000055_05737650_05746790
GO:0006874	CI01000055_05737650_05746790
GO:0015368	CI01000055_05737650_05746790
GO:0015078	CI01000055_05737650_05746790	ENSDARP00000132430
GO:0015085	CI01000055_05737650_05746790
GO:0015491	CI01000055_05737650_05746790
GO:0099516	CI01000055_05737650_05746790	ENSDARP00000036010-D2
GO:0015298	CI01000055_05737650_05746790
GO:0015299	CI01000055_05737650_05746790
GO:0015297	CI01000055_05737650_05746790	ENSDARP00000036010-D2	ENSDARP00000128744
GO:0016525	CI01000060_00281612_00291567	ENSDARP00000120705-D2	ENSONIP00000015206
GO:2000026	CI01000060_00281612_00291567	CI01000070_02016971_02021321	CI01000070_02016971_02021321-D2	CI01000189_00297654_00300990-D2	CI01000304_07927790_07957821	CI01000339_06102824_06169802	ENSDARP00000002526	ENSDARP00000045390	ENSDARP00000104134-D2	ENSDARP00000120705-D2	ENSDARP00000136153-D2	ENSDARP00000136946	ENSONIP00000007255	ENSONIP00000015206	ENSXMAP00000007977	ENSXMAP00000007977-D2	ENSXMAP00000018542-D4
GO:1901343	CI01000060_00281612_00291567	ENSDARP00000120705-D2	ENSONIP00000015206
GO:2000181	CI01000060_00281612_00291567	ENSDARP00000120705-D2	ENSONIP00000015206
GO:0051241	CI01000060_00281612_00291567	CI01000063_06491111_06495718	ENSDARP00000045390	ENSDARP00000120705-D2	ENSONIP00000015206
GO:0045765	CI01000060_00281612_00291567	ENSDARP00000120705-D2	ENSONIP00000015206
GO:0051093	CI01000060_00281612_00291567	ENSDARP00000045390	ENSDARP00000120705-D2	ENSONIP00000015206
GO:0050793	CI01000060_00281612_00291567	CI01000070_02016971_02021321	CI01000070_02016971_02021321-D2	CI01000189_00297654_00300990-D2	CI01000304_07927790_07957821	CI01000339_06102824_06169802	ENSDARP00000002526	ENSDARP00000045390	ENSDARP00000104134-D2	ENSDARP00000120705-D2	ENSDARP00000136153-D2	ENSDARP00000136946	ENSONIP00000007255	ENSONIP00000015206	ENSXMAP00000007977	ENSXMAP00000007977-D2	ENSXMAP00000018542-D4
GO:1901342	CI01000060_00281612_00291567	ENSDARP00000120705-D2	ENSONIP00000015206
GO:0022603	CI01000060_00281612_00291567	CI01000304_07927790_07957821	ENSDARP00000120705-D2	ENSDARP00000136946	ENSONIP00000007255	ENSONIP00000015206	ENSXMAP00000018542-D4
GO:1901681	CI01000060_00281612_00291567	CI01000204_00239583_00263369	ENSDARP00000009474-D2	ENSDARP00000038227-D6	ENSDARP00000120705-D2	ENSDARP00000134228-D2	ENSONIP00000015206	ENSXMAP00000005056-D8
GO:0008201	CI01000060_00281612_00291567	ENSDARP00000120705-D2	ENSONIP00000015206	ENSXMAP00000005056-D8
GO:0005539	CI01000060_00281612_00291567	ENSDARP00000003376-D2	ENSDARP00000120705-D2	ENSONIP00000015206	ENSXMAP00000005056-D8
GO:0050840	CI01000060_00281612_00291567	ENSDARP00000120705-D2	ENSONIP00000015206
GO:0030903	CI01000062_00250054_00388224-D2	CI01000080_01225510_01237270	CI01000080_01225510_01237270-D2	ENSDARP00000024860	ENSDARP00000141857	ENSXMAP00000007977-D2
GO:0048570	CI01000062_00250054_00388224-D2	ENSDARP00000024860
GO:0048562	CI01000062_00250054_00388224-D2	CI01000310_03776732_03801282-D2	CI01000339_06102824_06169802	ENSDARP00000024860	ENSDARP00000070001	ENSDARP00000108864-D2	ENSXMAP00000000991-D2
GO:0005520	CI01000062_00250054_00388224-D2	ENSDARP00000135216-D2
GO:0004867	CI01000062_00250054_00388224-D2
GO:0019838	CI01000062_00250054_00388224-D2	ENSDARP00000135216-D2
GO:0030278	CI01000063_06491111_06495718	ENSDARP00000002526
GO:0030279	CI01000063_06491111_06495718
GO:0019216	CI01000066_00730057_00737661	ENSDARP00000135534	ENSDARP00000135534-D5
GO:0061008	CI01000066_00730057_00737661	CI01000070_02016971_02021321	CI01000070_02016971_02021321-D2	CI01000147_00652801_00655258-D2	ENSDARP00000049550-D2	ENSDARP00000070001	ENSDARP00000108864-D2	ENSXMAP00000000991-D2
GO:0048732	CI01000066_00730057_00737661	CI01000070_02016971_02021321	CI01000070_02016971_02021321-D2	CI01000147_00652801_00655258-D2	ENSDARP00000049550-D2	ENSDARP00000070001	ENSDARP00000108864-D2	ENSDARP00000136153-D2	ENSXMAP00000000991-D2
GO:0050996	CI01000066_00730057_00737661
GO:0001889	CI01000066_00730057_00737661	CI01000070_02016971_02021321	CI01000070_02016971_02021321-D2	CI01000147_00652801_00655258-D2	ENSDARP00000049550-D2	ENSDARP00000070001	ENSDARP00000108864-D2	ENSXMAP00000000991-D2
GO:0010896	CI01000066_00730057_00737661
GO:0010898	CI01000066_00730057_00737661
GO:0090208	CI01000066_00730057_00737661
GO:0046503	CI01000066_00730057_00737661	ENSDARP00000035450
GO:0006639	CI01000066_00730057_00737661	ENSDARP00000035450
GO:0045834	CI01000066_00730057_00737661
GO:0046464	CI01000066_00730057_00737661	ENSDARP00000035450
GO:0044242	CI01000066_00730057_00737661	ENSDARP00000035450
GO:0016042	CI01000066_00730057_00737661	CUFF.18582.1	ENSDARP00000035450
GO:0006641	CI01000066_00730057_00737661
GO:0006638	CI01000066_00730057_00737661	ENSDARP00000035450
GO:0046461	CI01000066_00730057_00737661	ENSDARP00000035450
GO:0055088	CI01000066_00730057_00737661
GO:0090207	CI01000066_00730057_00737661
GO:0050994	CI01000066_00730057_00737661
GO:0046486	CI01000066_00730057_00737661	ENSDARP00000035450	ENSDARP00000135534	ENSDARP00000135534-D5	ENSDARP00000135745
GO:0005811	CI01000066_00730057_00737661
GO:0052689	CI01000066_00730057_00737661	CI01000168_01110611_01115503
GO:0016298	CI01000066_00730057_00737661	CI01000168_01110611_01115503	CUFF.18582.1	ENSDARP00000035450
GO:0004806	CI01000066_00730057_00737661
GO:2000471	CI01000070_02016971_02021321	CI01000070_02016971_02021321-D2
GO:0021675	CI01000070_02016971_02021321	CI01000070_02016971_02021321-D2
GO:0072091	CI01000070_02016971_02021321	CI01000070_02016971_02021321-D2	CI01000327_02801178_02807128-D2	ENSORLP00000018818-D2
GO:0021631	CI01000070_02016971_02021321	CI01000070_02016971_02021321-D2
GO:0007399	CI01000070_02016971_02021321	CI01000070_02016971_02021321-D2	CI01000304_07927790_07957821	CI01000327_02801178_02807128-D2	ENSDARP00000003376-D2	ENSDARP00000024860	ENSDARP00000045390	ENSDARP00000068086-D2	ENSDARP00000070001	ENSDARP00000090967-D3	ENSDARP00000108864-D2	ENSONIP00000007255	ENSXMAP00000000991-D2	ENSXMAP00000005056-D8	ENSXMAP00000007977	ENSXMAP00000007977-D2	ENSXMAP00000018542-D4
GO:0048565	CI01000070_02016971_02021321	CI01000070_02016971_02021321-D2	ENSDARP00000070001	ENSXMAP00000000991-D2
GO:0042127	CI01000070_02016971_02021321	CI01000070_02016971_02021321-D2	CI01000327_02801178_02807128-D2	ENSORLP00000018818-D2
GO:0021545	CI01000070_02016971_02021321	CI01000070_02016971_02021321-D2
GO:0055123	CI01000070_02016971_02021321	CI01000070_02016971_02021321-D2	ENSDARP00000070001	ENSXMAP00000000991-D2
GO:0021634	CI01000070_02016971_02021321	CI01000070_02016971_02021321-D2
GO:0021554	CI01000070_02016971_02021321	CI01000070_02016971_02021321-D2
GO:1903706	CI01000070_02016971_02021321	CI01000070_02016971_02021321-D2	ENSDARP00000136153-D2
GO:0035265	CI01000070_02016971_02021321	CI01000070_02016971_02021321-D2	ENSDARP00000141857
GO:0021602	CI01000070_02016971_02021321	CI01000070_02016971_02021321-D2
GO:0031016	CI01000070_02016971_02021321	CI01000070_02016971_02021321-D2	ENSDARP00000070001	ENSXMAP00000000991-D2
GO:1902033	CI01000070_02016971_02021321	CI01000070_02016971_02021321-D2
GO:0021603	CI01000070_02016971_02021321	CI01000070_02016971_02021321-D2
GO:0005694	CI01000070_02016971_02021321	CI01000070_02016971_02021321-D2	ENSDARP00000023313	ENSDARP00000055912-D2	ENSDARP00000108658
GO:0000785	CI01000070_02016971_02021321	CI01000070_02016971_02021321-D2	ENSDARP00000023313	ENSDARP00000055912-D2	ENSDARP00000108658
GO:0044427	CI01000070_02016971_02021321	CI01000070_02016971_02021321-D2	ENSDARP00000023313	ENSDARP00000055912-D2	ENSDARP00000108658
GO:0001158	CI01000070_02016971_02021321
GO:0035326	CI01000070_02016971_02021321	CI01000070_02016971_02021321-D2
GO:0001227	CI01000070_02016971_02021321	CI01000070_02016971_02021321-D2
GO:0001158	CI01000070_02016971_02021321-D2
GO:0001067	CI01000070_02016971_02021321-D2	CI01000098_01084929_01096605	CI01000189_00297654_00300990-D2	ENSDARP00000049550-D2	ENSDARP00000108658	ENSDARP00000130583-D2	ENSDARP00000139404	ENSDARP00000139404-D2	ENSDARP00000139404-D3
GO:0016874	CI01000071_01452292_01490229	ENSDARP00000002180-D2	ENSDARP00000043886-D2	ENSDARP00000077514	ENSDARP00000077514-D2	ENSDARP00000083511-D2	ENSDARP00000090875-D2	ENSDARP00000134228-D2	ENSDARP00000135534	ENSDARP00000135534-D5
GO:0016405	CI01000071_01452292_01490229	ENSDARP00000002180-D2	ENSDARP00000090875-D2	ENSDARP00000135534	ENSDARP00000135534-D5
GO:0030729	CI01000071_01452292_01490229	ENSDARP00000002180-D2
GO:0016877	CI01000071_01452292_01490229	ENSDARP00000002180-D2	ENSDARP00000090875-D2	ENSDARP00000135534	ENSDARP00000135534-D5
GO:0016878	CI01000071_01452292_01490229	ENSDARP00000002180-D2	ENSDARP00000090875-D2	ENSDARP00000135534	ENSDARP00000135534-D5
GO:0005764	CI01000080_01225510_01237270	CI01000080_01225510_01237270-D2	ENSDARP00000124659-D7
GO:0000323	CI01000080_01225510_01237270	CI01000080_01225510_01237270-D2	ENSDARP00000124659-D7
GO:0005773	CI01000080_01225510_01237270	CI01000080_01225510_01237270-D2	CI01000302_00141480_00150149	ENSDARP00000042321	ENSDARP00000124659-D7
GO:0005044	CI01000080_01225510_01237270	CI01000080_01225510_01237270-D2
GO:0009628	CI01000082_03460478_03466764	ENSDARP00000024860	ENSDARP00000026065	ENSDARP00000026065-D4	ENSDARP00000118542-D2	ENSDARP00000131592	ENSDARP00000134736-D2	ENSDARP00000135534	ENSDARP00000135534-D5	ENSDARP00000137433	ENSXMAP00000004191	ENSXMAP00000007977-D2
GO:0006970	CI01000082_03460478_03466764
GO:0009410	CI01000082_03460478_03466764	ENSORLP00000018647
GO:0015669	CI01000082_03460478_03466764
GO:0042539	CI01000082_03460478_03466764
GO:0019755	CI01000082_03460478_03466764
GO:0055067	CI01000082_03460478_03466764	ENSONIP00000007823-D8
GO:0098739	CI01000082_03460478_03466764
GO:0015670	CI01000082_03460478_03466764
GO:0009651	CI01000082_03460478_03466764
GO:0071466	CI01000082_03460478_03466764	ENSORLP00000018647
GO:0042493	CI01000082_03460478_03466764	ENSDARP00000035450	ENSDARP00000077514	ENSDARP00000077514-D2	ENSDARP00000128744	ENSDARP00000139856-D2	ENSORLP00000018647
GO:0015672	CI01000082_03460478_03466764
GO:0006814	CI01000082_03460478_03466764
GO:0098659	CI01000082_03460478_03466764
GO:0099587	CI01000082_03460478_03466764
GO:0006971	CI01000082_03460478_03466764
GO:0098719	CI01000082_03460478_03466764
GO:0006885	CI01000082_03460478_03466764	ENSONIP00000007823-D8
GO:0035725	CI01000082_03460478_03466764
GO:0015893	CI01000082_03460478_03466764	ENSDARP00000128744	ENSDARP00000139856-D2
GO:0004089	CI01000082_03460478_03466764
GO:0035023	CI01000086_02152113_02180258	ENSORLP00000007279-D2
GO:0017048	CI01000086_02152113_02180258	ENSDARP00000008287	ENSDARP00000045390	ENSORLP00000007279-D2
GO:0005089	CI01000086_02152113_02180258	ENSORLP00000007279-D2
GO:0023014	CI01000119_01800069_01805163
GO:0043651	CI01000127_02089452_02099016	CI01000127_02089452_02099016-D2
GO:0036109	CI01000127_02089452_02099016	CI01000127_02089452_02099016-D2
GO:0001676	CI01000127_02089452_02099016	CI01000127_02089452_02099016-D2	ENSDARP00000003684
GO:0016717	CI01000127_02089452_02099016	CI01000127_02089452_02099016-D2	ENSDARP00000124185-D4	ENSONIP00000020255-D3
GO:0016705	CI01000127_02089452_02099016	CI01000127_02089452_02099016-D2	ENSDARP00000003684	ENSDARP00000005048	ENSDARP00000005048-D2	ENSDARP00000008702	ENSDARP00000038993	ENSDARP00000038993-D2	ENSDARP00000038993-D3	ENSDARP00000124185-D4	ENSDARP00000135715	ENSDARP00000137389	ENSONIP00000020255-D3	ENSORLP00000018647	ENSXMAP00000003922-D2
GO:0016215	CI01000127_02089452_02099016	CI01000127_02089452_02099016-D2	ENSONIP00000020255-D3
GO:0016213	CI01000127_02089452_02099016	CI01000127_02089452_02099016-D2
GO:0061009	CI01000147_00652801_00655258-D2
GO:0035622	CI01000147_00652801_00655258-D2
GO:0070160	CI01000147_00652801_00655258-D2	ENSDARP00000002797-D18
GO:0043296	CI01000147_00652801_00655258-D2	ENSDARP00000002797-D18
GO:0005923	CI01000147_00652801_00655258-D2	ENSDARP00000002797-D18
GO:0005911	CI01000147_00652801_00655258-D2	ENSDARP00000002797-D18
GO:0001933	CI01000152_01892421_01893463-D2
GO:0043549	CI01000152_01892421_01893463-D2	ENSDARP00000135534	ENSDARP00000135534-D5
GO:0043086	CI01000152_01892421_01893463-D2
GO:0051174	CI01000152_01892421_01893463-D2	ENSDARP00000135534	ENSDARP00000135534-D5	ENSDARP00000135745
GO:0051338	CI01000152_01892421_01893463-D2	ENSDARP00000135534	ENSDARP00000135534-D5
GO:0051348	CI01000152_01892421_01893463-D2
GO:0031400	CI01000152_01892421_01893463-D2
GO:0042326	CI01000152_01892421_01893463-D2
GO:0044092	CI01000152_01892421_01893463-D2	ENSONIP00000007255
GO:0006469	CI01000152_01892421_01893463-D2
GO:0001932	CI01000152_01892421_01893463-D2	ENSDARP00000135534	ENSDARP00000135534-D5	ENSDARP00000135745
GO:0051248	CI01000152_01892421_01893463-D2	ENSORLP00000018818-D2
GO:0033673	CI01000152_01892421_01893463-D2
GO:0032269	CI01000152_01892421_01893463-D2	ENSORLP00000018818-D2
GO:0045936	CI01000152_01892421_01893463-D2	ENSDARP00000135534	ENSDARP00000135534-D5
GO:0042325	CI01000152_01892421_01893463-D2	ENSDARP00000135534	ENSDARP00000135534-D5	ENSDARP00000135745
GO:0010563	CI01000152_01892421_01893463-D2	ENSDARP00000135534	ENSDARP00000135534-D5
GO:0045859	CI01000152_01892421_01893463-D2	ENSDARP00000135534	ENSDARP00000135534-D5
GO:0019220	CI01000152_01892421_01893463-D2	ENSDARP00000135534	ENSDARP00000135534-D5	ENSDARP00000135745
GO:0019887	CI01000152_01892421_01893463-D2	ENSONIP00000023796
GO:0019210	CI01000152_01892421_01893463-D2
GO:0019207	CI01000152_01892421_01893463-D2	ENSONIP00000023796
GO:0004860	CI01000152_01892421_01893463-D2
GO:0030955	CI01000165_00466508_00475942-D2
GO:0031420	CI01000165_00466508_00475942-D2
GO:0004743	CI01000165_00466508_00475942-D2
GO:0046717	CI01000168_01110611_01115503
GO:0010876	CI01000168_01110611_01115503	CI01000339_06102824_06169802	ENSDARP00000135534	ENSDARP00000135534-D5
GO:0015849	CI01000168_01110611_01115503	ENSDARP00000036010-D2	ENSDARP00000135534	ENSDARP00000135534-D5
GO:0015908	CI01000168_01110611_01115503	ENSDARP00000135534	ENSDARP00000135534-D5
GO:0032309	CI01000168_01110611_01115503
GO:0006869	CI01000168_01110611_01115503	CI01000339_06102824_06169802	ENSDARP00000135534	ENSDARP00000135534-D5
GO:0015718	CI01000168_01110611_01115503	ENSDARP00000135534	ENSDARP00000135534-D5
GO:1901571	CI01000168_01110611_01115503
GO:1903963	CI01000168_01110611_01115503
GO:0015711	CI01000168_01110611_01115503	ENSDARP00000036010-D2	ENSDARP00000135534	ENSDARP00000135534-D5	ENSDARP00000139856-D2	ENSONIP00000007823-D8
GO:0071715	CI01000168_01110611_01115503
GO:0050482	CI01000168_01110611_01115503
GO:0006644	CI01000168_01110611_01115503	ENSDARP00000135534	ENSDARP00000135534-D5	ENSDARP00000135745
GO:0015909	CI01000168_01110611_01115503	ENSDARP00000135534	ENSDARP00000135534-D5
GO:0046942	CI01000168_01110611_01115503	ENSDARP00000036010-D2	ENSDARP00000135534	ENSDARP00000135534-D5
GO:0004620	CI01000168_01110611_01115503	CUFF.18582.1
GO:0004623	CI01000168_01110611_01115503
GO:2000736	CI01000189_00297654_00300990-D2
GO:0045595	CI01000189_00297654_00300990-D2	CI01000304_07927790_07957821	ENSDARP00000045390	ENSDARP00000136153-D2	ENSONIP00000007255	ENSXMAP00000018542-D4
GO:0045661	CI01000189_00297654_00300990-D2
GO:0000978	CI01000189_00297654_00300990-D2	ENSDARP00000108658
GO:0000987	CI01000189_00297654_00300990-D2	ENSDARP00000108658
GO:0006099	CI01000204_00239583_00263369	ENSDARP00000009474-D2
GO:0008015	CI01000204_00239583_00263369	ENSDARP00000003684	ENSDARP00000009474-D2
GO:0003015	CI01000204_00239583_00263369	ENSDARP00000009474-D2
GO:0009060	CI01000204_00239583_00263369	ENSDARP00000009474-D2
GO:0003008	CI01000204_00239583_00263369	ENSDARP00000003684	ENSDARP00000009474-D2	ENSDARP00000024860	ENSDARP00000036010-D2	ENSDARP00000108864-D2
GO:0003013	CI01000204_00239583_00263369	ENSDARP00000003684	ENSDARP00000009474-D2
GO:0045333	CI01000204_00239583_00263369	ENSDARP00000009474-D2
GO:0060047	CI01000204_00239583_00263369	ENSDARP00000009474-D2
GO:1990204	CI01000204_00239583_00263369	ENSDARP00000009474-D2
GO:0045252	CI01000204_00239583_00263369	ENSDARP00000009474-D2
GO:0045240	CI01000204_00239583_00263369	ENSDARP00000009474-D2
GO:0045239	CI01000204_00239583_00263369	ENSDARP00000009474-D2
GO:0030976	CI01000204_00239583_00263369	ENSDARP00000009474-D2
GO:0016624	CI01000204_00239583_00263369	ENSDARP00000009474-D2
GO:0050662	CI01000204_00239583_00263369	ENSDARP00000003030	ENSDARP00000005048	ENSDARP00000005048-D2	ENSDARP00000009474-D2	ENSDARP00000038227-D6	ENSDARP00000092744	ENSDARP00000092744-D2	ENSDARP00000103258-D2	ENSDARP00000121987-D2	ENSDARP00000134228-D2	ENSDARP00000135715	ENSDARP00000137389	ENSDARP00000138764	ENSDARP00000138764-D2	ENSONIP00000000680-D2	ENSXMAP00000003922-D2
GO:0004591	CI01000204_00239583_00263369	ENSDARP00000009474-D2
GO:0097659	CI01000251_00099282_00114188	CI01000251_00099282_00114188-D2
GO:0032774	CI01000251_00099282_00114188	CI01000251_00099282_00114188-D2
GO:0006351	CI01000251_00099282_00114188	CI01000251_00099282_00114188-D2
GO:0140098	CI01000251_00099282_00114188	CI01000251_00099282_00114188-D2	ENSDARP00000104653-D4
GO:0034062	CI01000251_00099282_00114188	CI01000251_00099282_00114188-D2
GO:0097747	CI01000251_00099282_00114188	CI01000251_00099282_00114188-D2
GO:0003899	CI01000251_00099282_00114188	CI01000251_00099282_00114188-D2
GO:0009225	CI01000251_00121390_00133839-D2	ENSDARP00000129923-D2
GO:0009298	CI01000251_00121390_00133839-D2
GO:0019673	CI01000251_00121390_00133839-D2
GO:0009226	CI01000251_00121390_00133839-D2
GO:0016853	CI01000251_00121390_00133839-D2	ENSDARP00000131282
GO:0016866	CI01000251_00121390_00133839-D2	ENSDARP00000131282
GO:0016868	CI01000251_00121390_00133839-D2
GO:0004565	CI01000302_00141480_00150149
GO:0015925	CI01000302_00141480_00150149
GO:0097485	CI01000304_07927790_07957821	ENSDARP00000024860	ENSXMAP00000005056-D8	ENSXMAP00000007977-D2	ENSXMAP00000018542-D4
GO:0120039	CI01000304_07927790_07957821	ENSDARP00000024860	ENSDARP00000045390	ENSDARP00000068086-D2	ENSXMAP00000005056-D8	ENSXMAP00000007977-D2	ENSXMAP00000018542-D4
GO:0031344	CI01000304_07927790_07957821	ENSONIP00000007255	ENSXMAP00000018542-D4
GO:0007417	CI01000304_07927790_07957821	CI01000327_02801178_02807128-D2	ENSDARP00000003376-D2	ENSDARP00000024860	ENSDARP00000070001	ENSDARP00000090967-D3	ENSXMAP00000007977-D2
GO:0040008	CI01000304_07927790_07957821
GO:0045664	CI01000304_07927790_07957821	ENSONIP00000007255	ENSXMAP00000018542-D4
GO:0048638	CI01000304_07927790_07957821
GO:0048667	CI01000304_07927790_07957821	ENSDARP00000024860	ENSDARP00000068086-D2	ENSXMAP00000005056-D8	ENSXMAP00000007977-D2	ENSXMAP00000018542-D4
GO:0000904	CI01000304_07927790_07957821	ENSDARP00000024860	ENSDARP00000068086-D2	ENSONIP00000007255	ENSXMAP00000005056-D8	ENSXMAP00000007977-D2	ENSXMAP00000018542-D4
GO:0050767	CI01000304_07927790_07957821	ENSDARP00000045390	ENSONIP00000007255	ENSXMAP00000018542-D4
GO:0060284	CI01000304_07927790_07957821	ENSDARP00000045390	ENSONIP00000007255	ENSXMAP00000018542-D4
GO:0022008	CI01000304_07927790_07957821	ENSDARP00000024860	ENSDARP00000045390	ENSDARP00000068086-D2	ENSDARP00000070001	ENSDARP00000108864-D2	ENSONIP00000007255	ENSXMAP00000005056-D8	ENSXMAP00000007977	ENSXMAP00000007977-D2	ENSXMAP00000018542-D4
GO:0007420	CI01000304_07927790_07957821	CI01000327_02801178_02807128-D2	ENSDARP00000024860	ENSDARP00000070001	ENSDARP00000090967-D3	ENSXMAP00000007977-D2
GO:0030182	CI01000304_07927790_07957821	ENSDARP00000024860	ENSDARP00000045390	ENSDARP00000068086-D2	ENSDARP00000108864-D2	ENSXMAP00000005056-D8	ENSXMAP00000007977-D2	ENSXMAP00000018542-D4
GO:0061564	CI01000304_07927790_07957821	ENSDARP00000024860	ENSDARP00000068086-D2	ENSXMAP00000005056-D8	ENSXMAP00000007977-D2	ENSXMAP00000018542-D4
GO:0048699	CI01000304_07927790_07957821	ENSDARP00000024860	ENSDARP00000045390	ENSDARP00000068086-D2	ENSDARP00000108864-D2	ENSONIP00000007255	ENSXMAP00000005056-D8	ENSXMAP00000007977-D2	ENSXMAP00000018542-D4
GO:0050770	CI01000304_07927790_07957821	ENSXMAP00000018542-D4
GO:0048858	CI01000304_07927790_07957821	ENSDARP00000024860	ENSDARP00000045390	ENSDARP00000068086-D2	ENSXMAP00000005056-D8	ENSXMAP00000007977-D2	ENSXMAP00000018542-D4
GO:0031175	CI01000304_07927790_07957821	ENSDARP00000024860	ENSDARP00000045390	ENSDARP00000068086-D2	ENSXMAP00000005056-D8	ENSXMAP00000007977-D2	ENSXMAP00000018542-D4
GO:0061387	CI01000304_07927790_07957821
GO:0010769	CI01000304_07927790_07957821	ENSONIP00000007255	ENSXMAP00000018542-D4
GO:0030516	CI01000304_07927790_07957821
GO:0060322	CI01000304_07927790_07957821	CI01000327_02801178_02807128-D2	ENSDARP00000024860	ENSDARP00000070001	ENSDARP00000090967-D3	ENSXMAP00000007977-D2
GO:0007409	CI01000304_07927790_07957821	ENSDARP00000024860	ENSDARP00000068086-D2	ENSXMAP00000005056-D8	ENSXMAP00000007977-D2	ENSXMAP00000018542-D4
GO:0120035	CI01000304_07927790_07957821	ENSONIP00000007255	ENSXMAP00000018542-D4
GO:0032989	CI01000304_07927790_07957821	ENSDARP00000024860	ENSDARP00000024947	ENSDARP00000024947-D2	ENSDARP00000045390	ENSDARP00000068086-D2	ENSDARP00000108658	ENSONIP00000007255	ENSONIP00000012997-D4	ENSXMAP00000005056-D8	ENSXMAP00000007977-D2	ENSXMAP00000018542-D4
GO:0001558	CI01000304_07927790_07957821
GO:0051960	CI01000304_07927790_07957821	ENSDARP00000045390	ENSDARP00000104134-D2	ENSONIP00000007255	ENSXMAP00000018542-D4
GO:0022604	CI01000304_07927790_07957821	ENSONIP00000007255	ENSXMAP00000018542-D4
GO:0032990	CI01000304_07927790_07957821	ENSDARP00000024860	ENSDARP00000045390	ENSDARP00000068086-D2	ENSXMAP00000005056-D8	ENSXMAP00000007977-D2	ENSXMAP00000018542-D4
GO:0048812	CI01000304_07927790_07957821	ENSDARP00000024860	ENSDARP00000045390	ENSDARP00000068086-D2	ENSXMAP00000005056-D8	ENSXMAP00000007977-D2	ENSXMAP00000018542-D4
GO:0007411	CI01000304_07927790_07957821	ENSDARP00000024860	ENSXMAP00000005056-D8	ENSXMAP00000007977-D2	ENSXMAP00000018542-D4
GO:0000902	CI01000304_07927790_07957821	ENSDARP00000024860	ENSDARP00000045390	ENSDARP00000068086-D2	ENSONIP00000007255	ENSXMAP00000005056-D8	ENSXMAP00000007977-D2	ENSXMAP00000018542-D4
GO:0010975	CI01000304_07927790_07957821	ENSONIP00000007255	ENSXMAP00000018542-D4
GO:0048666	CI01000304_07927790_07957821	ENSDARP00000024860	ENSDARP00000045390	ENSDARP00000068086-D2	ENSDARP00000108864-D2	ENSXMAP00000005056-D8	ENSXMAP00000007977-D2	ENSXMAP00000018542-D4
GO:0060215	CI01000304_12076818_12085420-D5	ENSDARP00000023313
GO:0043161	CI01000304_12076818_12085420-D5	ENSONIP00000007255
GO:0010498	CI01000304_12076818_12085420-D5	ENSONIP00000007255
GO:0008083	CI01000304_12409495_12416078	CI01000345_01214534_01216274-D2	ENSDARP00000017449-D2	ENSDARP00000133018
GO:0051668	CI01000310_03776732_03801282-D2
GO:0061448	CI01000310_03776732_03801282-D2
GO:0048706	CI01000310_03776732_03801282-D2	CI01000339_06102824_06169802	ENSDARP00000070001	ENSDARP00000108864-D2	ENSXMAP00000000991-D2
GO:0033333	CI01000310_03776732_03801282-D2	ENSDARP00000070001
GO:0006888	CI01000310_03776732_03801282-D2
GO:0048736	CI01000310_03776732_03801282-D2	ENSDARP00000070001
GO:0006900	CI01000310_03776732_03801282-D2
GO:0090114	CI01000310_03776732_03801282-D2
GO:0048701	CI01000310_03776732_03801282-D2	CI01000339_06102824_06169802	ENSDARP00000070001	ENSDARP00000108864-D2	ENSXMAP00000000991-D2
GO:0035107	CI01000310_03776732_03801282-D2
GO:0048705	CI01000310_03776732_03801282-D2	CI01000339_06102824_06169802	ENSDARP00000049550-D2	ENSDARP00000070001	ENSDARP00000108864-D2	ENSXMAP00000000991-D2
GO:0035138	CI01000310_03776732_03801282-D2
GO:0048193	CI01000310_03776732_03801282-D2
GO:0016050	CI01000310_03776732_03801282-D2	ENSDARP00000068086-D2
GO:1904888	CI01000310_03776732_03801282-D2	CI01000339_06102824_06169802	ENSDARP00000070001	ENSDARP00000108864-D2	ENSONIP00000016412-D3	ENSXMAP00000000991-D2
GO:0033339	CI01000310_03776732_03801282-D2	ENSDARP00000070001
GO:0033334	CI01000310_03776732_03801282-D2
GO:0051216	CI01000310_03776732_03801282-D2
GO:0001501	CI01000310_03776732_03801282-D2	CI01000339_06102824_06169802	ENSDARP00000003376-D2	ENSDARP00000049550-D2	ENSDARP00000070001	ENSDARP00000108864-D2	ENSXMAP00000000991-D2
GO:0048704	CI01000310_03776732_03801282-D2	CI01000339_06102824_06169802	ENSDARP00000070001	ENSDARP00000108864-D2	ENSXMAP00000000991-D2
GO:0048194	CI01000310_03776732_03801282-D2
GO:0048702	CI01000310_03776732_03801282-D2
GO:0030658	CI01000310_03776732_03801282-D2
GO:0030134	CI01000310_03776732_03801282-D2
GO:0048475	CI01000310_03776732_03801282-D2
GO:0019898	CI01000310_03776732_03801282-D2	ENSDARP00000051643
GO:0070971	CI01000310_03776732_03801282-D2
GO:0030662	CI01000310_03776732_03801282-D2
GO:0030660	CI01000310_03776732_03801282-D2
GO:0030127	CI01000310_03776732_03801282-D2
GO:0030117	CI01000310_03776732_03801282-D2
GO:0005798	CI01000310_03776732_03801282-D2
GO:0030133	CI01000310_03776732_03801282-D2
GO:0012507	CI01000310_03776732_03801282-D2
GO:0030120	CI01000310_03776732_03801282-D2
GO:0098772	CI01000310_03776732_03801282-D2
GO:0046467	CI01000321_04605557_04620142-D2	ENSDARP00000008702
GO:0006665	CI01000321_04605557_04620142-D2	ENSDARP00000008702
GO:0046513	CI01000321_04605557_04620142-D2
GO:0006643	CI01000321_04605557_04620142-D2	ENSDARP00000008702
GO:0030148	CI01000321_04605557_04620142-D2	ENSDARP00000008702
GO:0006672	CI01000321_04605557_04620142-D2
GO:0016410	CI01000321_04605557_04620142-D2	ENSDARP00000138764	ENSDARP00000138764-D2
GO:0050291	CI01000321_04605557_04620142-D2
GO:0021871	CI01000327_02801178_02807128-D2
GO:0030900	CI01000327_02801178_02807128-D2	ENSDARP00000090967-D3
GO:0090287	CI01000327_02801178_02807128-D2	ENSONIP00000005587-D2
GO:0031099	CI01000327_02801178_02807128-D2	ENSDARP00000070001	ENSDARP00000141857
GO:0042246	CI01000327_02801178_02807128-D2	ENSDARP00000070001	ENSDARP00000141857
GO:1990399	CI01000327_02801178_02807128-D2
GO:0070654	CI01000327_02801178_02807128-D2
GO:1903844	CI01000327_02801178_02807128-D2	ENSONIP00000005587-D2
GO:0017015	CI01000327_02801178_02807128-D2	ENSONIP00000005587-D2
GO:0090092	CI01000327_02801178_02807128-D2	ENSONIP00000005587-D2	ENSXMAP00000000991-D2
GO:0048385	CI01000327_02801178_02807128-D2	ENSDARP00000070001
GO:0048854	CI01000327_02801178_02807128-D2	ENSDARP00000024860	ENSXMAP00000007977-D2
GO:0061138	CI01000339_06102824_06169802	ENSDARP00000070001
GO:0048703	CI01000339_06102824_06169802	ENSDARP00000070001	ENSDARP00000108864-D2	ENSXMAP00000000991-D2
GO:0003007	CI01000339_06102824_06169802	ENSDARP00000108658
GO:0003313	CI01000339_06102824_06169802
GO:0061035	CI01000339_06102824_06169802
GO:0060973	CI01000339_06102824_06169802
GO:0003314	CI01000339_06102824_06169802
GO:0001763	CI01000339_06102824_06169802	ENSDARP00000070001
GO:0003315	CI01000339_06102824_06169802
GO:0007186	CI01000339_06102824_06169802
GO:0003143	CI01000339_06102824_06169802
GO:0007507	CI01000339_06102824_06169802	ENSDARP00000024947	ENSDARP00000024947-D2	ENSDARP00000108658	ENSDARP00000141857
GO:0048754	CI01000339_06102824_06169802
GO:0003318	CI01000339_06102824_06169802
GO:0035050	CI01000339_06102824_06169802
GO:0001569	CI01000339_06102824_06169802
GO:0060562	CI01000339_06102824_06169802	ENSDARP00000070001	ENSONIP00000022112-D6
GO:0006979	CI01000340_10644426_10645811-D2	ENSDARP00000003684
GO:0004601	CI01000340_10644426_10645811-D2	ENSDARP00000003684
GO:0016209	CI01000340_10644426_10645811-D2	ENSDARP00000003684
GO:0016684	CI01000340_10644426_10645811-D2	ENSDARP00000003684
GO:0004602	CI01000340_10644426_10645811-D2
GO:0009617	CI01000345_01206696_01208332
GO:0042742	CI01000345_01206696_01208332
GO:0098542	CI01000345_01206696_01208332
GO:0022414	CI01000345_01214534_01216274-D2	ENSDARP00000035450	ENSORLP00000002967
GO:0008585	CI01000345_01214534_01216274-D2
GO:0046660	CI01000345_01214534_01216274-D2	ENSORLP00000002967
GO:0060016	CI01000345_01214534_01216274-D2
GO:0045137	CI01000345_01214534_01216274-D2	ENSORLP00000002967
GO:0001541	CI01000345_01214534_01216274-D2
GO:0060014	CI01000345_01214534_01216274-D2
GO:0061458	CI01000345_01214534_01216274-D2
GO:0002064	CI01000345_01214534_01216274-D2	ENSDARP00000070001
GO:0048608	CI01000345_01214534_01216274-D2
GO:0008406	CI01000345_01214534_01216274-D2
GO:0046545	CI01000345_01214534_01216274-D2	ENSORLP00000002967
GO:0000003	CI01000345_01214534_01216274-D2	ENSDARP00000035450	ENSORLP00000002967
GO:0007548	CI01000345_01214534_01216274-D2	ENSORLP00000002967
GO:0030855	CI01000345_01214534_01216274-D2	ENSDARP00000070001	ENSDARP00000108864-D2	ENSXMAP00000007977-D2
GO:0003006	CI01000345_01214534_01216274-D2	ENSDARP00000035450	ENSORLP00000002967
GO:0004629	CUFF.18582.1
GO:0004435	CUFF.18582.1
GO:0005516	CUFF.7114.1	ENSDARP00000095445
GO:0051051	Cg-F_54520	ENSONIP00000007255
GO:0005996	Cg-F_54520	ENSDARP00000080101	ENSDARP00000134228-D2
GO:0006734	Cg-F_54520
GO:0070201	Cg-F_54520	ENSDARP00000128158
GO:0019318	Cg-F_54520	ENSDARP00000080101	ENSDARP00000134228-D2
GO:0050709	Cg-F_54520
GO:0061620	Cg-F_54520
GO:0006002	Cg-F_54520	ENSDARP00000079719
GO:1903531	Cg-F_54520
GO:0002791	Cg-F_54520
GO:0046883	Cg-F_54520
GO:0050708	Cg-F_54520
GO:0009435	Cg-F_54520	ENSDARP00000069804
GO:0061615	Cg-F_54520
GO:0010648	Cg-F_54520	ENSONIP00000005587-D2	ENSONIP00000007255
GO:0002792	Cg-F_54520
GO:0006735	Cg-F_54520
GO:0032880	Cg-F_54520	ENSDARP00000128158
GO:0051048	Cg-F_54520
GO:0050796	Cg-F_54520
GO:0019320	Cg-F_54520
GO:0051224	Cg-F_54520
GO:0051046	Cg-F_54520	ENSDARP00000130461-D2
GO:0046365	Cg-F_54520
GO:0006007	Cg-F_54520
GO:0090276	Cg-F_54520
GO:0023057	Cg-F_54520	ENSONIP00000005587-D2	ENSONIP00000007255
GO:0006006	Cg-F_54520	ENSDARP00000134228-D2
GO:0051223	Cg-F_54520	ENSDARP00000128158
GO:0019674	Cg-F_54520	ENSDARP00000069804
GO:1904950	Cg-F_54520
GO:1903530	Cg-F_54520	ENSDARP00000130461-D2
GO:0090087	Cg-F_54520	ENSDARP00000128158
GO:0061621	Cg-F_54520
GO:0061718	Cg-F_54520
GO:0044282	Cg-F_54520	ENSDARP00000003030	ENSDARP00000035450
GO:0005623	Cg-F_54520	ENSDARP00000108864-D2	ENSDARP00000111738
GO:0061695	Cg-F_54520
GO:0005945	Cg-F_54520
GO:0030246	Cg-F_54520	ENSDARP00000005048	ENSDARP00000005048-D2	ENSDARP00000029462-D2	ENSDARP00000116122-D2	ENSDARP00000135715	ENSDARP00000136161-D2	ENSDARP00000137389	ENSXMAP00000003922-D2
GO:0008443	Cg-F_54520	ENSDARP00000079719	ENSDARP00000080101
GO:0048029	Cg-F_54520	ENSDARP00000005048	ENSDARP00000005048-D2	ENSDARP00000135715	ENSDARP00000136161-D2	ENSDARP00000137389	ENSXMAP00000003922-D2
GO:0016208	Cg-F_54520	ENSDARP00000090875-D2
GO:0003872	Cg-F_54520	ENSDARP00000079719
GO:0070095	Cg-F_54520
GO:0019200	Cg-F_54520	ENSDARP00000079719	ENSDARP00000080101	ENSDARP00000136161-D2
GO:0070167	ENSDARP00000002526
GO:0030500	ENSDARP00000002526
GO:0015114	ENSDARP00000002526
GO:0019882	ENSDARP00000002547
GO:0042287	ENSDARP00000002547
GO:0042289	ENSDARP00000002547
GO:0009063	ENSDARP00000003030
GO:0009081	ENSDARP00000003030
GO:1901606	ENSDARP00000003030
GO:0046395	ENSDARP00000003030	ENSDARP00000035450
GO:0006573	ENSDARP00000003030
GO:0016054	ENSDARP00000003030	ENSDARP00000035450
GO:0016614	ENSDARP00000003030	ENSDARP00000092744	ENSDARP00000092744-D2	ENSDARP00000137433
GO:0051287	ENSDARP00000003030	ENSDARP00000092744	ENSDARP00000092744-D2
GO:0016616	ENSDARP00000003030	ENSDARP00000092744	ENSDARP00000092744-D2	ENSDARP00000137433
GO:0050661	ENSDARP00000003030
GO:0036072	ENSDARP00000003376-D2
GO:0001957	ENSDARP00000003376-D2
GO:0001503	ENSDARP00000003376-D2
GO:0031012	ENSDARP00000003376-D2	ENSDARP00000120705-D2	ENSONIP00000015206	ENSONIP00000023248-D2
GO:0043177	ENSDARP00000003376-D2	ENSDARP00000005048	ENSDARP00000005048-D2	ENSDARP00000134228-D2	ENSDARP00000135715	ENSDARP00000137389	ENSXMAP00000003922-D2
GO:0031406	ENSDARP00000003376-D2	ENSDARP00000005048	ENSDARP00000005048-D2	ENSDARP00000134228-D2	ENSDARP00000135715	ENSDARP00000137389	ENSXMAP00000003922-D2
GO:0005540	ENSDARP00000003376-D2
GO:0006690	ENSDARP00000003684
GO:0006692	ENSDARP00000003684
GO:0006693	ENSDARP00000003684
GO:0046456	ENSDARP00000003684
GO:0046457	ENSDARP00000003684
GO:0008217	ENSDARP00000003684
GO:0001516	ENSDARP00000003684
GO:0019371	ENSDARP00000003684
GO:0019369	ENSDARP00000003684
GO:0004666	ENSDARP00000003684
GO:0031418	ENSDARP00000005048	ENSDARP00000005048-D2	ENSDARP00000135715	ENSDARP00000137389	ENSXMAP00000003922-D2
GO:0007043	ENSDARP00000008287
GO:0034330	ENSDARP00000008287
GO:0034329	ENSDARP00000008287
GO:0045216	ENSDARP00000008287
GO:0060341	ENSDARP00000008287	ENSDARP00000128158	ENSDARP00000130461-D2
GO:0007098	ENSDARP00000008287
GO:0031023	ENSDARP00000008287
GO:0007163	ENSDARP00000008287	ENSXMAP00000007977-D2
GO:0045177	ENSDARP00000008287
GO:0016324	ENSDARP00000008287
GO:0005080	ENSDARP00000008287
GO:0042284	ENSDARP00000008702
GO:0098876	ENSDARP00000011221-D2
GO:0016197	ENSDARP00000011221-D2
GO:1990126	ENSDARP00000011221-D2
GO:0005769	ENSDARP00000011221-D2
GO:0032266	ENSDARP00000011221-D2
GO:0043229	ENSDARP00000013812	ENSDARP00000118542-D2
GO:0002757	ENSDARP00000020711
GO:0043122	ENSDARP00000020711
GO:0050778	ENSDARP00000020711
GO:1902533	ENSDARP00000020711	ENSDARP00000135745
GO:0050776	ENSDARP00000020711	ENSDARP00000141857
GO:0002764	ENSDARP00000020711
GO:0002218	ENSDARP00000020711
GO:0043123	ENSDARP00000020711
GO:0045088	ENSDARP00000020711	ENSDARP00000141857
GO:0002755	ENSDARP00000020711
GO:0002758	ENSDARP00000020711
GO:0002221	ENSDARP00000020711
GO:0002253	ENSDARP00000020711
GO:0002224	ENSDARP00000020711
GO:0031349	ENSDARP00000020711
GO:0045089	ENSDARP00000020711
GO:0002684	ENSDARP00000020711
GO:0019904	ENSDARP00000020711	ENSDARP00000043555	ENSDARP00000043555-D2
GO:0070976	ENSDARP00000020711
GO:0043044	ENSDARP00000023313
GO:0060896	ENSDARP00000023313
GO:0060897	ENSDARP00000023313
GO:0006338	ENSDARP00000023313
GO:0060319	ENSDARP00000023313
GO:0021999	ENSDARP00000023313
GO:0000228	ENSDARP00000023313	ENSDARP00000055912-D2	ENSDARP00000108658
GO:1904949	ENSDARP00000023313
GO:0044454	ENSDARP00000023313	ENSDARP00000055912-D2	ENSDARP00000108658
GO:0000790	ENSDARP00000023313	ENSDARP00000055912-D2	ENSDARP00000108658
GO:0031010	ENSDARP00000023313
GO:0016589	ENSDARP00000023313
GO:0070603	ENSDARP00000023313
GO:0031491	ENSDARP00000023313
GO:0004386	ENSDARP00000023313	ENSDARP00000104653-D4
GO:0009582	ENSDARP00000024860
GO:0060538	ENSDARP00000024860	ENSXMAP00000007977
GO:0031290	ENSDARP00000024860	ENSXMAP00000007977-D2
GO:0007517	ENSDARP00000024860	ENSDARP00000077055-D2	ENSXMAP00000007977
GO:0009583	ENSDARP00000024860
GO:0009416	ENSDARP00000024860	ENSDARP00000131592	ENSDARP00000134736-D2	ENSXMAP00000004191	ENSXMAP00000007977-D2
GO:0007423	ENSDARP00000024860	ENSDARP00000070001	ENSDARP00000108864-D2	ENSDARP00000141857	ENSXMAP00000007977-D2
GO:0009314	ENSDARP00000024860	ENSDARP00000118542-D2	ENSDARP00000131592	ENSDARP00000134736-D2	ENSXMAP00000004191	ENSXMAP00000007977-D2
GO:0048880	ENSDARP00000024860	ENSDARP00000070001	ENSDARP00000108864-D2	ENSDARP00000141857	ENSXMAP00000007977-D2
GO:0009584	ENSDARP00000024860
GO:0014706	ENSDARP00000024860	ENSDARP00000141857
GO:0050962	ENSDARP00000024860
GO:0001654	ENSDARP00000024860	ENSDARP00000070001	ENSXMAP00000007977-D2
GO:0050877	ENSDARP00000024860	ENSDARP00000036010-D2	ENSDARP00000108864-D2
GO:0150063	ENSDARP00000024860	ENSDARP00000070001	ENSXMAP00000007977-D2
GO:0051606	ENSDARP00000024860
GO:0007634	ENSDARP00000024860	ENSXMAP00000007977-D2
GO:0060537	ENSDARP00000024860	ENSDARP00000141857
GO:0007632	ENSDARP00000024860	ENSXMAP00000007977-D2
GO:0050908	ENSDARP00000024860
GO:0007600	ENSDARP00000024860	ENSDARP00000036010-D2	ENSDARP00000108864-D2
GO:0007519	ENSDARP00000024860
GO:0007601	ENSDARP00000024860
GO:0009581	ENSDARP00000024860
GO:0050906	ENSDARP00000024860
GO:0007610	ENSDARP00000024860	ENSDARP00000024947	ENSDARP00000024947-D2	ENSXMAP00000007977-D2
GO:0061061	ENSDARP00000024860	ENSDARP00000024947	ENSDARP00000024947-D2	ENSDARP00000077055-D2	ENSDARP00000082979	ENSDARP00000108658	ENSONIP00000012997-D4	ENSXMAP00000007977
GO:0050953	ENSDARP00000024860
GO:0031012	ENSDARP00000024860
GO:0062023	ENSDARP00000024860	ENSDARP00000120705-D2	ENSONIP00000015206	ENSONIP00000023248-D2
GO:0005604	ENSDARP00000024860
GO:0060249	ENSDARP00000024947	ENSDARP00000024947-D2
GO:0030239	ENSDARP00000024947	ENSDARP00000024947-D2	ENSDARP00000108658	ENSONIP00000012997-D4
GO:0055001	ENSDARP00000024947	ENSDARP00000024947-D2	ENSDARP00000077055-D2	ENSDARP00000108658	ENSONIP00000012997-D4
GO:0010927	ENSDARP00000024947	ENSDARP00000024947-D2	ENSDARP00000108658	ENSONIP00000012997-D4
GO:0007626	ENSDARP00000024947	ENSDARP00000024947-D2
GO:0046716	ENSDARP00000024947	ENSDARP00000024947-D2
GO:0055002	ENSDARP00000024947	ENSDARP00000024947-D2	ENSDARP00000108658	ENSONIP00000012997-D4
GO:0045214	ENSDARP00000024947	ENSDARP00000024947-D2
GO:0042692	ENSDARP00000024947	ENSDARP00000024947-D2	ENSDARP00000077055-D2	ENSDARP00000082979	ENSDARP00000108658	ENSONIP00000012997-D4
GO:0031032	ENSDARP00000024947	ENSDARP00000024947-D2	ENSDARP00000108658	ENSONIP00000012997-D4
GO:0051146	ENSDARP00000024947	ENSDARP00000024947-D2	ENSDARP00000082979	ENSDARP00000108658	ENSONIP00000012997-D4
GO:0005496	ENSDARP00000024987-D2
GO:0003707	ENSDARP00000024987-D2	ENSDARP00000035450	ENSDARP00000042466-D2	ENSDARP00000049550-D2	ENSONIP00000024393-D3
GO:0030284	ENSDARP00000024987-D2
GO:0009409	ENSDARP00000026065	ENSDARP00000026065-D4	ENSDARP00000135534	ENSDARP00000135534-D5
GO:0009266	ENSDARP00000026065	ENSDARP00000026065-D4	ENSDARP00000131592	ENSDARP00000134736-D2	ENSDARP00000135534	ENSDARP00000135534-D5
GO:0046677	ENSDARP00000026065	ENSDARP00000026065-D4
GO:0009408	ENSDARP00000026065	ENSDARP00000026065-D4
GO:0036477	ENSDARP00000027516-D2
GO:0120025	ENSDARP00000027516-D2	ENSDARP00000035450	ENSDARP00000045390
GO:0016746	ENSDARP00000027516-D2
GO:0008180	ENSDARP00000029462	ENSDARP00000029462-D2
GO:0008188	ENSDARP00000034893-D5
GO:0004994	ENSDARP00000034893-D5
GO:0007286	ENSDARP00000035450
GO:0048515	ENSDARP00000035450
GO:0009719	ENSDARP00000035450	ENSDARP00000049550-D2	ENSDARP00000135534	ENSDARP00000135534-D5	ENSORLP00000019643-D2
GO:0022412	ENSDARP00000035450
GO:0033993	ENSDARP00000035450	ENSDARP00000049550-D2
GO:0048609	ENSDARP00000035450
GO:0071383	ENSDARP00000035450
GO:0032870	ENSDARP00000035450	ENSDARP00000049550-D2	ENSDARP00000135534	ENSDARP00000135534-D5
GO:1901700	ENSDARP00000035450	ENSDARP00000049550-D2	ENSDARP00000135534	ENSDARP00000135534-D5
GO:0009755	ENSDARP00000035450	ENSDARP00000049550-D2	ENSDARP00000135534	ENSDARP00000135534-D5
GO:1901654	ENSDARP00000035450
GO:0032504	ENSDARP00000035450
GO:0048545	ENSDARP00000035450
GO:0014070	ENSDARP00000035450
GO:0071396	ENSDARP00000035450	ENSDARP00000049550-D2
GO:0009062	ENSDARP00000035450
GO:0009725	ENSDARP00000035450	ENSDARP00000049550-D2	ENSDARP00000135534	ENSDARP00000135534-D5
GO:0007276	ENSDARP00000035450
GO:0048232	ENSDARP00000035450
GO:0043401	ENSDARP00000035450
GO:0007283	ENSDARP00000035450
GO:0071495	ENSDARP00000035450	ENSDARP00000049550-D2	ENSDARP00000135534	ENSDARP00000135534-D5	ENSORLP00000019643-D2
GO:0072329	ENSDARP00000035450
GO:0071407	ENSDARP00000035450
GO:0007281	ENSDARP00000035450
GO:0044703	ENSDARP00000035450
GO:0019953	ENSDARP00000035450
GO:0097729	ENSDARP00000035450
GO:0005929	ENSDARP00000035450
GO:0031514	ENSDARP00000035450
GO:0097223	ENSDARP00000035450
GO:0036126	ENSDARP00000035450
GO:0052689	ENSDARP00000035450
GO:0042562	ENSDARP00000035450
GO:0015698	ENSDARP00000036010-D2
GO:0007605	ENSDARP00000036010-D2	ENSDARP00000108864-D2
GO:0072348	ENSDARP00000036010-D2
GO:0006821	ENSDARP00000036010-D2
GO:0008272	ENSDARP00000036010-D2
GO:0042391	ENSDARP00000036010-D2	ENSDARP00000130461-D2
GO:0050954	ENSDARP00000036010-D2	ENSDARP00000108864-D2
GO:0006835	ENSDARP00000036010-D2
GO:1901682	ENSDARP00000036010-D2
GO:0005310	ENSDARP00000036010-D2
GO:0015301	ENSDARP00000036010-D2
GO:0015116	ENSDARP00000036010-D2
GO:0015106	ENSDARP00000036010-D2
GO:0008271	ENSDARP00000036010-D2
GO:0019531	ENSDARP00000036010-D2
GO:0015108	ENSDARP00000036010-D2
GO:0000062	ENSDARP00000038227-D6
GO:1901567	ENSDARP00000038227-D6
GO:0051187	ENSDARP00000038993	ENSDARP00000038993-D2	ENSDARP00000038993-D3
GO:0033013	ENSDARP00000038993	ENSDARP00000038993-D2	ENSDARP00000038993-D3	ENSDARP00000138764	ENSDARP00000138764-D2
GO:0006787	ENSDARP00000038993	ENSDARP00000038993-D2	ENSDARP00000038993-D3
GO:0006778	ENSDARP00000038993	ENSDARP00000038993-D2	ENSDARP00000038993-D3	ENSDARP00000138764	ENSDARP00000138764-D2
GO:0033015	ENSDARP00000038993	ENSDARP00000038993-D2	ENSDARP00000038993-D3
GO:0006788	ENSDARP00000038993	ENSDARP00000038993-D2	ENSDARP00000038993-D3
GO:0042168	ENSDARP00000038993	ENSDARP00000038993-D2	ENSDARP00000038993-D3	ENSDARP00000138764	ENSDARP00000138764-D2
GO:0004392	ENSDARP00000038993	ENSDARP00000038993-D2	ENSDARP00000038993-D3
GO:1903008	ENSDARP00000042321
GO:0031668	ENSDARP00000042321
GO:1905037	ENSDARP00000042321
GO:0061919	ENSDARP00000042321	ENSDARP00000060036	ENSDARP00000060036-D2
GO:0006914	ENSDARP00000042321	ENSDARP00000060036	ENSDARP00000060036-D2
GO:0000422	ENSDARP00000042321
GO:0000045	ENSDARP00000042321
GO:0007005	ENSDARP00000042321	ENSDARP00000139856-D2
GO:0006995	ENSDARP00000042321
GO:0031667	ENSDARP00000042321	ENSDARP00000077514	ENSDARP00000077514-D2
GO:0031669	ENSDARP00000042321
GO:0042594	ENSDARP00000042321
GO:0007033	ENSDARP00000042321	ENSDARP00000141857
GO:0071496	ENSDARP00000042321
GO:0009991	ENSDARP00000042321	ENSDARP00000077514	ENSDARP00000077514-D2
GO:0009267	ENSDARP00000042321
GO:0043562	ENSDARP00000042321
GO:0061726	ENSDARP00000042321
GO:0016236	ENSDARP00000042321
GO:0022411	ENSDARP00000042321
GO:0000421	ENSDARP00000042321
GO:0005774	ENSDARP00000042321	ENSDARP00000124659-D7
GO:0044437	ENSDARP00000042321	ENSDARP00000124659-D7
GO:0005776	ENSDARP00000042321
GO:0098531	ENSDARP00000042466-D2	ENSDARP00000049550-D2	ENSONIP00000024393-D3
GO:0004879	ENSDARP00000042466-D2	ENSDARP00000049550-D2	ENSONIP00000024393-D3
GO:0010557	ENSDARP00000043555	ENSDARP00000043555-D2	ENSDARP00000049550-D2	ENSDARP00000108658
GO:0031328	ENSDARP00000043555	ENSDARP00000043555-D2	ENSDARP00000049550-D2	ENSDARP00000108658
GO:0009891	ENSDARP00000043555	ENSDARP00000043555-D2	ENSDARP00000049550-D2	ENSDARP00000108658
GO:1903508	ENSDARP00000043555	ENSDARP00000043555-D2	ENSDARP00000049550-D2	ENSDARP00000108658
GO:0045893	ENSDARP00000043555	ENSDARP00000043555-D2	ENSDARP00000049550-D2	ENSDARP00000108658
GO:1902680	ENSDARP00000043555	ENSDARP00000043555-D2	ENSDARP00000049550-D2	ENSDARP00000108658
GO:0045935	ENSDARP00000043555	ENSDARP00000043555-D2	ENSDARP00000049550-D2	ENSDARP00000108658
GO:0045944	ENSDARP00000043555	ENSDARP00000043555-D2	ENSDARP00000049550-D2	ENSDARP00000108658
GO:0010628	ENSDARP00000043555	ENSDARP00000043555-D2	ENSDARP00000049550-D2	ENSDARP00000108658
GO:0051254	ENSDARP00000043555	ENSDARP00000043555-D2	ENSDARP00000049550-D2	ENSDARP00000108658
GO:0005667	ENSDARP00000043555	ENSDARP00000043555-D2	ENSDARP00000049550-D2	ENSDARP00000134736-D2	ENSORLP00000019643-D2
GO:0001085	ENSDARP00000043555	ENSDARP00000043555-D2
GO:0033613	ENSDARP00000043555	ENSDARP00000043555-D2
GO:0003712	ENSDARP00000043555	ENSDARP00000043555-D2	ENSDARP00000049550-D2	ENSONIP00000009304
GO:0001102	ENSDARP00000043555	ENSDARP00000043555-D2
GO:0008134	ENSDARP00000043555	ENSDARP00000043555-D2	ENSDARP00000049550-D2
GO:0030274	ENSDARP00000043555	ENSDARP00000043555-D2
GO:0046847	ENSDARP00000045390
GO:0045596	ENSDARP00000045390
GO:2001222	ENSDARP00000045390
GO:0050768	ENSDARP00000045390
GO:0051961	ENSDARP00000045390
GO:0010721	ENSDARP00000045390
GO:0016358	ENSDARP00000045390
GO:0051014	ENSDARP00000045390	ENSONIP00000016383
GO:0060996	ENSDARP00000045390
GO:0032279	ENSDARP00000045390
GO:0030139	ENSDARP00000045390	ENSDARP00000136946
GO:0031252	ENSDARP00000045390	ENSONIP00000009304
GO:0099572	ENSDARP00000045390
GO:0044327	ENSDARP00000045390
GO:0098984	ENSDARP00000045390
GO:0045335	ENSDARP00000045390
GO:0014069	ENSDARP00000045390
GO:0044309	ENSDARP00000045390
GO:0030027	ENSDARP00000045390
GO:0043197	ENSDARP00000045390
GO:0048365	ENSDARP00000045390
GO:0042803	ENSDARP00000045390
GO:0042802	ENSDARP00000045390
GO:0006575	ENSDARP00000047376-D2	ENSDARP00000094181	ENSDARP00000121987-D2	ENSDARP00000135534	ENSDARP00000135534-D5	ENSORLP00000016903
GO:0006577	ENSDARP00000047376-D2	ENSORLP00000016903
GO:0009437	ENSDARP00000047376-D2	ENSORLP00000016903
GO:0019254	ENSDARP00000047376-D2	ENSORLP00000016903
GO:0097164	ENSDARP00000047376-D2	ENSDARP00000135534	ENSDARP00000135534-D5	ENSORLP00000016903
GO:0042579	ENSDARP00000047376-D2	ENSORLP00000016903
GO:0005777	ENSDARP00000047376-D2	ENSORLP00000016903
GO:0016407	ENSDARP00000047376-D2	ENSORLP00000016903
GO:0008374	ENSDARP00000047376-D2	ENSORLP00000016903
GO:0016413	ENSDARP00000047376-D2	ENSORLP00000016903
GO:0016406	ENSDARP00000047376-D2	ENSORLP00000016903
GO:0004092	ENSDARP00000047376-D2	ENSORLP00000016903
GO:0071300	ENSDARP00000049550-D2
GO:0032526	ENSDARP00000049550-D2
GO:1901701	ENSDARP00000049550-D2
GO:0060349	ENSDARP00000049550-D2
GO:0048384	ENSDARP00000049550-D2	ENSDARP00000070001
GO:0071229	ENSDARP00000049550-D2
GO:0060348	ENSDARP00000049550-D2
GO:0001101	ENSDARP00000049550-D2
GO:0060037	ENSDARP00000049550-D2	ENSXMAP00000000991-D2
GO:0030522	ENSDARP00000049550-D2	ENSDARP00000070001
GO:0043226	ENSDARP00000049550-D2
GO:0090575	ENSDARP00000049550-D2
GO:0044798	ENSDARP00000049550-D2
GO:0043565	ENSDARP00000049550-D2	ENSDARP00000108658
GO:0003713	ENSDARP00000049550-D2	ENSONIP00000009304
GO:0030374	ENSDARP00000049550-D2
GO:0006913	ENSDARP00000051277
GO:0072594	ENSDARP00000051277
GO:0051169	ENSDARP00000051277
GO:0006606	ENSDARP00000051277
GO:0007224	ENSDARP00000051277
GO:0033365	ENSDARP00000051277
GO:0051170	ENSDARP00000051277
GO:0006607	ENSDARP00000051277
GO:0006610	ENSDARP00000051277
GO:0017038	ENSDARP00000051277
GO:0034504	ENSDARP00000051277
GO:0031965	ENSDARP00000051277
GO:0005635	ENSDARP00000051277
GO:0034399	ENSDARP00000051277
GO:0008565	ENSDARP00000051277
GO:0005048	ENSDARP00000051277
GO:0008536	ENSDARP00000051277
GO:0008139	ENSDARP00000051277
GO:0042181	ENSDARP00000051643
GO:0042180	ENSDARP00000051643
GO:0006743	ENSDARP00000051643
GO:1901663	ENSDARP00000051643
GO:0006744	ENSDARP00000051643
GO:1901661	ENSDARP00000051643
GO:0031312	ENSDARP00000051643
GO:0044455	ENSDARP00000051643
GO:0046688	ENSDARP00000054976
GO:0006825	ENSDARP00000054976
GO:0055070	ENSDARP00000054976
GO:0000041	ENSDARP00000054976
GO:0006878	ENSDARP00000054976
GO:0005802	ENSDARP00000054976	ENSDARP00000128158
GO:0048471	ENSDARP00000054976
GO:0046915	ENSDARP00000054976
GO:0019829	ENSDARP00000054976
GO:0005375	ENSDARP00000054976
GO:0015405	ENSDARP00000054976	ENSDARP00000081504-D2	ENSDARP00000081504-D3
GO:0022853	ENSDARP00000054976
GO:0042625	ENSDARP00000054976
GO:0042626	ENSDARP00000054976	ENSDARP00000081504-D2	ENSDARP00000081504-D3
GO:0042623	ENSDARP00000054976	ENSDARP00000081504-D2	ENSDARP00000081504-D3	ENSDARP00000104653-D4
GO:0005507	ENSDARP00000054976
GO:0015399	ENSDARP00000054976	ENSDARP00000081504-D2	ENSDARP00000081504-D3
GO:0015662	ENSDARP00000054976
GO:0043492	ENSDARP00000054976	ENSDARP00000081504-D2	ENSDARP00000081504-D3
GO:0071824	ENSDARP00000055912-D2
GO:0034728	ENSDARP00000055912-D2
GO:0071103	ENSDARP00000055912-D2
GO:0006333	ENSDARP00000055912-D2
GO:0065004	ENSDARP00000055912-D2
GO:0031497	ENSDARP00000055912-D2
GO:0006334	ENSDARP00000055912-D2
GO:0006323	ENSDARP00000055912-D2
GO:0032993	ENSDARP00000055912-D2
GO:0044815	ENSDARP00000055912-D2
GO:0000786	ENSDARP00000055912-D2
GO:0046982	ENSDARP00000055912-D2	ENSORLP00000020497
GO:0005871	ENSDARP00000058857
GO:0048588	ENSDARP00000068086-D2
GO:0048675	ENSDARP00000068086-D2
GO:0016049	ENSDARP00000068086-D2
GO:1990138	ENSDARP00000068086-D2
GO:0007032	ENSDARP00000068086-D2
GO:0007623	ENSDARP00000069804
GO:0048511	ENSDARP00000069804
GO:0004514	ENSDARP00000069804
GO:0072175	ENSDARP00000070001
GO:0042063	ENSDARP00000070001	ENSXMAP00000007977
GO:0060325	ENSDARP00000070001
GO:0048318	ENSDARP00000070001
GO:0006720	ENSDARP00000070001
GO:0032292	ENSDARP00000070001	ENSXMAP00000007977
GO:0072010	ENSDARP00000070001
GO:0060485	ENSDARP00000070001	ENSDARP00000108864-D2	ENSXMAP00000000991-D2
GO:0061005	ENSDARP00000070001
GO:0008366	ENSDARP00000070001	ENSXMAP00000007977
GO:0048339	ENSDARP00000070001
GO:0014003	ENSDARP00000070001
GO:0061114	ENSDARP00000070001
GO:0072311	ENSDARP00000070001
GO:0048793	ENSDARP00000070001
GO:0022011	ENSDARP00000070001	ENSXMAP00000007977
GO:0072310	ENSDARP00000070001
GO:0072006	ENSDARP00000070001
GO:0007422	ENSDARP00000070001	ENSXMAP00000007977
GO:0072176	ENSDARP00000070001
GO:0010171	ENSDARP00000070001
GO:0016101	ENSDARP00000070001
GO:0061131	ENSDARP00000070001
GO:0039023	ENSDARP00000070001
GO:0034754	ENSDARP00000070001
GO:0072073	ENSDARP00000070001
GO:0072015	ENSDARP00000070001
GO:0032291	ENSDARP00000070001
GO:0048593	ENSDARP00000070001	ENSXMAP00000007977-D2
GO:0001655	ENSDARP00000070001
GO:0010092	ENSDARP00000070001
GO:0032835	ENSDARP00000070001
GO:0060324	ENSDARP00000070001
GO:0048709	ENSDARP00000070001
GO:0010001	ENSDARP00000070001	ENSXMAP00000007977
GO:0001523	ENSDARP00000070001
GO:0021782	ENSDARP00000070001	ENSXMAP00000007977
GO:0007272	ENSDARP00000070001	ENSXMAP00000007977
GO:0035850	ENSDARP00000070001
GO:0006066	ENSDARP00000070001
GO:0061130	ENSDARP00000070001
GO:0030902	ENSDARP00000070001
GO:0014037	ENSDARP00000070001	ENSXMAP00000007977
GO:0014044	ENSDARP00000070001	ENSXMAP00000007977
GO:0031101	ENSDARP00000070001
GO:0039022	ENSDARP00000070001
GO:0072178	ENSDARP00000070001
GO:0042572	ENSDARP00000070001
[truncated: 607 more rows]
[truncated: 201 more columns]

## Sheet: enriched GO-up
GO Term ID	GO Term	Level 1	Level 2	Term Candidate Gene Num	Total Candidate Gene Num	Term Gene Num	Total Gene Num	Rich Ratio	P-value	Q-value
GO:0006633	fatty acid biosynthetic process	biological_process	cellular process	13	596	28	5492	0.464286	2.03429e-06	0.000231212
GO:0072330	monocarboxylic acid biosynthetic process	biological_process	cellular process	18	596	54	5492	0.333333	7.63559e-06	0.000595576
GO:0005833	hemoglobin complex	cellular_component	cell	6	638	8	6419	0.75	2.21548e-05	0.00151952
GO:0006631	fatty acid metabolic process	biological_process	cellular process	15	596	48	5492	0.3125	0.000102235	0.00508364
GO:0015101	organic cation transmembrane transporter activity	molecular_function	transporter activity	4	725	5	7208	0.8	0.000467284	0.0151127
GO:0030388	fructose 1,6-bisphosphate metabolic process	biological_process	cellular process	4	596	5	5492	0.8	0.00062796	0.0185039
GO:0006636	unsaturated fatty acid biosynthetic process	biological_process	cellular process	6	596	12	5492	0.5	0.000828536	0.0225748
GO:0016405	CoA-ligase activity	molecular_function	catalytic activity	5	725	9	7208	0.555556	0.000905926	0.0240251
GO:0016878	acid-thiol ligase activity	molecular_function	catalytic activity	5	725	9	7208	0.555556	0.000905926	0.0240251
GO:0004392	heme oxygenase (decyclizing) activity	molecular_function	catalytic activity	3	725	3	7208	1	0.0010138	0.0260186
GO:0016215	acyl-CoA desaturase activity	molecular_function	catalytic activity	3	725	3	7208	1	0.0010138	0.0260186
GO:0006787	porphyrin-containing compound catabolic process	biological_process	cellular process	3	596	3	5492	1	0.00127232	0.0292559
GO:0006788	heme oxidation	biological_process	cellular process	3	596	3	5492	1	0.00127232	0.0292559
GO:0033015	tetrapyrrole catabolic process	biological_process	cellular process	3	596	3	5492	1	0.00127232	0.0292559
GO:0016717	oxidoreductase activity, acting on paired donors, with oxidation of a pair of donors resulting in the reduction of molecular oxygen to two molecules of water	molecular_function	catalytic activity	4	725	6	7208	0.666667	0.00129001	0.0293237
GO:0033559	unsaturated fatty acid metabolic process	biological_process	cellular process	6	596	14	5492	0.428571	0.00222526	0.0443079
GO:0016885	ligase activity, forming carbon-carbon bonds	molecular_function	catalytic activity	4	725	7	7208	0.571429	0.00277072	0.0522366
GO:0003989	acetyl-CoA carboxylase activity	molecular_function	catalytic activity	3	725	4	7208	0.75	0.00375042	0.06295
GO:0016421	CoA carboxylase activity	molecular_function	catalytic activity	3	725	4	7208	0.75	0.00375042	0.06295
GO:0072091	regulation of stem cell proliferation	biological_process	biological regulation	4	596	7	5492	0.571429	0.00367374	0.06295
GO:0016525	negative regulation of angiogenesis	biological_process	biological regulation	3	596	4	5492	0.75	0.00467691	0.0738283
GO:1901343	negative regulation of vasculature development	biological_process	biological regulation	3	596	4	5492	0.75	0.00467691	0.0738283
GO:2000181	negative regulation of blood vessel morphogenesis	biological_process	biological regulation	3	596	4	5492	0.75	0.00467691	0.0738283
GO:0006954	inflammatory response	biological_process	response to stimulus	10	596	37	5492	0.27027	0.00482102	0.0752079
GO:0001765	membrane raft assembly	biological_process	cellular component organization or biogenesis	2	596	2	5492	1	0.0117593	0.116946
GO:0005128	erythropoietin receptor binding	molecular_function	binding	2	725	2	7208	1	0.0101043	0.116946
GO:0005308	creatine transmembrane transporter activity	molecular_function	transporter activity	2	725	2	7208	1	0.0101043	0.116946
GO:0005309	creatine:sodium symporter activity	molecular_function	transporter activity	2	725	2	7208	1	0.0101043	0.116946
GO:0006659	phosphatidylserine biosynthetic process	biological_process	cellular process	2	596	2	5492	1	0.0117593	0.116946
GO:0006778	porphyrin-containing compound metabolic process	biological_process	cellular process	5	596	13	5492	0.384615	0.00906212	0.116946
GO:0009346	citrate lyase complex	cellular_component	cell	2	638	2	6419	1	0.00986491	0.116946
GO:0015220	choline transmembrane transporter activity	molecular_function	transporter activity	2	725	2	7208	1	0.0101043	0.116946
GO:0016213	linoleoyl-CoA desaturase activity	molecular_function	catalytic activity	2	725	2	7208	1	0.0101043	0.116946
GO:0030729	acetoacetate-CoA ligase activity	molecular_function	catalytic activity	2	725	2	7208	1	0.0101043	0.116946
GO:0031579	membrane raft organization	biological_process	cellular component organization or biogenesis	2	596	2	5492	1	0.0117593	0.116946
GO:0031650	regulation of heat generation	biological_process	biological regulation	2	596	2	5492	1	0.0117593	0.116946
GO:0031652	positive regulation of heat generation	biological_process	biological regulation	2	596	2	5492	1	0.0117593	0.116946
GO:0031957	very long-chain fatty acid-CoA ligase activity	molecular_function	catalytic activity	2	725	2	7208	1	0.0101043	0.116946
GO:0033013	tetrapyrrole metabolic process	biological_process	cellular process	5	596	13	5492	0.384615	0.00906212	0.116946
GO:0036109	alpha-linolenic acid metabolic process	biological_process	cellular process	2	596	2	5492	1	0.0117593	0.116946
GO:0042168	heme metabolic process	biological_process	cellular process	5	596	13	5492	0.384615	0.00906212	0.116946
GO:0043249	erythrocyte maturation	biological_process	biological regulation	4	596	9	5492	0.444444	0.0110697	0.116946
GO:0043651	linoleic acid metabolic process	biological_process	cellular process	2	596	2	5492	1	0.0117593	0.116946
GO:0044539	long-chain fatty acid import	biological_process	localization	2	596	2	5492	1	0.0117593	0.116946
GO:0044854	plasma membrane raft assembly	biological_process	cellular component organization or biogenesis	2	596	2	5492	1	0.0117593	0.116946
GO:0044857	plasma membrane raft organization	biological_process	cellular component organization or biogenesis	2	596	2	5492	1	0.0117593	0.116946
GO:0070734	histone H3-K27 methylation	biological_process	cellular component organization or biogenesis	2	596	2	5492	1	0.0117593	0.116946
GO:0070836	caveola assembly	biological_process	cellular component organization or biogenesis	2	596	2	5492	1	0.0117593	0.116946
GO:0071072	negative regulation of phospholipid biosynthetic process	biological_process	biological regulation	2	596	2	5492	1	0.0117593	0.116946
GO:1902033	regulation of hematopoietic stem cell proliferation	biological_process	biological regulation	2	596	2	5492	1	0.0117593	0.116946
GO:1903726	negative regulation of phospholipid metabolic process	biological_process	biological regulation	2	596	2	5492	1	0.0117593	0.116946
GO:0042440	pigment metabolic process	biological_process	metabolic process	7	596	25	5492	0.28	0.01435	0.137222
GO:0005149	interleukin-1 receptor binding	molecular_function	binding	3	725	6	7208	0.5	0.0160602	0.14927
GO:0048469	cell maturation	biological_process	cellular process	5	596	16	5492	0.3125	0.0233751	0.201269
GO:0004332	fructose-bisphosphate aldolase activity	molecular_function	catalytic activity	3	725	7	7208	0.428571	0.0260274	0.21665
GO:0003878	ATP citrate synthase activity	molecular_function	catalytic activity	2	725	3	7208	0.666667	0.0282854	0.219336
GO:0004373	glycogen (starch) synthase activity	molecular_function	catalytic activity	2	725	3	7208	0.666667	0.0282854	0.219336
GO:0004422	hypoxanthine phosphoribosyltransferase activity	molecular_function	catalytic activity	2	725	3	7208	0.666667	0.0282854	0.219336
GO:0004473	malate dehydrogenase (decarboxylating) (NADP+) activity	molecular_function	catalytic activity	2	725	3	7208	0.666667	0.0282854	0.219336
GO:0004656	procollagen-proline 4-dioxygenase activity	molecular_function	catalytic activity	2	725	3	7208	0.666667	0.0282854	0.219336
GO:0005901	caveola	cellular_component	cell	2	638	3	6419	0.666667	0.0276393	0.219336
GO:0016208	AMP binding	molecular_function	binding	2	725	3	7208	0.666667	0.0282854	0.219336
GO:0018024	histone-lysine N-methyltransferase activity	molecular_function	catalytic activity	2	725	3	7208	0.666667	0.0282854	0.219336
GO:0019798	procollagen-proline dioxygenase activity	molecular_function	catalytic activity	2	725	3	7208	0.666667	0.0282854	0.219336
GO:0031543	peptidyl-proline dioxygenase activity	molecular_function	catalytic activity	2	725	3	7208	0.666667	0.0282854	0.219336
GO:0031545	peptidyl-proline 4-dioxygenase activity	molecular_function	catalytic activity	2	725	3	7208	0.666667	0.0282854	0.219336
GO:0035615	clathrin adaptor activity	molecular_function	cargo receptor activity	2	725	3	7208	0.666667	0.0282854	0.219336
GO:0043325	phosphatidylinositol-3,4-bisphosphate binding	molecular_function	binding	2	725	3	7208	0.666667	0.0282854	0.219336
GO:0052657	guanine phosphoribosyltransferase activity	molecular_function	catalytic activity	2	725	3	7208	0.666667	0.0282854	0.219336
GO:0072349	modified amino acid transmembrane transporter activity	molecular_function	transporter activity	2	725	3	7208	0.666667	0.0282854	0.219336
GO:0098748	endocytic adaptor activity	molecular_function	cargo receptor activity	2	725	3	7208	0.666667	0.0282854	0.219336
GO:0106130	purine phosphoribosyltransferase activity	molecular_function	catalytic activity	2	725	3	7208	0.666667	0.0282854	0.219336
GO:0006168	adenine salvage	biological_process	cellular process	2	596	3	5492	0.666667	0.0327332	0.230661
GO:0006178	guanine salvage	biological_process	cellular process	2	596	3	5492	0.666667	0.0327332	0.230661
GO:0006655	phosphatidylglycerol biosynthetic process	biological_process	cellular process	2	596	3	5492	0.666667	0.0327332	0.230661
GO:0006656	phosphatidylcholine biosynthetic process	biological_process	cellular process	2	596	3	5492	0.666667	0.0327332	0.230661
GO:0015695	organic cation transport	biological_process	localization	2	596	3	5492	0.666667	0.0327332	0.230661
GO:0032048	cardiolipin metabolic process	biological_process	cellular process	2	596	3	5492	0.666667	0.0327332	0.230661
GO:0032049	cardiolipin biosynthetic process	biological_process	cellular process	2	596	3	5492	0.666667	0.0327332	0.230661
GO:0032263	GMP salvage	biological_process	cellular process	2	596	3	5492	0.666667	0.0327332	0.230661
GO:0035351	heme transmembrane transport	biological_process	localization	2	596	3	5492	0.666667	0.0327332	0.230661
GO:0046083	adenine metabolic process	biological_process	cellular process	2	596	3	5492	0.666667	0.0327332	0.230661
GO:0046084	adenine biosynthetic process	biological_process	cellular process	2	596	3	5492	0.666667	0.0327332	0.230661
GO:0046098	guanine metabolic process	biological_process	cellular process	2	596	3	5492	0.666667	0.0327332	0.230661
GO:0046099	guanine biosynthetic process	biological_process	cellular process	2	596	3	5492	0.666667	0.0327332	0.230661
GO:0046461	neutral lipid catabolic process	biological_process	cellular process	2	596	3	5492	0.666667	0.0327332	0.230661
GO:0046464	acylglycerol catabolic process	biological_process	cellular process	2	596	3	5492	0.666667	0.0327332	0.230661
GO:0046471	phosphatidylglycerol metabolic process	biological_process	cellular process	2	596	3	5492	0.666667	0.0327332	0.230661
GO:0046545	development of primary female sexual characteristics	biological_process	multicellular organismal process	2	596	3	5492	0.666667	0.0327332	0.230661
GO:0046660	female sex differentiation	biological_process	multicellular organismal process	2	596	3	5492	0.666667	0.0327332	0.230661
GO:0048821	erythrocyte development	biological_process	biological regulation	5	596	17	5492	0.294118	0.0302392	0.230661
GO:0071071	regulation of phospholipid biosynthetic process	biological_process	biological regulation	2	596	3	5492	0.666667	0.0327332	0.230661
GO:2000471	regulation of hematopoietic stem cell migration	biological_process	biological regulation	2	596	3	5492	0.666667	0.0327332	0.230661
GO:0008201	heparin binding	molecular_function	binding	4	725	13	7208	0.307692	0.0346706	0.237793
GO:0005539	glycosaminoglycan binding	molecular_function	binding	5	725	19	7208	0.263158	0.0357697	0.244908
GO:0004312	fatty acid synthase activity	molecular_function	catalytic activity	3	725	8	7208	0.375	0.0385823	0.259696
GO:0050840	extracellular matrix binding	molecular_function	binding	3	725	8	7208	0.375	0.0385823	0.259696
GO:0030903	notochord development	biological_process	multicellular organismal process	6	596	24	5492	0.25	0.0390013	0.261191
GO:0000271	polysaccharide biosynthetic process	biological_process	metabolic process	3	596	8	5492	0.375	0.0469395	0.299239
GO:0033692	cellular polysaccharide biosynthetic process	biological_process	cellular process	3	596	8	5492	0.375	0.0469395	0.299239
GO:0043280	positive regulation of cysteine-type endopeptidase activity involved in apoptotic process	biological_process	biological regulation	3	596	8	5492	0.375	0.0469395	0.299239
GO:0043281	regulation of cysteine-type endopeptidase activity involved in apoptotic process	biological_process	biological regulation	3	596	8	5492	0.375	0.0469395	0.299239
GO:2000116	regulation of cysteine-type endopeptidase activity	biological_process	biological regulation	3	596	8	5492	0.375	0.0469395	0.299239
GO:2001056	positive regulation of cysteine-type endopeptidase activity	biological_process	biological regulation	3	596	8	5492	0.375	0.0469395	0.299239
GO:0003870	5-aminolevulinate synthase activity	molecular_function	catalytic activity	2	725	4	7208	0.5	0.0528203	0.315969
GO:0004092	carnitine O-acetyltransferase activity	molecular_function	catalytic activity	2	725	4	7208	0.5	0.0528203	0.315969
GO:0004470	malic enzyme activity	molecular_function	catalytic activity	2	725	4	7208	0.5	0.0528203	0.315969
GO:0004471	malate dehydrogenase (decarboxylating) (NAD+) activity	molecular_function	catalytic activity	2	725	4	7208	0.5	0.0528203	0.315969
GO:0015245	fatty acid transmembrane transporter activity	molecular_function	transporter activity	2	725	4	7208	0.5	0.0528203	0.315969
GO:0015459	potassium channel regulator activity	molecular_function	molecular function regulator	2	725	4	7208	0.5	0.0528203	0.315969
GO:0016278	lysine N-methyltransferase activity	molecular_function	catalytic activity	2	725	4	7208	0.5	0.0528203	0.315969
GO:0016279	protein-lysine N-methyltransferase activity	molecular_function	catalytic activity	2	725	4	7208	0.5	0.0528203	0.315969
GO:0016615	malate dehydrogenase activity	molecular_function	catalytic activity	2	725	4	7208	0.5	0.0528203	0.315969
GO:0016748	succinyltransferase activity	molecular_function	catalytic activity	2	725	4	7208	0.5	0.0528203	0.315969
GO:0016749	N-succinyltransferase activity	molecular_function	catalytic activity	2	725	4	7208	0.5	0.0528203	0.315969
GO:0030274	LIM domain binding	molecular_function	binding	2	725	4	7208	0.5	0.0528203	0.315969
GO:0044853	plasma membrane raft	cellular_component	cell	2	638	4	6419	0.5	0.0516579	0.315969
GO:0045240	dihydrolipoyl dehydrogenase complex	cellular_component	cell	2	638	4	6419	0.5	0.0516579	0.315969
GO:0045252	oxoglutarate dehydrogenase complex	cellular_component	cell	2	638	4	6419	0.5	0.0516579	0.315969
GO:0070577	lysine-acetylated histone binding	molecular_function	binding	2	725	4	7208	0.5	0.0528203	0.315969
GO:0140033	acetylation-dependent protein binding	molecular_function	binding	2	725	4	7208	0.5	0.0528203	0.315969
GO:0008305	integrin complex	cellular_component	cell	4	638	15	6419	0.266667	0.0543076	0.322441
GO:0098636	protein complex involved in cell adhesion	cellular_component	protein-containing complex	4	638	15	6419	0.266667	0.0543076	0.322441
GO:0035338	long-chain fatty-acyl-CoA biosynthetic process	biological_process	cellular process	2	596	4	5492	0.5	0.0607896	0.333087
GO:0043096	purine nucleobase salvage	biological_process	cellular process	2	596	4	5492	0.5	0.0607896	0.333087
GO:0046100	hypoxanthine metabolic process	biological_process	cellular process	2	596	4	5492	0.5	0.0607896	0.333087
GO:0046716	muscle cell cellular homeostasis	biological_process	biological regulation	2	596	4	5492	0.5	0.0607896	0.333087
GO:0046949	fatty-acyl-CoA biosynthetic process	biological_process	cellular process	2	596	4	5492	0.5	0.0607896	0.333087
GO:0061959	response to (R)-carnitine	biological_process	response to stimulus	2	596	4	5492	0.5	0.0607896	0.333087
GO:0001676	long-chain fatty acid metabolic process	biological_process	cellular process	3	596	9	5492	0.333333	0.0648744	0.346403
GO:0010950	positive regulation of endopeptidase activity	biological_process	biological regulation	3	596	9	5492	0.333333	0.0648744	0.346403
GO:0010952	positive regulation of peptidase activity	biological_process	biological regulation	3	596	9	5492	0.333333	0.0648744	0.346403
GO:1901570	fatty acid derivative biosynthetic process	biological_process	metabolic process	3	596	9	5492	0.333333	0.0648744	0.346403
GO:0004715	non-membrane spanning protein tyrosine kinase activity	molecular_function	catalytic activity	4	725	16	7208	0.25	0.069395	0.360854
GO:0015238	drug transmembrane transporter activity	molecular_function	transporter activity	4	725	16	7208	0.25	0.069395	0.360854
GO:0009166	nucleotide catabolic process	biological_process	cellular process	6	596	28	5492	0.214286	0.07555	0.384812
GO:0003872	6-phosphofructokinase activity	molecular_function	catalytic activity	2	725	5	7208	0.4	0.0822505	0.402946
GO:0004467	long-chain fatty acid-CoA ligase activity	molecular_function	catalytic activity	2	725	5	7208	0.4	0.0822505	0.402946
GO:0005324	long-chain fatty acid transporter activity	molecular_function	transporter activity	2	725	5	7208	0.4	0.0822505	0.402946
GO:0006096	glycolytic process	biological_process	cellular process	5	596	22	5492	0.227273	0.0821233	0.402946
GO:0006165	nucleoside diphosphate phosphorylation	biological_process	cellular process	5	596	22	5492	0.227273	0.0821233	0.402946
GO:0006757	ATP generation from ADP	biological_process	cellular process	5	596	22	5492	0.227273	0.0821233	0.402946
GO:0009132	nucleoside diphosphate metabolic process	biological_process	cellular process	5	596	22	5492	0.227273	0.0821233	0.402946
GO:0009135	purine nucleoside diphosphate metabolic process	biological_process	cellular process	5	596	22	5492	0.227273	0.0821233	0.402946
GO:0009179	purine ribonucleoside diphosphate metabolic process	biological_process	cellular process	5	596	22	5492	0.227273	0.0821233	0.402946
GO:0009185	ribonucleoside diphosphate metabolic process	biological_process	cellular process	5	596	22	5492	0.227273	0.0821233	0.402946
GO:0015645	fatty acid ligase activity	molecular_function	catalytic activity	2	725	5	7208	0.4	0.0822505	0.402946
GO:0042866	pyruvate biosynthetic process	biological_process	cellular process	5	596	22	5492	0.227273	0.0821233	0.402946
GO:0046031	ADP metabolic process	biological_process	cellular process	5	596	22	5492	0.227273	0.0821233	0.402946
GO:0046939	nucleotide phosphorylation	biological_process	cellular process	5	596	22	5492	0.227273	0.0821233	0.402946
GO:0071695	anatomical structure maturation	biological_process	developmental process	4	596	16	5492	0.25	0.0868678	0.413731
GO:1901292	nucleoside phosphate catabolic process	biological_process	cellular process	6	596	29	5492	0.206897	0.0869481	0.413731
GO:0006646	phosphatidylethanolamine biosynthetic process	biological_process	cellular process	2	596	5	5492	0.4	0.0941491	0.420342
GO:0006654	phosphatidic acid biosynthetic process	biological_process	cellular process	2	596	5	5492	0.4	0.0941491	0.420342
GO:0006658	phosphatidylserine metabolic process	biological_process	cellular process	2	596	5	5492	0.4	0.0941491	0.420342
GO:0009437	carnitine metabolic process	biological_process	cellular process	2	596	5	5492	0.4	0.0941491	0.420342
GO:0016832	aldehyde-lyase activity	molecular_function	catalytic activity	3	725	11	7208	0.272727	0.0906594	0.420342
GO:0017015	regulation of transforming growth factor beta receptor signaling pathway	biological_process	biological regulation	2	596	5	5492	0.4	0.0941491	0.420342
GO:0019254	carnitine metabolic process, CoA-linked	biological_process	cellular process	2	596	5	5492	0.4	0.0941491	0.420342
GO:0021634	optic nerve formation	biological_process	multicellular organismal process	2	596	5	5492	0.4	0.0941491	0.420342
GO:0033273	response to vitamin	biological_process	response to stimulus	2	596	5	5492	0.4	0.0941491	0.420342
GO:0035336	long-chain fatty-acyl-CoA metabolic process	biological_process	cellular process	2	596	5	5492	0.4	0.0941491	0.420342
GO:0035337	fatty-acyl-CoA metabolic process	biological_process	cellular process	2	596	5	5492	0.4	0.0941491	0.420342
GO:0045137	development of primary sexual characteristics	biological_process	multicellular organismal process	2	596	5	5492	0.4	0.0941491	0.420342
GO:0046337	phosphatidylethanolamine metabolic process	biological_process	cellular process	2	596	5	5492	0.4	0.0941491	0.420342
GO:0046473	phosphatidic acid metabolic process	biological_process	cellular process	2	596	5	5492	0.4	0.0941491	0.420342
GO:0048384	retinoic acid receptor signaling pathway	biological_process	biological regulation	2	596	5	5492	0.4	0.0941491	0.420342
GO:1903725	regulation of phospholipid metabolic process	biological_process	biological regulation	2	596	5	5492	0.4	0.0941491	0.420342
GO:1903844	regulation of cellular response to transforming growth factor beta stimulus	biological_process	biological regulation	2	596	5	5492	0.4	0.0941491	0.420342
GO:0021700	developmental maturation	biological_process	developmental process	5	596	23	5492	0.217391	0.0960206	0.421946
GO:0016763	transferase activity, transferring pentosyl groups	molecular_function	catalytic activity	5	725	25	7208	0.2	0.0995255	0.432691
GO:0007009	plasma membrane organization	biological_process	cellular component organization or biogenesis	4	596	17	5492	0.235294	0.104292	0.449483
GO:0005085	guanyl-nucleotide exchange factor activity	molecular_function	molecular function regulator	9	725	56	7208	0.160714	0.10496	0.451874
GO:0008519	ammonium transmembrane transporter activity	molecular_function	transporter activity	3	725	12	7208	0.25	0.112205	0.468363
GO:0005452	inorganic anion exchanger activity	molecular_function	transporter activity	2	725	6	7208	0.333333	0.115346	0.472062
GO:0008138	protein tyrosine/serine/threonine phosphatase activity	molecular_function	catalytic activity	2	725	6	7208	0.333333	0.115346	0.472062
GO:0009922	fatty acid elongase activity	molecular_function	catalytic activity	2	725	6	7208	0.333333	0.115346	0.472062
GO:0016406	carnitine O-acyltransferase activity	molecular_function	catalytic activity	2	725	6	7208	0.333333	0.115346	0.472062
GO:0016413	O-acetyltransferase activity	molecular_function	catalytic activity	2	725	6	7208	0.333333	0.115346	0.472062
GO:0102336	3-oxo-arachidoyl-CoA synthase activity	molecular_function	catalytic activity	2	725	6	7208	0.333333	0.115346	0.472062
GO:0102337	3-oxo-cerotoyl-CoA synthase activity	molecular_function	catalytic activity	2	725	6	7208	0.333333	0.115346	0.472062
GO:0102338	3-oxo-lignoceronyl-CoA synthase activity	molecular_function	catalytic activity	2	725	6	7208	0.333333	0.115346	0.472062
GO:0102756	very-long-chain 3-ketoacyl-CoA synthase activity	molecular_function	catalytic activity	2	725	6	7208	0.333333	0.115346	0.472062
GO:0005978	glycogen biosynthetic process	biological_process	cellular process	2	596	6	5492	0.333333	0.131334	0.507724
GO:0006002	fructose 6-phosphate metabolic process	biological_process	cellular process	2	596	6	5492	0.333333	0.131334	0.507724
GO:0006638	neutral lipid metabolic process	biological_process	cellular process	2	596	6	5492	0.333333	0.131334	0.507724
GO:0006639	acylglycerol metabolic process	biological_process	cellular process	2	596	6	5492	0.333333	0.131334	0.507724
GO:0006782	protoporphyrinogen IX biosynthetic process	biological_process	cellular process	2	596	6	5492	0.333333	0.131334	0.507724
GO:0006919	activation of cysteine-type endopeptidase activity involved in apoptotic process	biological_process	biological regulation	2	596	6	5492	0.333333	0.131334	0.507724
GO:0007548	sex differentiation	biological_process	reproductive process	2	596	6	5492	0.333333	0.131334	0.507724
GO:0009113	purine nucleobase biosynthetic process	biological_process	cellular process	2	596	6	5492	0.333333	0.131334	0.507724
GO:0009250	glucan biosynthetic process	biological_process	cellular process	2	596	6	5492	0.333333	0.131334	0.507724
GO:0019367	fatty acid elongation, saturated fatty acid	biological_process	cellular process	2	596	6	5492	0.333333	0.131334	0.507724
GO:0019368	fatty acid elongation, unsaturated fatty acid	biological_process	cellular process	2	596	6	5492	0.333333	0.131334	0.507724
GO:0030278	regulation of ossification	biological_process	biological regulation	2	596	6	5492	0.333333	0.131334	0.507724
GO:0032261	purine nucleotide salvage	biological_process	cellular process	2	596	6	5492	0.333333	0.131334	0.507724
GO:0032264	IMP salvage	biological_process	cellular process	2	596	6	5492	0.333333	0.131334	0.507724
GO:0034625	fatty acid elongation, monounsaturated fatty acid	biological_process	cellular process	2	596	6	5492	0.333333	0.131334	0.507724
GO:0034626	fatty acid elongation, polyunsaturated fatty acid	biological_process	cellular process	2	596	6	5492	0.333333	0.131334	0.507724
GO:0034968	histone lysine methylation	biological_process	cellular component organization or biogenesis	2	596	6	5492	0.333333	0.131334	0.507724
GO:0045862	positive regulation of proteolysis	biological_process	biological regulation	5	596	25	5492	0.2	0.127086	0.507724
GO:0046501	protoporphyrinogen IX metabolic process	biological_process	cellular process	2	596	6	5492	0.333333	0.131334	0.507724
GO:0048385	regulation of retinoic acid receptor signaling pathway	biological_process	biological regulation	2	596	6	5492	0.333333	0.131334	0.507724
GO:0048570	notochord morphogenesis	biological_process	multicellular organismal process	2	596	6	5492	0.333333	0.131334	0.507724
GO:0060359	response to ammonium ion	biological_process	response to stimulus	2	596	6	5492	0.333333	0.131334	0.507724
GO:0030674	protein binding, bridging	molecular_function	binding	3	725	13	7208	0.230769	0.135465	0.518153
GO:0001227	DNA-binding transcription repressor activity, RNA polymerase II-specific	molecular_function	transcription regulator activity	2	725	7	7208	0.285714	0.151073	0.561128
GO:0016866	intramolecular transferase activity	molecular_function	catalytic activity	2	725	7	7208	0.285714	0.151073	0.561128
GO:0042054	histone methyltransferase activity	molecular_function	catalytic activity	2	725	7	7208	0.285714	0.151073	0.561128
GO:0001158	enhancer sequence-specific DNA binding	molecular_function	binding	2	725	8	7208	0.25	0.18857	0.56631
GO:0001541	ovarian follicle development	biological_process	multicellular organismal process	1	596	2	5492	0.5	0.205284	0.56631
GO:0001957	intramembranous ossification	biological_process	multicellular organismal process	1	596	2	5492	0.5	0.205284	0.56631
GO:0004113	2',3'-cyclic-nucleotide 3'-phosphodiesterase activity	molecular_function	catalytic activity	1	725	2	7208	0.5	0.191061	0.56631
GO:0004331	fructose-2,6-bisphosphate 2-phosphatase activity	molecular_function	catalytic activity	1	725	2	7208	0.5	0.191061	0.56631
GO:0004514	nicotinate-nucleotide diphosphorylase (carboxylating) activity	molecular_function	catalytic activity	1	725	2	7208	0.5	0.191061	0.56631
GO:0004605	phosphatidate cytidylyltransferase activity	molecular_function	catalytic activity	1	725	2	7208	0.5	0.191061	0.56631
GO:0004623	phospholipase A2 activity	molecular_function	catalytic activity	1	725	2	7208	0.5	0.191061	0.56631
GO:0005375	copper ion transmembrane transporter activity	molecular_function	transporter activity	1	725	2	7208	0.5	0.191061	0.56631
GO:0005945	6-phosphofructokinase complex	cellular_component	cell	1	638	2	6419	0.5	0.18892	0.56631
GO:0006007	glucose catabolic process	biological_process	metabolic process	1	596	2	5492	0.5	0.205284	0.56631
GO:0006584	catecholamine metabolic process	biological_process	cellular process	1	596	2	5492	0.5	0.205284	0.56631
GO:0006735	NADH regeneration	biological_process	cellular process	1	596	2	5492	0.5	0.205284	0.56631
GO:0006862	nucleotide transport	biological_process	localization	1	596	2	5492	0.5	0.205284	0.56631
GO:0008272	sulfate transport	biological_process	localization	1	596	2	5492	0.5	0.205284	0.56631
GO:0008334	histone mRNA metabolic process	biological_process	cellular process	1	596	2	5492	0.5	0.205284	0.56631
GO:0008420	RNA polymerase II CTD heptapeptide repeat phosphatase activity	molecular_function	catalytic activity	1	725	2	7208	0.5	0.191061	0.56631
GO:0008585	female gonad development	biological_process	multicellular organismal process	1	596	2	5492	0.5	0.205284	0.56631
GO:0008865	fructokinase activity	molecular_function	catalytic activity	1	725	2	7208	0.5	0.191061	0.56631
GO:0009214	cyclic nucleotide catabolic process	biological_process	cellular process	1	596	2	5492	0.5	0.205284	0.56631
GO:0009712	catechol-containing compound metabolic process	biological_process	cellular process	1	596	2	5492	0.5	0.205284	0.56631
GO:0010092	specification of animal organ identity	biological_process	multicellular organismal process	1	596	2	5492	0.5	0.205284	0.56631
GO:0010896	regulation of triglyceride catabolic process	biological_process	biological regulation	1	596	2	5492	0.5	0.205284	0.56631
GO:0010898	positive regulation of triglyceride catabolic process	biological_process	biological regulation	1	596	2	5492	0.5	0.205284	0.56631
GO:0010990	regulation of SMAD protein complex assembly	biological_process	biological regulation	1	596	2	5492	0.5	0.205284	0.56631
GO:0010991	negative regulation of SMAD protein complex assembly	biological_process	biological regulation	1	596	2	5492	0.5	0.205284	0.56631
GO:0014855	striated muscle cell proliferation	biological_process	cell proliferation	1	596	2	5492	0.5	0.205284	0.56631
GO:0015014	heparan sulfate proteoglycan biosynthetic process, polysaccharide chain biosynthetic process	biological_process	cellular process	1	596	2	5492	0.5	0.205284	0.56631
GO:0015333	peptide:proton symporter activity	molecular_function	transporter activity	1	725	2	7208	0.5	0.191061	0.56631
GO:0015651	quaternary ammonium group transmembrane transporter activity	molecular_function	transporter activity	1	725	2	7208	0.5	0.191061	0.56631
GO:0015697	quaternary ammonium group transport	biological_process	localization	1	596	2	5492	0.5	0.205284	0.56631
GO:0015893	drug transport	biological_process	localization	3	596	13	5492	0.230769	0.160096	0.56631
GO:0016024	CDP-diacylglycerol biosynthetic process	biological_process	cellular process	1	596	2	5492	0.5	0.205284	0.56631
GO:0016206	catechol O-methyltransferase activity	molecular_function	catalytic activity	1	725	2	7208	0.5	0.191061	0.56631
GO:0016571	histone methylation	biological_process	cellular component organization or biogenesis	3	596	13	5492	0.230769	0.160096	0.56631
GO:0016589	NURF complex	cellular_component	organelle part	1	638	2	6419	0.5	0.18892	0.56631
GO:0018022	peptidyl-lysine methylation	biological_process	cellular process	2	596	7	5492	0.285714	0.171125	0.56631
GO:0019158	mannokinase activity	molecular_function	catalytic activity	1	725	2	7208	0.5	0.191061	0.56631
GO:0021603	cranial nerve formation	biological_process	multicellular organismal process	2	596	7	5492	0.285714	0.171125	0.56631
GO:0030279	negative regulation of ossification	biological_process	biological regulation	1	596	2	5492	0.5	0.205284	0.56631
GO:0030315	T-tubule	cellular_component	cell	1	638	2	6419	0.5	0.18892	0.56631
GO:0030497	fatty acid elongation	biological_process	cellular process	2	596	7	5492	0.285714	0.171125	0.56631
GO:0030500	regulation of bone mineralization	biological_process	biological regulation	1	596	2	5492	0.5	0.205284	0.56631
GO:0031010	ISWI-type complex	cellular_component	organelle part	1	638	2	6419	0.5	0.18892	0.56631
GO:0031126	snoRNA 3'-end processing	biological_process	cellular process	1	596	2	5492	0.5	0.205284	0.56631
GO:0031177	phosphopantetheine binding	molecular_function	binding	1	725	2	7208	0.5	0.191061	0.56631
GO:0031312	extrinsic component of organelle membrane	cellular_component	organelle part	1	638	2	6419	0.5	0.18892	0.56631
GO:0031499	TRAMP complex	cellular_component	organelle part	1	638	2	6419	0.5	0.18892	0.56631
GO:0032655	regulation of interleukin-12 production	biological_process	biological regulation	1	596	2	5492	0.5	0.205284	0.56631
GO:0033292	T-tubule organization	biological_process	cellular component organization or biogenesis	1	596	2	5492	0.5	0.205284	0.56631
GO:0035326	enhancer binding	molecular_function	binding	2	725	8	7208	0.25	0.18857	0.56631
GO:0035673	oligopeptide transmembrane transporter activity	molecular_function	transporter activity	1	725	2	7208	0.5	0.191061	0.56631
GO:0035677	posterior lateral line neuromast hair cell development	biological_process	cellular process	1	596	2	5492	0.5	0.205284	0.56631
GO:0036072	direct ossification	biological_process	multicellular organismal process	1	596	2	5492	0.5	0.205284	0.56631
GO:0036126	sperm flagellum	cellular_component	cell	1	638	2	6419	0.5	0.18892	0.56631
GO:0042289	MHC class II protein binding	molecular_function	binding	1	725	2	7208	0.5	0.191061	0.56631
GO:0042328	heparan sulfate N-acetylglucosaminyltransferase activity	molecular_function	catalytic activity	1	725	2	7208	0.5	0.191061	0.56631
GO:0043144	snoRNA processing	biological_process	cellular process	1	596	2	5492	0.5	0.205284	0.56631
GO:0043629	ncRNA polyadenylation	biological_process	cellular process	1	596	2	5492	0.5	0.205284	0.56631
GO:0045075	regulation of interleukin-12 biosynthetic process	biological_process	biological regulation	1	596	2	5492	0.5	0.205284	0.56631
GO:0046148	pigment biosynthetic process	biological_process	metabolic process	4	596	20	5492	0.2	0.164745	0.56631
GO:0046341	CDP-diacylglycerol metabolic process	biological_process	cellular process	1	596	2	5492	0.5	0.205284	0.56631
GO:0046546	development of primary male sexual characteristics	biological_process	multicellular organismal process	1	596	2	5492	0.5	0.205284	0.56631
GO:0046661	male sex differentiation	biological_process	multicellular organismal process	1	596	2	5492	0.5	0.205284	0.56631
GO:0047555	3',5'-cyclic-GMP phosphodiesterase activity	molecular_function	catalytic activity	1	725	2	7208	0.5	0.191061	0.56631
GO:0048898	anterior lateral line system development	biological_process	multicellular organismal process	1	596	2	5492	0.5	0.205284	0.56631
GO:0048899	anterior lateral line development	biological_process	multicellular organismal process	1	596	2	5492	0.5	0.205284	0.56631
GO:0048923	posterior lateral line neuromast hair cell differentiation	biological_process	cellular process	1	596	2	5492	0.5	0.205284	0.56631
GO:0050482	arachidonic acid secretion	biological_process	localization	1	596	2	5492	0.5	0.205284	0.56631
GO:0050688	regulation of defense response to virus	biological_process	biological regulation	1	596	2	5492	0.5	0.205284	0.56631
GO:0050996	positive regulation of lipid catabolic process	biological_process	biological regulation	1	596	2	5492	0.5	0.205284	0.56631
GO:0051014	actin filament severing	biological_process	cellular process	2	596	7	5492	0.285714	0.171125	0.56631
GO:0051764	actin crosslink formation	biological_process	cellular component organization or biogenesis	1	596	2	5492	0.5	0.205284	0.56631
GO:0055017	cardiac muscle tissue growth	biological_process	growth	1	596	2	5492	0.5	0.205284	0.56631
GO:0060014	granulosa cell differentiation	biological_process	cellular process	1	596	2	5492	0.5	0.205284	0.56631
GO:0060016	granulosa cell development	biological_process	cellular process	1	596	2	5492	0.5	0.205284	0.56631
GO:0060035	notochord cell development	biological_process	cellular process	2	596	7	5492	0.285714	0.171125	0.56631
GO:0060038	cardiac muscle cell proliferation	biological_process	growth	1	596	2	5492	0.5	0.205284	0.56631
GO:0060090	molecular adaptor activity	molecular_function	binding	3	725	14	7208	0.214286	0.160196	0.56631
GO:0060419	heart growth	biological_process	multicellular organismal process	1	596	2	5492	0.5	0.205284	0.56631
GO:0061026	cardiac muscle tissue regeneration	biological_process	growth	1	596	2	5492	0.5	0.205284	0.56631
GO:0061114	branching involved in pancreas morphogenesis	biological_process	multicellular organismal process	1	596	2	5492	0.5	0.205284	0.56631
GO:0061130	pancreatic bud formation	biological_process	multicellular organismal process	1	596	2	5492	0.5	0.205284	0.56631
GO:0061131	pancreas field specification	biological_process	multicellular organismal process	1	596	2	5492	0.5	0.205284	0.56631
GO:0061615	glycolytic process through fructose-6-phosphate	biological_process	cellular process	1	596	2	5492	0.5	0.205284	0.56631
GO:0061620	glycolytic process through glucose-6-phosphate	biological_process	cellular process	1	596	2	5492	0.5	0.205284	0.56631
GO:0061621	canonical glycolysis	biological_process	cellular process	1	596	2	5492	0.5	0.205284	0.56631
GO:0061718	glucose catabolic process to pyruvate	biological_process	cellular process	1	596	2	5492	0.5	0.205284	0.56631
GO:0070059	intrinsic apoptotic signaling pathway in response to endoplasmic reticulum stress	biological_process	biological regulation	1	596	2	5492	0.5	0.205284	0.56631
GO:0070095	fructose-6-phosphate binding	molecular_function	binding	1	725	2	7208	0.5	0.191061	0.56631
GO:0070167	regulation of biomineral tissue development	biological_process	biological regulation	1	596	2	5492	0.5	0.205284	0.56631
GO:0070976	TIR domain binding	molecular_function	binding	1	725	2	7208	0.5	0.191061	0.56631
GO:0071044	histone mRNA catabolic process	biological_process	biological regulation	1	596	2	5492	0.5	0.205284	0.56631
GO:0071050	snoRNA polyadenylation	biological_process	cellular process	1	596	2	5492	0.5	0.205284	0.56631
GO:0072348	sulfur compound transport	biological_process	localization	1	596	2	5492	0.5	0.205284	0.56631
GO:0090199	regulation of release of cytochrome c from mitochondria	biological_process	biological regulation	1	596	2	5492	0.5	0.205284	0.56631
GO:0090200	positive regulation of release of cytochrome c from mitochondria	biological_process	biological regulation	1	596	2	5492	0.5	0.205284	0.56631
GO:0097223	sperm part	cellular_component	cell	1	638	2	6419	0.5	0.18892	0.56631
GO:0097729	9+2 motile cilium	cellular_component	cell	1	638	2	6419	0.5	0.18892	0.56631
GO:1901568	fatty acid derivative metabolic process	biological_process	metabolic process	3	596	13	5492	0.230769	0.160096	0.56631
GO:1901679	nucleotide transmembrane transport	biological_process	localization	1	596	2	5492	0.5	0.205284	0.56631
GO:1903045	neural crest cell migration involved in sympathetic nervous system development	biological_process	cellular process	1	596	2	5492	0.5	0.205284	0.56631
GO:1903963	arachidonate transport	biological_process	localization	1	596	2	5492	0.5	0.205284	0.56631
GO:1990868	response to chemokine	biological_process	response to stimulus	2	596	7	5492	0.285714	0.171125	0.56631
GO:1990869	cellular response to chemokine	biological_process	cellular process	2	596	7	5492	0.285714	0.171125	0.56631
GO:2001222	regulation of neuron migration	biological_process	biological regulation	1	596	2	5492	0.5	0.205284	0.56631
GO:2001235	positive regulation of apoptotic signaling pathway	biological_process	biological regulation	1	596	2	5492	0.5	0.205284	0.56631
GO:0006166	purine ribonucleoside salvage	biological_process	cellular process	2	596	8	5492	0.25	0.21252	0.574088
GO:0021631	optic nerve morphogenesis	biological_process	multicellular organismal process	2	596	8	5492	0.25	0.21252	0.574088
GO:0072583	clathrin-dependent endocytosis	biological_process	localization	2	596	8	5492	0.25	0.21252	0.574088
GO:0006479	protein methylation	biological_process	cellular process	3	596	15	5492	0.2	0.217601	0.583692
GO:0008213	protein alkylation	biological_process	cellular process	3	596	15	5492	0.2	0.217601	0.583692
GO:0018105	peptidyl-serine phosphorylation	biological_process	cellular process	3	596	15	5492	0.2	0.217601	0.583692
GO:0034404	nucleobase-containing small molecule biosynthetic process	biological_process	cellular process	8	596	55	5492	0.145455	0.242407	0.636077
GO:0018209	peptidyl-serine modification	biological_process	cellular process	3	596	16	5492	0.1875	0.24777	0.64336
GO:0042752	regulation of circadian rhythm	biological_process	biological regulation	2	596	9	5492	0.222222	0.254705	0.650887
GO:0042761	very long-chain fatty acid biosynthetic process	biological_process	cellular process	2	596	9	5492	0.222222	0.254705	0.650887
GO:0048645	animal organ formation	biological_process	multicellular organismal process	2	596	9	5492	0.222222	0.254705	0.650887
GO:0060034	notochord cell differentiation	biological_process	cellular process	2	596	9	5492	0.222222	0.254705	0.650887
GO:0000062	fatty-acyl-CoA binding	molecular_function	binding	1	725	3	7208	0.333333	0.272449	0.654157
GO:0000295	adenine nucleotide transmembrane transporter activity	molecular_function	transporter activity	1	725	3	7208	0.333333	0.272449	0.654157
GO:0001678	cellular glucose homeostasis	biological_process	biological regulation	1	596	3	5492	0.333333	0.291559	0.654157
GO:0001959	regulation of cytokine-mediated signaling pathway	biological_process	biological regulation	1	596	3	5492	0.333333	0.291559	0.654157
GO:0002831	regulation of response to biotic stimulus	biological_process	biological regulation	1	596	3	5492	0.333333	0.291559	0.654157
GO:0003313	heart rudiment development	biological_process	multicellular organismal process	1	596	3	5492	0.333333	0.291559	0.654157
GO:0003314	heart rudiment morphogenesis	biological_process	multicellular organismal process	1	596	3	5492	0.333333	0.291559	0.654157
GO:0003315	heart rudiment formation	biological_process	multicellular organismal process	1	596	3	5492	0.333333	0.291559	0.654157
GO:0003318	cell migration to the midline involved in heart development	biological_process	cellular process	1	596	3	5492	0.333333	0.291559	0.654157
GO:0004340	glucokinase activity	molecular_function	catalytic activity	1	725	3	7208	0.333333	0.272449	0.654157
GO:0004396	hexokinase activity	molecular_function	catalytic activity	1	725	3	7208	0.333333	0.272449	0.654157
GO:0004736	pyruvate carboxylase activity	molecular_function	catalytic activity	1	725	3	7208	0.333333	0.272449	0.654157
GO:0005086	ARF guanyl-nucleotide exchange factor activity	molecular_function	molecular function regulator	3	725	18	7208	0.166667	0.269042	0.654157
GO:0005346	purine ribonucleotide transmembrane transporter activity	molecular_function	transporter activity	1	725	3	7208	0.333333	0.272449	0.654157
GO:0005536	glucose binding	molecular_function	binding	1	725	3	7208	0.333333	0.272449	0.654157
GO:0005923	bicellular tight junction	cellular_component	cell junction	2	638	10	6419	0.2	0.261516	0.654157
GO:0006641	triglyceride metabolic process	biological_process	cellular process	1	596	3	5492	0.333333	0.291559	0.654157
GO:0006734	NADH metabolic process	biological_process	cellular process	1	596	3	5492	0.333333	0.291559	0.654157
GO:0006878	cellular copper ion homeostasis	biological_process	biological regulation	1	596	3	5492	0.333333	0.291559	0.654157
GO:0007229	integrin-mediated signaling pathway	biological_process	biological regulation	4	596	24	5492	0.166667	0.259363	0.654157
GO:0008603	cAMP-dependent protein kinase regulator activity	molecular_function	molecular function regulator	1	725	3	7208	0.333333	0.272449	0.654157
GO:0009374	biotin binding	molecular_function	binding	1	725	3	7208	0.333333	0.272449	0.654157
GO:0010563	negative regulation of phosphorus metabolic process	biological_process	biological regulation	3	596	17	5492	0.176471	0.278515	0.654157
GO:0010822	positive regulation of mitochondrion organization	biological_process	biological regulation	1	596	3	5492	0.333333	0.291559	0.654157
GO:0015216	purine nucleotide transmembrane transporter activity	molecular_function	transporter activity	1	725	3	7208	0.333333	0.272449	0.654157
GO:0015669	gas transport	biological_process	localization	1	596	3	5492	0.333333	0.291559	0.654157
GO:0015670	carbon dioxide transport	biological_process	localization	1	596	3	5492	0.333333	0.291559	0.654157
GO:0016203	muscle attachment	biological_process	multicellular organismal process	1	596	3	5492	0.333333	0.291559	0.654157
GO:0016868	intramolecular transferase activity, phosphotransferases	molecular_function	catalytic activity	1	725	3	7208	0.333333	0.272449	0.654157
GO:0019755	one-carbon compound transport	biological_process	localization	1	596	3	5492	0.333333	0.291559	0.654157
GO:0030374	nuclear receptor transcription coactivator activity	molecular_function	transcription regulator activity	1	725	3	7208	0.333333	0.272449	0.654157
GO:0030512	negative regulation of transforming growth factor beta receptor signaling pathway	biological_process	biological regulation	1	596	3	5492	0.333333	0.291559	0.654157
GO:0030859	polarized epithelial cell differentiation	biological_process	cellular process	1	596	3	5492	0.333333	0.291559	0.654157
GO:0032051	clathrin light chain binding	molecular_function	binding	2	725	10	7208	0.2	0.266134	0.654157
GO:0032925	regulation of activin receptor signaling pathway	biological_process	biological regulation	1	596	3	5492	0.333333	0.291559	0.654157
GO:0033002	muscle cell proliferation	biological_process	cell proliferation	1	596	3	5492	0.333333	0.291559	0.654157
GO:0034972	histone H3-R26 methylation	biological_process	cellular component organization or biogenesis	1	596	3	5492	0.333333	0.291559	0.654157
GO:0035269	protein O-linked mannosylation	biological_process	cellular process	1	596	3	5492	0.333333	0.291559	0.654157
GO:0039023	pronephric duct morphogenesis	biological_process	multicellular organismal process	1	596	3	5492	0.333333	0.291559	0.654157
GO:0042035	regulation of cytokine biosynthetic process	biological_process	biological regulation	1	596	3	5492	0.333333	0.291559	0.654157
GO:0042284	sphingolipid delta-4 desaturase activity	molecular_function	catalytic activity	1	725	3	7208	0.333333	0.272449	0.654157
GO:0042285	xylosyltransferase activity	molecular_function	catalytic activity	1	725	3	7208	0.333333	0.272449	0.654157
GO:0042475	odontogenesis of dentin-containing tooth	biological_process	multicellular organismal process	1	596	3	5492	0.333333	0.291559	0.654157
GO:0042996	regulation of Golgi to plasma membrane protein transport	biological_process	biological regulation	1	596	3	5492	0.333333	0.291559	0.654157
GO:0042998	positive regulation of Golgi to plasma membrane protein transport	biological_process	biological regulation	1	596	3	5492	0.333333	0.291559	0.654157
GO:0045198	establishment of epithelial cell apical/basal polarity	biological_process	cellular process	1	596	3	5492	0.333333	0.291559	0.654157
GO:0045936	negative regulation of phosphate metabolic process	biological_process	biological regulation	3	596	17	5492	0.176471	0.278515	0.654157
GO:0048788	cytoskeleton of presynaptic active zone	cellular_component	synapse part	1	638	3	6419	0.333333	0.26956	0.654157
GO:0048814	regulation of dendrite morphogenesis	biological_process	biological regulation	1	596	3	5492	0.333333	0.291559	0.654157
GO:0048854	brain morphogenesis	biological_process	multicellular organismal process	3	596	17	5492	0.176471	0.278515	0.654157
GO:0050994	regulation of lipid catabolic process	biological_process	biological regulation	1	596	3	5492	0.333333	0.291559	0.654157
GO:0055070	copper ion homeostasis	biological_process	biological regulation	1	596	3	5492	0.333333	0.291559	0.654157
GO:0060759	regulation of response to cytokine stimulus	biological_process	biological regulation	1	596	3	5492	0.333333	0.291559	0.654157
GO:0061113	pancreas morphogenesis	biological_process	multicellular organismal process	1	596	3	5492	0.333333	0.291559	0.654157
GO:0070166	enamel mineralization	biological_process	multicellular organismal process	1	596	3	5492	0.333333	0.291559	0.654157
GO:0070567	cytidylyltransferase activity	molecular_function	catalytic activity	1	725	3	7208	0.333333	0.272449	0.654157
GO:0080025	phosphatidylinositol-3,5-bisphosphate binding	molecular_function	binding	2	725	10	7208	0.2	0.266134	0.654157
GO:0090245	axis elongation involved in somitogenesis	biological_process	growth	1	596	3	5492	0.333333	0.291559	0.654157
GO:0097186	amelogenesis	biological_process	multicellular organismal process	1	596	3	5492	0.333333	0.291559	0.654157
GO:0098831	presynaptic active zone cytoplasmic component	cellular_component	synapse part	1	638	3	6419	0.333333	0.26956	0.654157
GO:0099569	presynaptic cytoskeleton	cellular_component	synapse part	1	638	3	6419	0.333333	0.26956	0.654157
GO:1900107	regulation of nodal signaling pathway	biological_process	biological regulation	1	596	3	5492	0.333333	0.291559	0.654157
GO:1901166	neural crest cell migration involved in autonomic nervous system development	biological_process	cellular process	1	596	3	5492	0.333333	0.291559	0.654157
GO:1901264	carbohydrate derivative transport	biological_process	localization	1	596	3	5492	0.333333	0.291559	0.654157
GO:1901567	fatty acid derivative binding	molecular_function	binding	1	725	3	7208	0.333333	0.272449	0.654157
GO:1903845	negative regulation of cellular response to transforming growth factor beta stimulus	biological_process	biological regulation	1	596	3	5492	0.333333	0.291559	0.654157
GO:2000401	regulation of lymphocyte migration	biological_process	biological regulation	1	596	3	5492	0.333333	0.291559	0.654157
GO:2000404	regulation of T cell migration	biological_process	biological regulation	1	596	3	5492	0.333333	0.291559	0.654157
GO:0000038	very long-chain fatty acid metabolic process	biological_process	cellular process	2	596	10	5492	0.2	0.297021	0.654598
GO:0001935	endothelial cell proliferation	biological_process	cell proliferation	2	596	10	5492	0.2	0.297021	0.654598
GO:0006177	GMP biosynthetic process	biological_process	cellular process	2	596	10	5492	0.2	0.297021	0.654598
GO:0006779	porphyrin-containing compound biosynthetic process	biological_process	cellular process	2	596	10	5492	0.2	0.297021	0.654598
GO:0006783	heme biosynthetic process	biological_process	cellular process	2	596	10	5492	0.2	0.297021	0.654598
GO:0007634	optokinetic behavior	biological_process	multicellular organismal process	2	596	10	5492	0.2	0.297021	0.654598
GO:0009408	response to heat	biological_process	response to stimulus	2	596	10	5492	0.2	0.297021	0.654598
GO:0033014	tetrapyrrole biosynthetic process	biological_process	cellular process	2	596	10	5492	0.2	0.297021	0.654598
GO:0043173	nucleotide salvage	biological_process	cellular process	2	596	10	5492	0.2	0.297021	0.654598
GO:0046037	GMP metabolic process	biological_process	cellular process	2	596	10	5492	0.2	0.297021	0.654598
GO:0046112	nucleobase biosynthetic process	biological_process	cellular process	2	596	10	5492	0.2	0.297021	0.654598
GO:0061053	somite development	biological_process	multicellular organismal process	7	596	50	5492	0.14	0.296399	0.654598
GO:1901070	guanosine-containing compound biosynthetic process	biological_process	cellular process	2	596	10	5492	0.2	0.297021	0.654598
GO:0043296	apical junction complex	cellular_component	cell junction	2	638	11	6419	0.181818	0.300052	0.659328
GO:0070160	tight junction	cellular_component	cell junction	2	638	11	6419	0.181818	0.300052	0.659328
GO:0005283	amino acid:sodium symporter activity	molecular_function	transporter activity	2	725	11	7208	0.181818	0.305128	0.666556
GO:0005343	organic acid:sodium symporter activity	molecular_function	transporter activity	2	725	11	7208	0.181818	0.305128	0.666556
GO:0008276	protein methyltransferase activity	molecular_function	catalytic activity	2	725	11	7208	0.181818	0.305128	0.666556
GO:0032012	regulation of ARF protein signal transduction	biological_process	biological regulation	3	596	18	5492	0.166667	0.309585	0.671861
GO:0004565	beta-galactosidase activity	molecular_function	catalytic activity	1	725	4	7208	0.25	0.345658	0.709143
GO:0004666	prostaglandin-endoperoxide synthase activity	molecular_function	catalytic activity	1	725	4	7208	0.25	0.345658	0.709143
GO:0005952	cAMP-dependent protein kinase complex	cellular_component	cell	1	638	4	6419	0.25	0.342194	0.709143
GO:0007584	response to nutrient	biological_process	response to stimulus	2	596	11	5492	0.181818	0.338944	0.709143
GO:0015106	bicarbonate transmembrane transporter activity	molecular_function	transporter activity	1	725	4	7208	0.25	0.345658	0.709143
GO:0015215	nucleotide transmembrane transporter activity	molecular_function	transporter activity	1	725	4	7208	0.25	0.345658	0.709143
GO:0015295	solute:proton symporter activity	molecular_function	transporter activity	1	725	4	7208	0.25	0.345658	0.709143
GO:0015605	organophosphate ester transmembrane transporter activity	molecular_function	transporter activity	1	725	4	7208	0.25	0.345658	0.709143
GO:0019531	oxalate transmembrane transporter activity	molecular_function	transporter activity	1	725	4	7208	0.25	0.345658	0.709143
GO:0030522	intracellular receptor signaling pathway	biological_process	biological regulation	2	596	11	5492	0.181818	0.338944	0.709143
GO:0043174	nucleoside salvage	biological_process	cellular process	2	596	11	5492	0.181818	0.338944	0.709143
GO:0044327	dendritic spine head	cellular_component	synapse part	1	638	4	6419	0.25	0.342194	0.709143
GO:0046915	transition metal ion transmembrane transporter activity	molecular_function	transporter activity	1	725	4	7208	0.25	0.345658	0.709143
GO:0050291	sphingosine N-acyltransferase activity	molecular_function	catalytic activity	1	725	4	7208	0.25	0.345658	0.709143
GO:0071933	Arp2/3 complex binding	molecular_function	binding	1	725	4	7208	0.25	0.345658	0.709143
GO:0001516	prostaglandin biosynthetic process	biological_process	cellular process	1	596	4	5492	0.25	0.368482	0.713295
GO:0002686	negative regulation of leukocyte migration	biological_process	biological regulation	1	596	4	5492	0.25	0.368482	0.713295
GO:0002792	negative regulation of peptide secretion	biological_process	biological regulation	1	596	4	5492	0.25	0.368482	0.713295
GO:0006743	ubiquinone metabolic process	biological_process	cellular process	1	596	4	5492	0.25	0.368482	0.713295
GO:0006744	ubiquinone biosynthetic process	biological_process	cellular process	1	596	4	5492	0.25	0.368482	0.713295
GO:0006825	copper ion transport	biological_process	localization	1	596	4	5492	0.25	0.368482	0.713295
GO:0006835	dicarboxylic acid transport	biological_process	localization	1	596	4	5492	0.25	0.368482	0.713295
GO:0007050	cell cycle arrest	biological_process	biological regulation	1	596	4	5492	0.25	0.368482	0.713295
GO:0007286	spermatid development	biological_process	multi-organism process	1	596	4	5492	0.25	0.368482	0.713295
GO:0008406	gonad development	biological_process	multicellular organismal process	1	596	4	5492	0.25	0.368482	0.713295
GO:0010960	magnesium ion homeostasis	biological_process	biological regulation	1	596	4	5492	0.25	0.368482	0.713295
GO:0015701	bicarbonate transport	biological_process	localization	1	596	4	5492	0.25	0.368482	0.713295
GO:0016074	snoRNA metabolic process	biological_process	cellular process	1	596	4	5492	0.25	0.368482	0.713295
GO:0019320	hexose catabolic process	biological_process	metabolic process	1	596	4	5492	0.25	0.368482	0.713295
GO:0019371	cyclooxygenase pathway	biological_process	cellular process	1	596	4	5492	0.25	0.368482	0.713295
GO:0021871	forebrain regionalization	biological_process	multicellular organismal process	1	596	4	5492	0.25	0.368482	0.713295
GO:0032309	icosanoid secretion	biological_process	localization	1	596	4	5492	0.25	0.368482	0.713295
GO:0034505	tooth mineralization	biological_process	multicellular organismal process	1	596	4	5492	0.25	0.368482	0.713295
GO:0035268	protein mannosylation	biological_process	cellular process	1	596	4	5492	0.25	0.368482	0.713295
GO:0035675	neuromast hair cell development	biological_process	cellular process	1	596	4	5492	0.25	0.368482	0.713295
GO:0039022	pronephric duct development	biological_process	multicellular organismal process	1	596	4	5492	0.25	0.368482	0.713295
GO:0042181	ketone biosynthetic process	biological_process	cellular process	1	596	4	5492	0.25	0.368482	0.713295
GO:0043153	entrainment of circadian clock by photoperiod	biological_process	biological regulation	1	596	4	5492	0.25	0.368482	0.713295
GO:0046456	icosanoid biosynthetic process	biological_process	cellular process	1	596	4	5492	0.25	0.368482	0.713295
GO:0046457	prostanoid biosynthetic process	biological_process	cellular process	1	596	4	5492	0.25	0.368482	0.713295
GO:0046513	ceramide biosynthetic process	biological_process	cellular process	1	596	4	5492	0.25	0.368482	0.713295
GO:0046717	acid secretion	biological_process	localization	1	596	4	5492	0.25	0.368482	0.713295
GO:0046847	filopodium assembly	biological_process	cellular component organization or biogenesis	1	596	4	5492	0.25	0.368482	0.713295
GO:0048339	paraxial mesoderm development	biological_process	multicellular organismal process	1	596	4	5492	0.25	0.368482	0.713295
GO:0048515	spermatid differentiation	biological_process	multi-organism process	1	596	4	5492	0.25	0.368482	0.713295
GO:0048608	reproductive structure development	biological_process	multicellular organismal process	1	596	4	5492	0.25	0.368482	0.713295
GO:0048886	neuromast hair cell differentiation	biological_process	cellular process	1	596	4	5492	0.25	0.368482	0.713295
GO:0050709	negative regulation of protein secretion	biological_process	biological regulation	1	596	4	5492	0.25	0.368482	0.713295
GO:0051048	negative regulation of secretion	biological_process	biological regulation	1	596	4	5492	0.25	0.368482	0.713295
GO:0051224	negative regulation of protein transport	biological_process	biological regulation	1	596	4	5492	0.25	0.368482	0.713295
GO:0051569	regulation of histone H3-K4 methylation	biological_process	biological regulation	1	596	4	5492	0.25	0.368482	0.713295
GO:0051965	positive regulation of synapse assembly	biological_process	biological regulation	1	596	4	5492	0.25	0.368482	0.713295
GO:0060323	head morphogenesis	biological_process	developmental process	1	596	4	5492	0.25	0.368482	0.713295
GO:0060324	face development	biological_process	developmental process	1	596	4	5492	0.25	0.368482	0.713295
GO:0060325	face morphogenesis	biological_process	developmental process	1	596	4	5492	0.25	0.368482	0.713295
GO:0060973	cell migration involved in heart development	biological_process	cellular process	1	596	4	5492	0.25	0.368482	0.713295
GO:0060996	dendritic spine development	biological_process	cellular component organization or biogenesis	1	596	4	5492	0.25	0.368482	0.713295
GO:0061303	cornea development in camera-type eye	biological_process	multicellular organismal process	1	596	4	5492	0.25	0.368482	0.713295
GO:0061458	reproductive system development	biological_process	multicellular organismal process	1	596	4	5492	0.25	0.368482	0.713295
GO:0071715	icosanoid transport	biological_process	localization	1	596	4	5492	0.25	0.368482	0.713295
GO:0090114	COPII-coated vesicle budding	biological_process	cellular component organization or biogenesis	1	596	4	5492	0.25	0.368482	0.713295
GO:0090208	positive regulation of triglyceride metabolic process	biological_process	biological regulation	1	596	4	5492	0.25	0.368482	0.713295
GO:0097320	plasma membrane tubulation	biological_process	cellular component organization or biogenesis	1	596	4	5492	0.25	0.368482	0.713295
GO:0097502	mannosylation	biological_process	metabolic process	1	596	4	5492	0.25	0.368482	0.713295
GO:1901571	fatty acid derivative transport	biological_process	localization	1	596	4	5492	0.25	0.368482	0.713295
GO:1901661	quinone metabolic process	biological_process	cellular process	1	596	4	5492	0.25	0.368482	0.713295
GO:1901663	quinone biosynthetic process	biological_process	cellular process	1	596	4	5492	0.25	0.368482	0.713295
GO:1902305	regulation of sodium ion transmembrane transport	biological_process	biological regulation	1	596	4	5492	0.25	0.368482	0.713295
GO:1903531	negative regulation of secretion by cell	biological_process	biological regulation	1	596	4	5492	0.25	0.368482	0.713295
GO:1904950	negative regulation of establishment of protein localization	biological_process	biological regulation	1	596	4	5492	0.25	0.368482	0.713295
GO:1905515	non-motile cilium assembly	biological_process	cellular component organization or biogenesis	1	596	4	5492	0.25	0.368482	0.713295
GO:1990126	retrograde transport, endosome to plasma membrane	biological_process	localization	1	596	4	5492	0.25	0.368482	0.713295
GO:2000649	regulation of sodium ion transmembrane transporter activity	biological_process	biological regulation	1	596	4	5492	0.25	0.368482	0.713295
GO:0043101	purine-containing compound salvage	biological_process	cellular process	2	596	12	5492	0.166667	0.380062	0.723046
GO:0005416	amino acid:cation symporter activity	molecular_function	transporter activity	2	725	13	7208	0.153846	0.381576	0.723158
GO:0099106	ion channel regulator activity	molecular_function	molecular function regulator	2	725	13	7208	0.153846	0.381576	0.723158
GO:0004879	nuclear receptor activity	molecular_function	transcription regulator activity	3	725	22	7208	0.136364	0.383643	0.725348
GO:0098531	transcription factor activity, direct ligand regulated sequence-specific DNA binding	molecular_function	transcription regulator activity	3	725	22	7208	0.136364	0.383643	0.725348
GO:1901981	phosphatidylinositol phosphate binding	molecular_function	binding	3	725	22	7208	0.136364	0.383643	0.725348
GO:0000768	syncytium formation by plasma membrane fusion	biological_process	cellular process	1	596	5	5492	0.2	0.437065	0.751684
GO:0001756	somitogenesis	biological_process	multicellular organismal process	4	596	30	5492	0.133333	0.413062	0.751684
GO:0002028	regulation of sodium ion transport	biological_process	biological regulation	1	596	5	5492	0.2	0.437065	0.751684
GO:0003810	protein-glutamine gamma-glutamyltransferase activity	molecular_function	catalytic activity	1	725	5	7208	0.2	0.41151	0.751684
GO:0004556	alpha-amylase activity	molecular_function	catalytic activity	1	725	5	7208	0.2	0.41151	0.751684
GO:0005540	hyaluronic acid binding	molecular_function	binding	1	725	5	7208	0.2	0.41151	0.751684
GO:0006692	prostanoid metabolic process	biological_process	cellular process	1	596	5	5492	0.2	0.437065	0.751684
GO:0006693	prostaglandin metabolic process	biological_process	cellular process	1	596	5	5492	0.2	0.437065	0.751684
GO:0006949	syncytium formation	biological_process	cellular process	1	596	5	5492	0.2	0.437065	0.751684
GO:0007520	myoblast fusion	biological_process	cellular process	1	596	5	5492	0.2	0.437065	0.751684
GO:0008157	protein phosphatase 1 binding	molecular_function	binding	1	725	5	7208	0.2	0.41151	0.751684
GO:0008271	secondary active sulfate transmembrane transporter activity	molecular_function	transporter activity	1	725	5	7208	0.2	0.41151	0.751684
GO:0015114	phosphate ion transmembrane transporter activity	molecular_function	transporter activity	1	725	5	7208	0.2	0.41151	0.751684
GO:0015696	ammonium transport	biological_process	localization	1	596	5	5492	0.2	0.437065	0.751684
GO:0015925	galactosidase activity	molecular_function	catalytic activity	1	725	5	7208	0.2	0.41151	0.751684
GO:0016160	amylase activity	molecular_function	catalytic activity	1	725	5	7208	0.2	0.41151	0.751684
GO:0016755	transferase activity, transferring amino-acyl groups	molecular_function	catalytic activity	1	725	5	7208	0.2	0.41151	0.751684
GO:0018149	peptide cross-linking	biological_process	cellular process	1	596	5	5492	0.2	0.437065	0.751684
GO:0019369	arachidonic acid metabolic process	biological_process	cellular process	1	596	5	5492	0.2	0.437065	0.751684
GO:0019934	cGMP-mediated signaling	biological_process	biological regulation	1	596	5	5492	0.2	0.437065	0.751684
GO:0030148	sphingolipid biosynthetic process	biological_process	cellular process	2	596	13	5492	0.153846	0.420056	0.751684
GO:0031214	biomineral tissue development	biological_process	multicellular organismal process	1	596	5	5492	0.2	0.437065	0.751684
GO:0035068	micro-ribonucleoprotein complex	cellular_component	protein-containing complex	1	638	5	6419	0.2	0.407616	0.751684
GO:0035089	establishment of apical/basal cell polarity	biological_process	cellular process	1	596	5	5492	0.2	0.437065	0.751684
GO:0035138	pectoral fin morphogenesis	biological_process	multicellular organismal process	1	596	5	5492	0.2	0.437065	0.751684
GO:0035198	miRNA binding	molecular_function	binding	1	725	5	7208	0.2	0.41151	0.751684
GO:0035278	miRNA mediated inhibition of translation	biological_process	biological regulation	1	596	5	5492	0.2	0.437065	0.751684
GO:0035282	segmentation	biological_process	multicellular organismal process	4	596	30	5492	0.133333	0.413062	0.751684
GO:0040033	negative regulation of translation, ncRNA-mediated	biological_process	biological regulation	1	596	5	5492	0.2	0.437065	0.751684
GO:0043171	peptide catabolic process	biological_process	cellular process	1	596	5	5492	0.2	0.437065	0.751684
GO:0043547	positive regulation of GTPase activity	biological_process	biological regulation	3	596	21	5492	0.142857	0.402585	0.751684
GO:0045661	regulation of myoblast differentiation	biological_process	biological regulation	1	596	5	5492	0.2	0.437065	0.751684
GO:0045746	negative regulation of Notch signaling pathway	biological_process	biological regulation	1	596	5	5492	0.2	0.437065	0.751684
GO:0045834	positive regulation of lipid metabolic process	biological_process	biological regulation	1	596	5	5492	0.2	0.437065	0.751684
GO:0045974	regulation of translation, ncRNA-mediated	biological_process	biological regulation	1	596	5	5492	0.2	0.437065	0.751684
GO:0046365	monosaccharide catabolic process	biological_process	metabolic process	1	596	5	5492	0.2	0.437065	0.751684
GO:0046686	response to cadmium ion	biological_process	response to stimulus	1	596	5	5492	0.2	0.437065	0.751684
GO:0046688	response to copper ion	biological_process	response to stimulus	1	596	5	5492	0.2	0.437065	0.751684
GO:0048194	Golgi vesicle budding	biological_process	cellular component organization or biogenesis	1	596	5	5492	0.2	0.437065	0.751684
GO:0048318	axial mesoderm development	biological_process	developmental process	1	596	5	5492	0.2	0.437065	0.751684
GO:0048485	sympathetic nervous system development	biological_process	multicellular organismal process	1	596	5	5492	0.2	0.437065	0.751684
GO:0048702	embryonic neurocranium morphogenesis	biological_process	multicellular organismal process	1	596	5	5492	0.2	0.437065	0.751684
GO:0048791	calcium ion-regulated exocytosis of neurotransmitter	biological_process	biological regulation	1	596	5	5492	0.2	0.437065	0.751684
GO:0051051	negative regulation of transport	biological_process	biological regulation	2	596	13	5492	0.153846	0.420056	0.751684
GO:0060036	notochord cell vacuolation	biological_process	cellular component organization or biogenesis	1	596	5	5492	0.2	0.437065	0.751684
GO:0060319	primitive erythrocyte differentiation	biological_process	biological regulation	1	596	5	5492	0.2	0.437065	0.751684
GO:0060914	heart formation	biological_process	multicellular organismal process	1	596	5	5492	0.2	0.437065	0.751684
GO:0061035	regulation of cartilage development	biological_process	biological regulation	1	596	5	5492	0.2	0.437065	0.751684
GO:0061162	establishment of monopolar cell polarity	biological_process	cellular process	1	596	5	5492	0.2	0.437065	0.751684
GO:0061339	establishment or maintenance of monopolar cell polarity	biological_process	cellular process	1	596	5	5492	0.2	0.437065	0.751684
GO:0061980	regulatory RNA binding	molecular_function	binding	1	725	5	7208	0.2	0.41151	0.751684
GO:0071300	cellular response to retinoic acid	biological_process	cellular process	1	596	5	5492	0.2	0.437065	0.751684
GO:0090101	negative regulation of transmembrane receptor protein serine/threonine kinase signaling pathway	biological_process	biological regulation	1	596	5	5492	0.2	0.437065	0.751684
GO:0090162	establishment of epithelial cell polarity	biological_process	cellular process	1	596	5	5492	0.2	0.437065	0.751684
GO:0090207	regulation of triglyceride metabolic process	biological_process	biological regulation	1	596	5	5492	0.2	0.437065	0.751684
GO:0098508	endothelial to hematopoietic transition	biological_process	cellular component organization or biogenesis	1	596	5	5492	0.2	0.437065	0.751684
GO:0098719	sodium ion import across plasma membrane	biological_process	localization	1	596	5	5492	0.2	0.437065	0.751684
GO:0103025	alpha-amylase activity (releasing maltohexaose)	molecular_function	catalytic activity	1	725	5	7208	0.2	0.41151	0.751684
GO:0140253	cell-cell fusion	biological_process	cellular process	1	596	5	5492	0.2	0.437065	0.751684
GO:1903076	regulation of protein localization to plasma membrane	biological_process	biological regulation	1	596	5	5492	0.2	0.437065	0.751684
GO:1903078	positive regulation of protein localization to plasma membrane	biological_process	biological regulation	1	596	5	5492	0.2	0.437065	0.751684
GO:1904086	regulation of epiboly involved in gastrulation with mouth forming second	biological_process	biological regulation	1	596	5	5492	0.2	0.437065	0.751684
GO:1905475	regulation of protein localization to membrane	biological_process	biological regulation	1	596	5	5492	0.2	0.437065	0.751684
GO:1905477	positive regulation of protein localization to membrane	biological_process	biological regulation	1	596	5	5492	0.2	0.437065	0.751684
GO:0005088	Ras guanyl-nucleotide exchange factor activity	molecular_function	molecular function regulator	3	725	24	7208	0.125	0.439738	0.75465
GO:0030155	regulation of cell adhesion	biological_process	biological regulation	5	596	40	5492	0.125	0.441304	0.756358
GO:0008170	N-methyltransferase activity	molecular_function	catalytic activity	2	725	15	7208	0.133333	0.454214	0.771505
GO:1902936	phosphatidylinositol bisphosphate binding	molecular_function	binding	2	725	15	7208	0.133333	0.454214	0.771505
GO:0007632	visual behavior	biological_process	multicellular organismal process	2	596	14	5492	0.142857	0.458686	0.773934
GO:0021554	optic nerve development	biological_process	multicellular organismal process	2	596	14	5492	0.142857	0.458686	0.773934
GO:0032868	response to insulin	biological_process	response to stimulus	2	596	14	5492	0.142857	0.458686	0.773934
GO:0000421	autophagosome membrane	cellular_component	organelle part	1	638	6	6419	0.166667	0.46654	0.779462
GO:0002116	semaphorin receptor complex	cellular_component	protein-containing complex	1	638	6	6419	0.166667	0.46654	0.779462
GO:0030667	secretory granule membrane	cellular_component	organelle part	1	638	6	6419	0.166667	0.46654	0.779462
GO:0001637	G protein-coupled chemoattractant receptor activity	molecular_function	molecular transducer activity	1	725	6	7208	0.166667	0.470743	0.780908
GO:0004359	glutaminase activity	molecular_function	catalytic activity	1	725	6	7208	0.166667	0.470743	0.780908
GO:0004806	triglyceride lipase activity	molecular_function	catalytic activity	1	725	6	7208	0.166667	0.470743	0.780908
GO:0004950	chemokine receptor activity	molecular_function	molecular transducer activity	1	725	6	7208	0.166667	0.470743	0.780908
GO:0015116	sulfate transmembrane transporter activity	molecular_function	transporter activity	1	725	6	7208	0.166667	0.470743	0.780908
GO:0015368	calcium:cation antiporter activity	molecular_function	transporter activity	1	725	6	7208	0.166667	0.470743	0.780908
GO:0030284	estrogen receptor activity	molecular_function	molecular transducer activity	1	725	6	7208	0.166667	0.470743	0.780908
GO:0070006	metalloaminopeptidase activity	molecular_function	catalytic activity	1	725	6	7208	0.166667	0.470743	0.780908
GO:0003707	steroid hormone receptor activity	molecular_function	molecular transducer activity	5	725	46	7208	0.108696	0.498319	0.787883
GO:0004198	calcium-dependent cysteine-type endopeptidase activity	molecular_function	catalytic activity	2	725	16	7208	0.125	0.48866	0.787883
GO:0006469	negative regulation of protein kinase activity	biological_process	biological regulation	1	596	6	5492	0.166667	0.498211	0.787883
GO:0006493	protein O-linked glycosylation	biological_process	cellular process	1	596	6	5492	0.166667	0.498211	0.787883
GO:0007492	endoderm development	biological_process	developmental process	2	596	15	5492	0.133333	0.495776	0.787883
GO:0008374	O-acyltransferase activity	molecular_function	catalytic activity	2	725	16	7208	0.125	0.48866	0.787883
GO:0009584	detection of visible light	biological_process	response to stimulus	1	596	6	5492	0.166667	0.498211	0.787883
GO:0009649	entrainment of circadian clock	biological_process	biological regulation	1	596	6	5492	0.166667	0.498211	0.787883
GO:0016410	N-acyltransferase activity	molecular_function	catalytic activity	3	725	26	7208	0.115385	0.493763	0.787883
GO:0016441	posttranscriptional gene silencing	biological_process	biological regulation	1	596	6	5492	0.166667	0.498211	0.787883
GO:0030479	actin cortical patch	cellular_component	organelle part	2	638	16	6419	0.125	0.482142	0.787883
GO:0032436	positive regulation of proteasomal ubiquitin-dependent protein catabolic process	biological_process	biological regulation	2	596	15	5492	0.133333	0.495776	0.787883
GO:0032474	otolith morphogenesis	biological_process	multicellular organismal process	1	596	6	5492	0.166667	0.498211	0.787883
GO:0033673	negative regulation of kinase activity	biological_process	biological regulation	1	596	6	5492	0.166667	0.498211	0.787883
GO:0035194	posttranscriptional gene silencing by RNA	biological_process	biological regulation	1	596	6	5492	0.166667	0.498211	0.787883
GO:0035195	gene silencing by miRNA	biological_process	biological regulation	1	596	6	5492	0.166667	0.498211	0.787883
GO:0043044	ATP-dependent chromatin remodeling	biological_process	cellular component organization or biogenesis	1	596	6	5492	0.166667	0.498211	0.787883
GO:0045121	membrane raft	cellular_component	membrane part	2	638	16	6419	0.125	0.482142	0.787883
GO:0045580	regulation of T cell differentiation	biological_process	biological regulation	1	596	6	5492	0.166667	0.498211	0.787883
GO:0045619	regulation of lymphocyte differentiation	biological_process	biological regulation	1	596	6	5492	0.166667	0.498211	0.787883
GO:0045732	positive regulation of protein catabolic process	biological_process	biological regulation	3	596	24	5492	0.125	0.49169	0.787883
GO:0048268	clathrin coat assembly	biological_process	cellular component organization or biogenesis	2	596	15	5492	0.133333	0.495776	0.787883
GO:0048538	thymus development	biological_process	multicellular organismal process	1	596	6	5492	0.166667	0.498211	0.787883
GO:0050908	detection of light stimulus involved in visual perception	biological_process	multicellular organismal process	1	596	6	5492	0.166667	0.498211	0.787883
GO:0050962	detection of light stimulus involved in sensory perception	biological_process	multicellular organismal process	1	596	6	5492	0.166667	0.498211	0.787883
GO:0051348	negative regulation of transferase activity	biological_process	biological regulation	1	596	6	5492	0.166667	0.498211	0.787883
GO:0061645	endocytic patch	cellular_component	cell	2	638	16	6419	0.125	0.482142	0.787883
GO:0070098	chemokine-mediated signaling pathway	biological_process	biological regulation	1	596	6	5492	0.166667	0.498211	0.787883
[truncated: 360 more rows]

## Sheet: GO terms with all down-DEGs
GO:0016071	BGI_novel_G000250	CI01000013_02666598_02669821-D2	CI01000030_07736031_07737720-D2	CI01000037_04011298_04017585	CI01000306_09891658_09893015	ENSDARP00000016880	ENSDARP00000017229	ENSDARP00000027770-D6	ENSDARP00000055844-D2	ENSDARP00000072295-D3	ENSDARP00000093767	ENSDARP00000100216	ENSDARP00000104495	ENSDARP00000119629	ENSDARP00000129750-D1	ENSONIP00000001928-D2	ENSONIP00000024321	ENSORLP00000020796
[truncated: 3,013 more rows]
[truncated: 249 more columns]

[truncated: 1 more sheets: enriched GO-down]
