# Supplementary material for: Comparative transcriptomic analysis reveals an association of gibel carp fatty liver with ferroptosis pathway
Source: BMC Genomics. 2021 May 5;22:328. doi: 10.1186/s12864-021-07621-2 (PMC8101161; doi:10.1186/s12864-021-07621-2)
Supplement: Supplementary file 4 — Additional file 4: Table S3 KEGG pathway enrichment analysis. Pathway ID, Pathway Name, KEGG function classification, number of Candidate and total DEGs/genes, Rich Ratio, P-value, Q-value are shown. NL: normal liver, FL: fatty liver. [file 12864_2021_7621_MOESM4_ESM.xlsx]

## Sheet: KEGG Pathway enrichment_FLvsNL
Pathway ID	Pathway Name	Level 1	Level 2	Term Candidate Gene Num	Total Candidate Gene Num	Term Gene Num	Total Gene Num	Rich Ratio	P-value	Q-value
ko04141	Protein processing in endoplasmic reticulum	Genetic Information Processing	Folding, sorting and degradation	145	2194	623	25522	0.232745	2.63e-29	8.85e-27
ko03050	Proteasome	Genetic Information Processing	Folding, sorting and degradation	60	2194	150	25522	0.4	1.09e-25	1.83e-23
ko03060	Protein export	Genetic Information Processing	Folding, sorting and degradation	30	2194	55	25522	0.545455	3.24e-18	2.73e-16
ko04975	Fat digestion and absorption	Organismal Systems	Digestive system	32	2194	130	25522	0.246154	3.82e-08	2.58e-06
ko00040	Pentose and glucuronate interconversions	Metabolism	Carbohydrate metabolism	26	2194	101	25522	0.257426	2.73e-07	1.53e-05
ko00260	Glycine, serine and threonine metabolism	Metabolism	Amino acid metabolism	23	2194	96	25522	0.239583	4.94e-06	0.000207938
ko01200	Carbon metabolism	Metabolism	Global and overview maps	58	2194	368	25522	0.157609	4.88e-06	0.000207938
ko00010	Glycolysis / Gluconeogenesis	Metabolism	Carbohydrate metabolism	33	2194	182	25522	0.181319	3.23e-05	0.00120891
ko00982	Drug metabolism - cytochrome P450	Metabolism	Xenobiotics biodegradation and metabolism	24	2194	116	25522	0.206897	4.3e-05	0.0014503
ko00970	Aminoacyl-tRNA biosynthesis	Genetic Information Processing	Translation	24	2194	117	25522	0.205128	4.98e-05	0.0015252
ko00051	Fructose and mannose metabolism	Metabolism	Carbohydrate metabolism	24	2194	119	25522	0.201681	6.62e-05	0.00162323
ko00190	Oxidative phosphorylation	Metabolism	Energy metabolism	48	2194	314	25522	0.152866	6.74e-05	0.00162323
ko00983	Drug metabolism - other enzymes	Metabolism	Xenobiotics biodegradation and metabolism	35	2194	204	25522	0.171569	6.23e-05	0.00162323
ko05012	Parkinson disease	Human Diseases	Neurodegenerative diseases	53	2194	362	25522	0.146409	9.32e-05	0.00209327
ko05418	Fluid shear stress and atherosclerosis	Human Diseases	Cardiovascular diseases	74	2194	557	25522	0.132855	0.000116694	0.00245787
ko00061	Fatty acid biosynthesis	Metabolism	Lipid metabolism	15	2194	61	25522	0.245902	0.000155065	0.00279052
ko00640	Propanoate metabolism	Metabolism	Carbohydrate metabolism	20	2194	96	25522	0.208333	0.000163974	0.00279052
ko00860	Porphyrin and chlorophyll metabolism	Metabolism	Metabolism of cofactors and vitamins	23	2194	118	25522	0.194915	0.000159583	0.00279052
ko05110	Vibrio cholerae infection	Human Diseases	Infectious diseases: Bacterial	30	2194	173	25522	0.17341	0.000165609	0.00279052
ko03430	Mismatch repair	Genetic Information Processing	Replication and repair	16	2194	69	25522	0.231884	0.000198319	0.00318255
ko00620	Pyruvate metabolism	Metabolism	Carbohydrate metabolism	26	2194	146	25522	0.178082	0.000284577	0.00435919
ko00053	Ascorbate and aldarate metabolism	Metabolism	Carbohydrate metabolism	17	2194	79	25522	0.21519	0.000330469	0.00484209
ko04610	Complement and coagulation cascades	Organismal Systems	Immune system	62	2194	465	25522	0.133333	0.000363518	0.0051044
ko04216	Ferroptosis	Cellular Processes	Cell growth and death	29	2194	174	25522	0.166667	0.000419347	0.0056528
ko04932	Non-alcoholic fatty liver disease (NAFLD)	Human Diseases	Endocrine and metabolic diseases	65	2194	498	25522	0.130522	0.000477001	0.00618267
ko00630	Glyoxylate and dicarboxylate metabolism	Metabolism	Carbohydrate metabolism	20	2194	104	25522	0.192308	0.000498823	0.00622605
ko00563	Glycosylphosphatidylinositol (GPI)-anchor biosynthesis	Metabolism	Glycan biosynthesis and metabolism	13	2194	54	25522	0.240741	0.000522621	0.00629012
ko00561	Glycerolipid metabolism	Metabolism	Lipid metabolism	32	2194	205	25522	0.156098	0.000711311	0.00826593
ko00270	Cysteine and methionine metabolism	Metabolism	Amino acid metabolism	25	2194	151	25522	0.165563	0.00111357	0.0125091
ko01230	Biosynthesis of amino acids	Metabolism	Global and overview maps	33	2194	223	25522	0.147982	0.0015022	0.0163303
ko03030	DNA replication	Genetic Information Processing	Replication and repair	31	2194	207	25522	0.149758	0.00169287	0.017828
ko00510	N-Glycan biosynthesis	Metabolism	Glycan biosynthesis and metabolism	26	2194	165	25522	0.157576	0.00186566	0.0190524
ko00511	Other glycan degradation	Metabolism	Glycan biosynthesis and metabolism	13	2194	62	25522	0.209677	0.00205426	0.0203614
ko00071	Fatty acid degradation	Metabolism	Lipid metabolism	20	2194	120	25522	0.166667	0.00306941	0.0294932
ko05169	Epstein-Barr virus infection	Human Diseases	Infectious diseases: Viral	97	2194	857	25522	0.113186	0.00315061	0.0294932
ko00770	Pantothenate and CoA biosynthesis	Metabolism	Metabolism of cofactors and vitamins	9	2194	37	25522	0.243243	0.00342183	0.0295681
ko01523	Antifolate resistance	Human Diseases	Drug resistance: Antineoplastic	20	2194	121	25522	0.165289	0.00338674	0.0295681
ko04066	HIF-1 signaling pathway	Environmental Information Processing	Signal transduction	49	2194	383	25522	0.127937	0.00331542	0.0295681
ko00280	Valine, leucine and isoleucine degradation	Metabolism	Amino acid metabolism	26	2194	173	25522	0.150289	0.00363173	0.0305973
ko00350	Tyrosine metabolism	Metabolism	Amino acid metabolism	18	2194	108	25522	0.166667	0.00481468	0.0395743
ko00830	Retinol metabolism	Metabolism	Metabolism of cofactors and vitamins	25	2194	169	25522	0.147929	0.00527014	0.0422866
ko00380	Tryptophan metabolism	Metabolism	Amino acid metabolism	20	2194	126	25522	0.15873	0.00541189	0.0424141
ko00450	Selenocompound metabolism	Metabolism	Metabolism of other amino acids	8	2194	33	25522	0.242424	0.00580561	0.0444657
ko01212	Fatty acid metabolism	Metabolism	Global and overview maps	27	2194	194	25522	0.139175	0.00872133	0.0653131
ko03320	PPAR signaling pathway	Organismal Systems	Endocrine system	43	2194	346	25522	0.124277	0.00929813	0.0666695
ko05215	Prostate cancer	Human Diseases	Cancers: Specific types	43	2194	346	25522	0.124277	0.00929813	0.0666695
ko00600	Sphingolipid metabolism	Metabolism	Lipid metabolism	23	2194	164	25522	0.140244	0.0134341	0.0943187
ko00980	Metabolism of xenobiotics by cytochrome P450	Metabolism	Xenobiotics biodegradation and metabolism	20	2194	139	25522	0.143885	0.0155737	0.107109
ko04710	Circadian rhythm	Organismal Systems	Environmental adaptation	17	2194	113	25522	0.150442	0.0163244	0.110027
ko00100	Steroid biosynthesis	Metabolism	Lipid metabolism	11	2194	63	25522	0.174603	0.0176218	0.116442
ko05230	Central carbon metabolism in cancer	Human Diseases	Cancers: Overview	30	2194	235	25522	0.12766	0.0188912	0.12243
ko04714	Thermogenesis	Organismal Systems	Environmental adaptation	88	2194	827	25522	0.106409	0.021631	0.13754
ko05204	Chemical carcinogenesis	Human Diseases	Cancers: Overview	23	2194	172	25522	0.133721	0.0225543	0.140756
ko05010	Alzheimer disease	Human Diseases	Neurodegenerative diseases	72	2194	665	25522	0.108271	0.0250146	0.153271
ko05016	Huntington disease	Human Diseases	Neurodegenerative diseases	74	2194	688	25522	0.107558	0.026644	0.16034
ko00480	Glutathione metabolism	Metabolism	Metabolism of other amino acids	20	2194	149	25522	0.134228	0.0306626	0.181286
ko04152	AMPK signaling pathway	Environmental Information Processing	Signal transduction	53	2194	476	25522	0.111345	0.0313961	0.182422
ko04976	Bile secretion	Organismal Systems	Digestive system	33	2194	275	25522	0.12	0.0321023	0.183364
ko00330	Arginine and proline metabolism	Metabolism	Amino acid metabolism	21	2194	160	25522	0.13125	0.0338503	0.187842
ko04922	Glucagon signaling pathway	Organismal Systems	Endocrine system	47	2194	417	25522	0.11271	0.034001	0.187842
ko00670	One carbon pool by folate	Metabolism	Metabolism of cofactors and vitamins	8	2194	45	25522	0.177778	0.0361509	0.196498
ko00020	Citrate cycle (TCA cycle)	Metabolism	Carbohydrate metabolism	14	2194	97	25522	0.14433	0.0376484	0.201389
ko05143	African trypanosomiasis	Human Diseases	Infectious diseases: Parasitic	23	2194	182	25522	0.126374	0.0399461	0.210341
ko04920	Adipocytokine signaling pathway	Organismal Systems	Endocrine system	32	2194	273	25522	0.117216	0.0452261	0.23448
ko00290	Valine, leucine and isoleucine biosynthesis	Metabolism	Amino acid metabolism	3	2194	10	25522	0.3	0.0481047	0.245625
ko01210	2-Oxocarboxylic acid metabolism	Metabolism	Global and overview maps	8	2194	48	25522	0.166667	0.0505085	0.25405
ko00471	D-Glutamine and D-glutamate metabolism	Metabolism	Metabolism of other amino acids	4	2194	17	25522	0.235294	0.0523876	0.259627
ko01524	Platinum drug resistance	Human Diseases	Drug resistance: Antineoplastic	24	2194	199	25522	0.120603	0.0574326	0.280504
ko04137	Mitophagy - animal	Cellular Processes	Transport and catabolism	30	2194	260	25522	0.115385	0.0604317	0.290935
ko00340	Histidine metabolism	Metabolism	Amino acid metabolism	8	2194	50	25522	0.16	0.0618729	0.293678
ko04914	Progesterone-mediated oocyte maturation	Organismal Systems	Endocrine system	35	2194	312	25522	0.112179	0.0633883	0.296692
ko00564	Glycerophospholipid metabolism	Metabolism	Lipid metabolism	36	2194	324	25522	0.111111	0.0674714	0.311477
ko04979	Cholesterol metabolism	Organismal Systems	Digestive system	32	2194	285	25522	0.112281	0.0724049	0.329736
ko00030	Pentose phosphate pathway	Metabolism	Carbohydrate metabolism	12	2194	89	25522	0.134831	0.0786133	0.351149
ko00250	Alanine, aspartate and glutamate metabolism	Metabolism	Amino acid metabolism	14	2194	108	25522	0.12963	0.0791908	0.351149
ko00140	Steroid hormone biosynthesis	Metabolism	Lipid metabolism	21	2194	178	25522	0.117978	0.0858069	0.367035
ko01040	Biosynthesis of unsaturated fatty acids	Metabolism	Lipid metabolism	11	2194	81	25522	0.135802	0.0860409	0.367035
ko03440	Homologous recombination	Genetic Information Processing	Replication and repair	11	2194	81	25522	0.135802	0.0860409	0.367035
ko04145	Phagosome	Cellular Processes	Transport and catabolism	68	2194	674	25522	0.10089	0.0936198	0.394373
ko00240	Pyrimidine metabolism	Metabolism	Nucleotide metabolism	20	2194	172	25522	0.116279	0.102483	0.413669
ko03420	Nucleotide excision repair	Genetic Information Processing	Replication and repair	24	2194	213	25522	0.112676	0.104338	0.413669
ko03460	Fanconi anemia pathway	Genetic Information Processing	Replication and repair	15	2194	122	25522	0.122951	0.100961	0.413669
ko04212	Longevity regulating pathway - worm	Organismal Systems	Aging	30	2194	274	25522	0.109489	0.10162	0.413669
ko04964	Proximal tubule bicarbonate reclamation	Organismal Systems	Excretory system	13	2194	103	25522	0.126214	0.103612	0.413669
ko00410	beta-Alanine metabolism	Metabolism	Metabolism of other amino acids	10	2194	75	25522	0.133333	0.108086	0.419301
ko05145	Toxoplasmosis	Human Diseases	Infectious diseases: Parasitic	50	2194	487	25522	0.102669	0.108247	0.419301
ko04910	Insulin signaling pathway	Organismal Systems	Endocrine system	57	2194	563	25522	0.101243	0.110708	0.423961
ko00910	Nitrogen metabolism	Metabolism	Energy metabolism	7	2194	48	25522	0.145833	0.114563	0.428974
ko05220	Chronic myeloid leukemia	Human Diseases	Cancers: Specific types	31	2194	288	25522	0.107639	0.114486	0.428974
ko00760	Nicotinate and nicotinamide metabolism	Metabolism	Metabolism of cofactors and vitamins	12	2194	96	25522	0.125	0.12075	0.443227
ko05142	Chagas disease (American trypanosomiasis)	Human Diseases	Infectious diseases: Parasitic	45	2194	438	25522	0.10274	0.121	0.443227
ko00520	Amino sugar and nucleotide sugar metabolism	Metabolism	Carbohydrate metabolism	19	2194	168	25522	0.113095	0.1326	0.480495
ko04931	Insulin resistance	Human Diseases	Endocrine and metabolic diseases	42	2194	410	25522	0.102439	0.134231	0.481233
ko00740	Riboflavin metabolism	Metabolism	Metabolism of cofactors and vitamins	5	2194	32	25522	0.15625	0.135813	0.48178
ko00220	Arginine biosynthesis	Metabolism	Amino acid metabolism	8	2194	60	25522	0.133333	0.140754	0.48901
ko05211	Renal cell carcinoma	Human Diseases	Cancers: Specific types	32	2194	305	25522	0.104918	0.139657	0.48901
ko00500	Starch and sucrose metabolism	Metabolism	Carbohydrate metabolism	11	2194	90	25522	0.122222	0.148927	0.512128
ko04657	IL-17 signaling pathway	Organismal Systems	Immune system	40	2194	394	25522	0.101523	0.153937	0.524007
ko00120	Primary bile acid biosynthesis	Metabolism	Lipid metabolism	7	2194	52	25522	0.134615	0.15599	0.525685
ko00900	Terpenoid backbone biosynthesis	Metabolism	Metabolism of terpenoids and polyketides	8	2194	62	25522	0.129032	0.160726	0.52587
ko04711	Circadian rhythm - fly	Organismal Systems	Environmental adaptation	6	2194	43	25522	0.139535	0.160631	0.52587
ko05202	Transcriptional misregulation in cancer	Human Diseases	Cancers: Overview	79	2194	821	25522	0.0962241	0.157933	0.52587
ko04978	Mineral absorption	Organismal Systems	Digestive system	17	2194	154	25522	0.11039	0.171903	0.557033
ko00052	Galactose metabolism	Metabolism	Carbohydrate metabolism	11	2194	93	25522	0.11828	0.17408	0.558713
ko04136	Autophagy - other	Cellular Processes	Transport and catabolism	10	2194	84	25522	0.119048	0.183463	0.577551
ko04146	Peroxisome	Cellular Processes	Transport and catabolism	33	2194	326	25522	0.101227	0.185091	0.577551
ko04918	Thyroid hormone synthesis	Organismal Systems	Endocrine system	32	2194	315	25522	0.101587	0.183987	0.577551
ko00310	Lysine degradation	Metabolism	Amino acid metabolism	31	2194	306	25522	0.101307	0.192603	0.584749
ko04530	Tight junction	Cellular Processes	Cellular community - eukaryotes	84	2194	888	25522	0.0945946	0.19031	0.584749
ko05219	Bladder cancer	Human Diseases	Cancers: Specific types	17	2194	157	25522	0.10828	0.192381	0.584749
ko00232	Caffeine metabolism	Metabolism	Biosynthesis of other secondary metabolites	3	2194	18	25522	0.166667	0.197565	0.594458
ko05134	Legionellosis	Human Diseases	Infectious diseases: Bacterial	28	2194	277	25522	0.101083	0.210159	0.626757
ko04072	Phospholipase D signaling pathway	Environmental Information Processing	Signal transduction	61	2194	640	25522	0.0953125	0.214661	0.634567
ko00130	Ubiquinone and other terpenoid-quinone biosynthesis	Metabolism	Metabolism of cofactors and vitamins	5	2194	38	25522	0.131579	0.225008	0.655919
ko03040	Spliceosome	Genetic Information Processing	Transcription	49	2194	510	25522	0.0960784	0.225776	0.655919
ko00981	Insect hormone biosynthesis	Metabolism	Metabolism of terpenoids and polyketides	3	2194	20	25522	0.15	0.244214	0.696185
ko05140	Leishmaniasis	Human Diseases	Infectious diseases: Parasitic	32	2194	327	25522	0.0978593	0.245834	0.696185
ko05162	Measles	Human Diseases	Infectious diseases: Viral	47	2194	492	25522	0.0955285	0.24369	0.696185
ko04115	p53 signaling pathway	Cellular Processes	Cell growth and death	28	2194	286	25522	0.0979021	0.26244	0.737018
ko03022	Basal transcription factors	Genetic Information Processing	Transcription	11	2194	103	25522	0.106796	0.270383	0.746878
ko04211	Longevity regulating pathway	Organismal Systems	Aging	32	2194	331	25522	0.0966767	0.268286	0.746878
ko00524	Neomycin, kanamycin and gentamicin biosynthesis	Metabolism	Biosynthesis of other secondary metabolites	2	2194	12	25522	0.166667	0.276146	0.748482
ko02010	ABC transporters	Environmental Information Processing	Membrane transport	18	2194	179	25522	0.100559	0.277627	0.748482
ko04612	Antigen processing and presentation	Organismal Systems	Immune system	34	2194	354	25522	0.0960452	0.273376	0.748482
ko04064	NF-kappa B signaling pathway	Environmental Information Processing	Signal transduction	39	2194	411	25522	0.0948905	0.28156	0.753061
ko05216	Thyroid cancer	Human Diseases	Cancers: Specific types	17	2194	169	25522	0.100592	0.284589	0.755171
ko05221	Acute myeloid leukemia	Human Diseases	Cancers: Specific types	23	2194	235	25522	0.0978723	0.287835	0.757814
ko04213	Longevity regulating pathway - multiple species	Organismal Systems	Aging	23	2194	236	25522	0.0974576	0.294883	0.770354
ko03450	Non-homologous end-joining	Genetic Information Processing	Replication and repair	6	2194	53	25522	0.113208	0.302959	0.785363
ko04068	FoxO signaling pathway	Environmental Information Processing	Signal transduction	45	2194	486	25522	0.0925926	0.322089	0.826896
ko04950	Maturity onset diabetes of the young	Human Diseases	Endocrine and metabolic diseases	11	2194	108	25522	0.101852	0.323888	0.826896
ko04672	Intestinal immune network for IgA production	Organismal Systems	Immune system	26	2194	276	25522	0.0942029	0.341763	0.86597
ko04150	mTOR signaling pathway	Environmental Information Processing	Signal transduction	50	2194	547	25522	0.0914077	0.344854	0.867281
ko04915	Estrogen signaling pathway	Organismal Systems	Endocrine system	47	2194	516	25522	0.0910853	0.360045	0.898779
ko00591	Linoleic acid metabolism	Metabolism	Lipid metabolism	8	2194	79	25522	0.101266	0.368613	0.906735
ko04659	Th17 cell differentiation	Organismal Systems	Immune system	40	2194	438	25522	0.0913242	0.367635	0.906735
ko04550	Signaling pathways regulating pluripotency of stem cells	Cellular Processes	Cellular community - eukaryotes	49	2194	542	25522	0.0904059	0.376776	0.920099
ko05340	Primary immunodeficiency	Human Diseases	Immune diseases	12	2194	126	25522	0.0952381	0.399555	0.968705
ko04630	Jak-STAT signaling pathway	Environmental Information Processing	Signal transduction	44	2194	490	25522	0.0897959	0.403404	0.971052
ko00261	Monobactam biosynthesis	Metabolism	Biosynthesis of other secondary metabolites	1	2194	6	25522	0.166667	0.416887	0.989372
ko05130	Pathogenic Escherichia coli infection	Human Diseases	Infectious diseases: Bacterial	22	2194	241	25522	0.0912863	0.416499	0.989372
ko00062	Fatty acid elongation	Metabolism	Lipid metabolism	6	2194	87	25522	0.0689655	0.76895	1
ko00072	Synthesis and degradation of ketone bodies	Metabolism	Lipid metabolism	2	2194	55	25522	0.0363636	0.956157	1
ko00230	Purine metabolism	Metabolism	Nucleotide metabolism	40	2194	496	25522	0.0806452	0.688486	1
ko00360	Phenylalanine metabolism	Metabolism	Amino acid metabolism	3	2194	44	25522	0.0681818	0.74149	1
ko00400	Phenylalanine, tyrosine and tryptophan biosynthesis	Metabolism	Amino acid metabolism	2	2194	24	25522	0.0833333	0.623464	1
ko00430	Taurine and hypotaurine metabolism	Metabolism	Metabolism of other amino acids	1	2194	54	25522	0.0185185	0.992243	1
ko00440	Phosphonate and phosphinate metabolism	Metabolism	Metabolism of other amino acids	1	2194	26	25522	0.0384615	0.903503	1
ko00512	Mucin type O-glycan biosynthesis	Metabolism	Glycan biosynthesis and metabolism	5	2194	89	25522	0.0561798	0.889863	1
ko00514	Other types of O-glycan biosynthesis	Metabolism	Glycan biosynthesis and metabolism	9	2194	112	25522	0.0803571	0.633106	1
ko00515	Mannose type O-glycan biosynthesis	Metabolism	Glycan biosynthesis and metabolism	7	2194	77	25522	0.0909091	0.496639	1
ko00531	Glycosaminoglycan degradation	Metabolism	Glycan biosynthesis and metabolism	5	2194	53	25522	0.0943396	0.483314	1
ko00532	Glycosaminoglycan biosynthesis - chondroitin sulfate / dermatan sulfate	Metabolism	Glycan biosynthesis and metabolism	2	2194	80	25522	0.025	0.993633	1
ko00533	Glycosaminoglycan biosynthesis - keratan sulfate	Metabolism	Glycan biosynthesis and metabolism	3	2194	62	25522	0.0483871	0.910764	1
ko00534	Glycosaminoglycan biosynthesis - heparan sulfate / heparin	Metabolism	Glycan biosynthesis and metabolism	12	2194	146	25522	0.0821918	0.607824	1
ko00562	Inositol phosphate metabolism	Metabolism	Carbohydrate metabolism	18	2194	264	25522	0.0681818	0.876677	1
ko00565	Ether lipid metabolism	Metabolism	Lipid metabolism	14	2194	169	25522	0.0828402	0.597836	1
ko00590	Arachidonic acid metabolism	Metabolism	Lipid metabolism	15	2194	183	25522	0.0819672	0.615238	1
ko00592	alpha-Linolenic acid metabolism	Metabolism	Lipid metabolism	5	2194	60	25522	0.0833333	0.595861	1
ko00601	Glycosphingolipid biosynthesis - lacto and neolacto series	Metabolism	Glycan biosynthesis and metabolism	3	2194	83	25522	0.0361446	0.977768	1
ko00603	Glycosphingolipid biosynthesis - globo and isoglobo series	Metabolism	Glycan biosynthesis and metabolism	1	2194	62	25522	0.016129	0.996227	1
ko00604	Glycosphingolipid biosynthesis - ganglio series	Metabolism	Glycan biosynthesis and metabolism	4	2194	61	25522	0.0655738	0.780601	1
ko00650	Butanoate metabolism	Metabolism	Carbohydrate metabolism	4	2194	99	25522	0.040404	0.975112	1
ko00730	Thiamine metabolism	Metabolism	Metabolism of cofactors and vitamins	3	2194	33	25522	0.0909091	0.548294	1
ko00780	Biotin metabolism	Metabolism	Metabolism of cofactors and vitamins	1	2194	12	25522	0.0833333	0.660024	1
ko00790	Folate biosynthesis	Metabolism	Metabolism of cofactors and vitamins	8	2194	89	25522	0.0898876	0.501729	1
ko00920	Sulfur metabolism	Metabolism	Energy metabolism	1	2194	22	25522	0.0454545	0.861703	1
ko01521	EGFR tyrosine kinase inhibitor resistance	Human Diseases	Drug resistance: Antineoplastic	30	2194	334	25522	0.0898204	0.428372	1
ko01522	Endocrine resistance	Human Diseases	Drug resistance: Antineoplastic	32	2194	484	25522	0.0661157	0.955281	1
ko03008	Ribosome biogenesis in eukaryotes	Genetic Information Processing	Translation	8	2194	224	25522	0.0357143	0.999153	1
ko03010	Ribosome	Genetic Information Processing	Translation	17	2194	304	25522	0.0559211	0.981392	1
ko03013	RNA transport	Genetic Information Processing	Translation	50	2194	651	25522	0.0768049	0.819309	1
ko03015	mRNA surveillance pathway	Genetic Information Processing	Translation	27	2194	429	25522	0.0629371	0.968854	1
ko03018	RNA degradation	Genetic Information Processing	Folding, sorting and degradation	30	2194	344	25522	0.0872093	0.495138	1
ko03020	RNA polymerase	Genetic Information Processing	Transcription	14	2194	173	25522	0.0809249	0.633306	1
ko03410	Base excision repair	Genetic Information Processing	Replication and repair	17	2194	200	25522	0.085	0.556311	1
ko04010	MAPK signaling pathway	Environmental Information Processing	Signal transduction	99	2194	1203	25522	0.0822943	0.694366	1
ko04012	ErbB signaling pathway	Environmental Information Processing	Signal transduction	25	2194	335	25522	0.0746269	0.798428	1
ko04013	MAPK signaling pathway - fly	Environmental Information Processing	Signal transduction	34	2194	395	25522	0.0860759	0.52326	1
ko04014	Ras signaling pathway	Environmental Information Processing	Signal transduction	70	2194	1005	25522	0.0696517	0.976408	1
ko04015	Rap1 signaling pathway	Environmental Information Processing	Signal transduction	77	2194	1082	25522	0.0711645	0.969017	1
ko04020	Calcium signaling pathway	Environmental Information Processing	Signal transduction	55	2194	994	25522	0.055332	0.999922	1
ko04022	cGMP-PKG signaling pathway	Environmental Information Processing	Signal transduction	47	2194	710	25522	0.0661972	0.978926	1
ko04024	cAMP signaling pathway	Environmental Information Processing	Signal transduction	54	2194	977	25522	0.0552712	0.999914	1
ko04060	Cytokine-cytokine receptor interaction	Environmental Information Processing	Signaling molecules and interaction	48	2194	722	25522	0.066482	0.978244	1
ko04062	Chemokine signaling pathway	Organismal Systems	Immune system	45	2194	718	25522	0.0626741	0.992152	1
ko04070	Phosphatidylinositol signaling system	Environmental Information Processing	Signal transduction	27	2194	462	25522	0.0584416	0.989773	1
ko04071	Sphingolipid signaling pathway	Environmental Information Processing	Signal transduction	43	2194	528	25522	0.0814394	0.668802	1
ko04080	Neuroactive ligand-receptor interaction	Environmental Information Processing	Signaling molecules and interaction	44	2194	1413	25522	0.0311394	1	1
ko04110	Cell cycle	Cellular Processes	Cell growth and death	35	2194	417	25522	0.0839329	0.585076	1
ko04114	Oocyte meiosis	Cellular Processes	Cell growth and death	37	2194	421	25522	0.087886	0.469115	1
ko04120	Ubiquitin mediated proteolysis	Genetic Information Processing	Folding, sorting and degradation	41	2194	483	25522	0.0848861	0.558045	1
ko04130	SNARE interactions in vesicular transport	Genetic Information Processing	Folding, sorting and degradation	2	2194	92	25522	0.0217391	0.997556	1
ko04140	Autophagy - animal	Cellular Processes	Transport and catabolism	38	2194	473	25522	0.0803383	0.694008	1
ko04142	Lysosome	Cellular Processes	Transport and catabolism	29	2194	432	25522	0.0671296	0.936775	1
ko04144	Endocytosis	Cellular Processes	Transport and catabolism	78	2194	1173	25522	0.0664962	0.994869	1
ko04151	PI3K-Akt signaling pathway	Environmental Information Processing	Signal transduction	119	2194	1523	25522	0.0781353	0.880193	1
ko04210	Apoptosis	Cellular Processes	Cell growth and death	49	2194	554	25522	0.0884477	0.438811	1
ko04214	Apoptosis - fly	Cellular Processes	Cell growth and death	18	2194	209	25522	0.0861244	0.532688	1
ko04215	Apoptosis - multiple species	Cellular Processes	Cell growth and death	6	2194	108	25522	0.0555556	0.910969	1
ko04217	Necroptosis	Cellular Processes	Cell growth and death	61	2194	801	25522	0.0761548	0.858466	1
ko04218	Cellular senescence	Cellular Processes	Cell growth and death	52	2194	703	25522	0.0739687	0.890413	1
ko04260	Cardiac muscle contraction	Organismal Systems	Circulatory system	21	2194	287	25522	0.0731707	0.809967	1
ko04261	Adrenergic signaling in cardiomyocytes	Organismal Systems	Circulatory system	43	2194	658	25522	0.0653495	0.979508	1
ko04270	Vascular smooth muscle contraction	Organismal Systems	Circulatory system	26	2194	553	25522	0.0470163	0.99987	1
ko04310	Wnt signaling pathway	Environmental Information Processing	Signal transduction	34	2194	628	25522	0.0541401	0.999131	1
ko04320	Dorso-ventral axis formation	Organismal Systems	Development	16	2194	263	25522	0.0608365	0.947974	1
ko04330	Notch signaling pathway	Environmental Information Processing	Signal transduction	27	2194	365	25522	0.0739726	0.819606	1
ko04340	Hedgehog signaling pathway	Environmental Information Processing	Signal transduction	6	2194	203	25522	0.0295567	0.999693	1
ko04341	Hedgehog signaling pathway - fly	Environmental Information Processing	Signal transduction	4	2194	93	25522	0.0430108	0.963815	1
ko04350	TGF-beta signaling pathway	Environmental Information Processing	Signal transduction	28	2194	383	25522	0.0731071	0.84063	1
ko04360	Axon guidance	Organismal Systems	Development	55	2194	890	25522	0.0617978	0.997373	1
ko04370	VEGF signaling pathway	Environmental Information Processing	Signal transduction	17	2194	258	25522	0.0658915	0.901519	1
ko04371	Apelin signaling pathway	Environmental Information Processing	Signal transduction	37	2194	640	25522	0.0578125	0.997272	1
ko04380	Osteoclast differentiation	Organismal Systems	Development	38	2194	436	25522	0.087156	0.489484	1
ko04390	Hippo signaling pathway	Environmental Information Processing	Signal transduction	39	2194	584	25522	0.0667808	0.963598	1
ko04391	Hippo signaling pathway - fly	Environmental Information Processing	Signal transduction	23	2194	355	25522	0.0647887	0.941693	1
ko04392	Hippo signaling pathway - multiple species	Environmental Information Processing	Signal transduction	9	2194	124	25522	0.0725806	0.748629	1
ko04510	Focal adhesion	Cellular Processes	Cellular community - eukaryotes	81	2194	1025	25522	0.0790244	0.805798	1
ko04512	ECM-receptor interaction	Environmental Information Processing	Signaling molecules and interaction	29	2194	499	25522	0.0581162	0.992547	1
ko04514	Cell adhesion molecules (CAMs)	Environmental Information Processing	Signaling molecules and interaction	45	2194	985	25522	0.0456853	1	1
ko04520	Adherens junction	Cellular Processes	Cellular community - eukaryotes	20	2194	436	25522	0.0458716	0.999605	1
ko04540	Gap junction	Cellular Processes	Cellular community - eukaryotes	30	2194	352	25522	0.0852273	0.547784	1
ko04611	Platelet activation	Organismal Systems	Immune system	51	2194	598	25522	0.0852843	0.545666	1
ko04614	Renin-angiotensin system	Organismal Systems	Endocrine system	4	2194	65	25522	0.0615385	0.820911	1
ko04620	Toll-like receptor signaling pathway	Organismal Systems	Immune system	26	2194	328	25522	0.0792683	0.696798	1
ko04621	NOD-like receptor signaling pathway	Organismal Systems	Immune system	72	2194	876	25522	0.0821918	0.675192	1
ko04622	RIG-I-like receptor signaling pathway	Organismal Systems	Immune system	18	2194	231	25522	0.0779221	0.703114	1
ko04623	Cytosolic DNA-sensing pathway	Organismal Systems	Immune system	15	2194	180	25522	0.0833333	0.589102	1
ko04624	Toll and Imd signaling pathway	Organismal Systems	Immune system	13	2194	195	25522	0.0666667	0.864986	1
ko04625	C-type lectin receptor signaling pathway	Organismal Systems	Immune system	48	2194	636	25522	0.0754717	0.84834	1
ko04640	Hematopoietic cell lineage	Organismal Systems	Immune system	33	2194	385	25522	0.0857143	0.533818	1
ko04650	Natural killer cell mediated cytotoxicity	Organismal Systems	Immune system	35	2194	428	25522	0.0817757	0.647643	1
ko04658	Th1 and Th2 cell differentiation	Organismal Systems	Immune system	22	2194	455	25522	0.0483516	0.999308	1
ko04660	T cell receptor signaling pathway	Organismal Systems	Immune system	30	2194	399	25522	0.075188	0.804629	1
ko04662	B cell receptor signaling pathway	Organismal Systems	Immune system	31	2194	358	25522	0.0865922	0.510672	1
ko04664	Fc epsilon RI signaling pathway	Organismal Systems	Immune system	26	2194	298	25522	0.0872483	0.498513	1
ko04666	Fc gamma R-mediated phagocytosis	Organismal Systems	Immune system	33	2194	401	25522	0.0822943	0.630356	1
ko04668	TNF signaling pathway	Environmental Information Processing	Signal transduction	32	2194	421	25522	0.0760095	0.792488	1
ko04670	Leukocyte transendothelial migration	Organismal Systems	Immune system	47	2194	587	25522	0.0800681	0.718098	1
ko04713	Circadian entrainment	Organismal Systems	Environmental adaptation	19	2194	536	25522	0.0354478	0.999999	1
ko04720	Long-term potentiation	Organismal Systems	Nervous system	18	2194	374	25522	0.0481283	0.998297	1
ko04721	Synaptic vesicle cycle	Organismal Systems	Nervous system	10	2194	300	25522	0.0333333	0.999927	1
ko04722	Neurotrophin signaling pathway	Organismal Systems	Nervous system	41	2194	503	25522	0.0815109	0.663798	1
ko04723	Retrograde endocannabinoid signaling	Organismal Systems	Nervous system	38	2194	535	25522	0.071028	0.910098	1
ko04724	Glutamatergic synapse	Organismal Systems	Nervous system	26	2194	569	25522	0.0456942	0.999939	1
ko04725	Cholinergic synapse	Organismal Systems	Nervous system	24	2194	469	25522	0.0511727	0.998584	1
ko04726	Serotonergic synapse	Organismal Systems	Nervous system	19	2194	441	25522	0.0430839	0.99986	1
ko04727	GABAergic synapse	Organismal Systems	Nervous system	20	2194	388	25522	0.0515464	0.996472	1
ko04728	Dopaminergic synapse	Organismal Systems	Nervous system	35	2194	628	25522	0.0557325	0.998494	1
ko04730	Long-term depression	Organismal Systems	Nervous system	13	2194	270	25522	0.0481481	0.993951	1
ko04740	Olfactory transduction	Organismal Systems	Sensory system	7	2194	294	25522	0.0238095	0.999998	1
ko04742	Taste transduction	Organismal Systems	Sensory system	2	2194	214	25522	0.00934579	1	1
ko04744	Phototransduction	Organismal Systems	Sensory system	7	2194	149	25522	0.0469799	0.976174	1
ko04745	Phototransduction - fly	Organismal Systems	Sensory system	9	2194	187	25522	0.0481283	0.983089	1
ko04750	Inflammatory mediator regulation of TRP channels	Organismal Systems	Sensory system	36	2194	429	25522	0.0839161	0.586073	1
ko04810	Regulation of actin cytoskeleton	Cellular Processes	Cell motility	68	2194	907	25522	0.0749724	0.898518	1
ko04911	Insulin secretion	Organismal Systems	Endocrine system	20	2194	367	25522	0.0544959	0.991527	1
ko04912	GnRH signaling pathway	Organismal Systems	Endocrine system	26	2194	420	25522	0.0619048	0.973184	1
ko04913	Ovarian steroidogenesis	Organismal Systems	Endocrine system	18	2194	197	25522	0.0913706	0.429318	1
ko04916	Melanogenesis	Organismal Systems	Endocrine system	22	2194	430	25522	0.0511628	0.997906	1
ko04917	Prolactin signaling pathway	Organismal Systems	Endocrine system	21	2194	274	25522	0.0766423	0.740586	1
ko04919	Thyroid hormone signaling pathway	Organismal Systems	Endocrine system	42	2194	560	25522	0.075	0.844557	1
ko04921	Oxytocin signaling pathway	Organismal Systems	Endocrine system	43	2194	715	25522	0.0601399	0.996344	1
ko04923	Regulation of lipolysis in adipocytes	Organismal Systems	Endocrine system	17	2194	279	25522	0.0609319	0.951844	1
ko04924	Renin secretion	Organismal Systems	Endocrine system	13	2194	329	25522	0.0395137	0.999716	1
ko04925	Aldosterone synthesis and secretion	Organismal Systems	Endocrine system	20	2194	429	25522	0.04662	0.999448	1
ko04926	Relaxin signaling pathway	Organismal Systems	Endocrine system	50	2194	594	25522	0.0841751	0.584305	1
ko04927	Cortisol synthesis and secretion	Organismal Systems	Endocrine system	13	2194	242	25522	0.053719	0.97822	1
ko04928	Parathyroid hormone synthesis, secretion and action	Organismal Systems	Endocrine system	36	2194	482	25522	0.0746888	0.834757	1
ko04930	Type II diabetes mellitus	Human Diseases	Endocrine and metabolic diseases	14	2194	153	25522	0.0915033	0.444454	1
ko04933	AGE-RAGE signaling pathway in diabetic complications	Human Diseases	Endocrine and metabolic diseases	46	2194	541	25522	0.0850277	0.554086	1
ko04934	Cushing syndrome	Human Diseases	Endocrine and metabolic diseases	33	2194	558	25522	0.0591398	0.993279	1
ko04940	Type I diabetes mellitus	Human Diseases	Endocrine and metabolic diseases	5	2194	244	25522	0.0204918	0.999996	1
ko04960	Aldosterone-regulated sodium reabsorption	Organismal Systems	Excretory system	10	2194	149	25522	0.0671141	0.833829	1
ko04961	Endocrine and other factor-regulated calcium reabsorption	Organismal Systems	Excretory system	15	2194	204	25522	0.0735294	0.772551	1
ko04962	Vasopressin-regulated water reabsorption	Organismal Systems	Excretory system	12	2194	169	25522	0.0710059	0.794673	1
ko04966	Collecting duct acid secretion	Organismal Systems	Excretory system	4	2194	71	25522	0.056338	0.869733	1
ko04970	Salivary secretion	Organismal Systems	Digestive system	21	2194	433	25522	0.0484988	0.999061	1
ko04971	Gastric acid secretion	Organismal Systems	Digestive system	24	2194	360	25522	0.0666667	0.925046	1
ko04972	Pancreatic secretion	Organismal Systems	Digestive system	24	2194	388	25522	0.0618557	0.968786	1
ko04973	Carbohydrate digestion and absorption	Organismal Systems	Digestive system	11	2194	119	25522	0.092437	0.44697	1
ko04974	Protein digestion and absorption	Organismal Systems	Digestive system	28	2194	533	25522	0.0525328	0.998836	1
ko04977	Vitamin digestion and absorption	Organismal Systems	Digestive system	7	2194	114	25522	0.0614035	0.868759	1
ko05014	Amyotrophic lateral sclerosis (ALS)	Human Diseases	Neurodegenerative diseases	24	2194	303	25522	0.0792079	0.693111	1
ko05020	Prion diseases	Human Diseases	Neurodegenerative diseases	17	2194	213	25522	0.0798122	0.661668	1
ko05030	Cocaine addiction	Human Diseases	Substance dependence	15	2194	216	25522	0.0694444	0.839585	1
ko05031	Amphetamine addiction	Human Diseases	Substance dependence	18	2194	316	25522	0.056962	0.979593	1
ko05032	Morphine addiction	Human Diseases	Substance dependence	14	2194	403	25522	0.0347395	0.999989	1
ko05033	Nicotine addiction	Human Diseases	Substance dependence	6	2194	213	25522	0.028169	0.999844	1
ko05034	Alcoholism	Human Diseases	Substance dependence	37	2194	831	25522	0.0445247	0.999999	1
ko05100	Bacterial invasion of epithelial cells	Human Diseases	Infectious diseases: Bacterial	20	2194	355	25522	0.056338	0.986368	1
ko05120	Epithelial cell signaling in Helicobacter pylori infection	Human Diseases	Infectious diseases: Bacterial	23	2194	301	25522	0.076412	0.752945	1
ko05131	Shigellosis	Human Diseases	Infectious diseases: Bacterial	23	2194	301	25522	0.076412	0.752945	1
ko05132	Salmonella infection	Human Diseases	Infectious diseases: Bacterial	28	2194	388	25522	0.0721649	0.858401	1
ko05133	Pertussis	Human Diseases	Infectious diseases: Bacterial	37	2194	539	25522	0.0686456	0.940474	1
ko05144	Malaria	Human Diseases	Infectious diseases: Parasitic	16	2194	200	25522	0.08	0.655401	1
ko05146	Amoebiasis	Human Diseases	Infectious diseases: Parasitic	57	2194	741	25522	0.0769231	0.830594	1
ko05150	Staphylococcus aureus infection	Human Diseases	Infectious diseases: Bacterial	21	2194	271	25522	0.0774908	0.722543	1
ko05152	Tuberculosis	Human Diseases	Infectious diseases: Bacterial	55	2194	778	25522	0.0706941	0.949292	1
ko05160	Hepatitis C	Human Diseases	Infectious diseases: Viral	49	2194	559	25522	0.0876565	0.464927	1
ko05161	Hepatitis B	Human Diseases	Infectious diseases: Viral	46	2194	609	25522	0.0755337	0.842149	1
ko05163	Human cytomegalovirus infection	Human Diseases	Infectious diseases: Viral	78	2194	982	25522	0.0794297	0.787545	1
ko05164	Influenza A	Human Diseases	Infectious diseases: Viral	64	2194	864	25522	0.0740741	0.910507	1
ko05165	Human papillomavirus infection	Human Diseases	Infectious diseases: Viral	94	2194	1504	25522	0.0625	0.999795	1
ko05166	Human T-cell leukemia virus 1 infection	Human Diseases	Infectious diseases: Viral	67	2194	904	25522	0.074115	0.914484	1
ko05167	Kaposi sarcoma-associated herpesvirus infection	Human Diseases	Infectious diseases: Viral	52	2194	792	25522	0.0656566	0.986214	1
ko05168	Herpes simplex infection	Human Diseases	Infectious diseases: Viral	58	2194	855	25522	0.0678363	0.979253	1
ko05170	Human immunodeficiency virus 1 infection	Human Diseases	Infectious diseases: Viral	54	2194	918	25522	0.0588235	0.999309	1
ko05200	Pathways in cancer	Human Diseases	Cancers: Overview	172	2194	2185	25522	0.0787185	0.904974	1
ko05203	Viral carcinogenesis	Human Diseases	Cancers: Overview	62	2194	903	25522	0.06866	0.977136	1
ko05205	Proteoglycans in cancer	Human Diseases	Cancers: Overview	72	2194	866	25522	0.0831409	0.636612	1
ko05206	MicroRNAs in cancer	Human Diseases	Cancers: Overview	62	2194	776	25522	0.0798969	0.74802	1
ko05210	Colorectal cancer	Human Diseases	Cancers: Specific types	28	2194	332	25522	0.0843373	0.571168	1
ko05212	Pancreatic cancer	Human Diseases	Cancers: Specific types	22	2194	266	25522	0.0827068	0.607574	1
ko05213	Endometrial cancer	Human Diseases	Cancers: Specific types	18	2194	235	25522	0.0765957	0.729812	1
ko05214	Glioma	Human Diseases	Cancers: Specific types	29	2194	326	25522	0.0889571	0.451819	1
ko05217	Basal cell carcinoma	Human Diseases	Cancers: Specific types	10	2194	227	25522	0.0440529	0.995134	1
ko05218	Melanoma	Human Diseases	Cancers: Specific types	18	2194	254	25522	0.0708661	0.835206	1
ko05222	Small cell lung cancer	Human Diseases	Cancers: Specific types	32	2194	404	25522	0.0792079	0.712834	1
ko05223	Non-small cell lung cancer	Human Diseases	Cancers: Specific types	22	2194	251	25522	0.0876494	0.49468	1
ko05224	Breast cancer	Human Diseases	Cancers: Specific types	32	2194	600	25522	0.0533333	0.999168	1
ko05225	Hepatocellular carcinoma	Human Diseases	Cancers: Specific types	51	2194	646	25522	0.0789474	0.760057	1
ko05226	Gastric cancer	Human Diseases	Cancers: Specific types	48	2194	813	25522	0.0590406	0.998582	1
ko05231	Choline metabolism in cancer	Human Diseases	Cancers: Overview	34	2194	398	25522	0.0854271	0.541736	1
ko05310	Asthma	Human Diseases	Immune diseases	9	2194	136	25522	0.0661765	0.836288	1
ko05320	Autoimmune thyroid disease	Human Diseases	Immune diseases	13	2194	257	25522	0.0505837	0.988862	1
ko05321	Inflammatory bowel disease (IBD)	Human Diseases	Immune diseases	11	2194	211	25522	0.0521327	0.976898	1
ko05322	Systemic lupus erythematosus	Human Diseases	Immune diseases	27	2194	633	25522	0.042654	0.999994	1
ko05323	Rheumatoid arthritis	Human Diseases	Immune diseases	27	2194	362	25522	0.0745856	0.806939	1
ko05330	Allograft rejection	Human Diseases	Immune diseases	11	2194	238	25522	0.0462185	0.993715	1
ko05332	Graft-versus-host disease	Human Diseases	Immune diseases	5	2194	202	25522	0.0247525	0.999918	1
ko05410	Hypertrophic cardiomyopathy (HCM)	Human Diseases	Cardiovascular diseases	20	2194	416	25522	0.0480769	0.998987	1
ko05412	Arrhythmogenic right ventricular cardiomyopathy (ARVC)	Human Diseases	Cardiovascular diseases	18	2194	347	25522	0.0518732	0.994285	1
ko05414	Dilated cardiomyopathy (DCM)	Human Diseases	Cardiovascular diseases	31	2194	468	25522	0.0662393	0.951674	1
ko05416	Viral myocarditis	Human Diseases	Cardiovascular diseases	25	2194	393	25522	0.0636132	0.958736	1
