# Supplementary material for: Comparative transcriptomic analysis reveals an association of gibel carp fatty liver with ferroptosis pathway
Source: BMC Genomics. 2021 May 5;22:328. doi: 10.1186/s12864-021-07621-2 (PMC8101161; doi:10.1186/s12864-021-07621-2)
Supplement: Supplementary file 6 — Additional file 6: Table S4 Input and output files in LPIA. Biological pathways (FL_NL_P), biological functions (FL_NL_G) and gene transcriptional response in different conditions (FL_NL_DE) are used in LPIA and the output file (Output_LPIA_FL_NL). NL: normal liver, FL: fatty liver. [file 12864_2021_7621_MOESM6_ESM.xlsx]

## Sheet: FL_NL_DE
Gene ID	Log2(FL/NL)
BGI_novel_G000250	-1.76906
BGI_novel_G000288	-1.81554
BGI_novel_G000808	-1.20135
BGI_novel_G000870	-2.0933
BGI_novel_G001072	-1.77415
BGI_novel_G001121	3.24482
BGI_novel_G001266	1.54237
BGI_novel_G001295	1.73267
BGI_novel_G001348	1.09568
BGI_novel_G001442	-1.26464
BGI_novel_G001454	3.39709
BGI_novel_G001455	-1.71313
BGI_novel_G001456	2.04784
BGI_novel_G001500	4.19955
BGI_novel_G001530	-1.88586
BGI_novel_G001761	3.22927
BGI_novel_G001763	3.12064
BGI_novel_G001765	2.49964
BGI_novel_G001819	2.95563
BGI_novel_G001966	-5.16877
BGI_novel_G001967	-1.61519
BGI_novel_G002179	-1.14032
BGI_novel_G002342	-1.08804
BGI_novel_G002414	-0.971955
BGI_novel_G002476	-1.37229
BGI_novel_G002526	-2.1917
BGI_novel_G002589	1.14655
BGI_novel_G002593	2.71339
BGI_novel_G002603	-1.46042
BGI_novel_G002627	-0.785703
BGI_novel_G002668	-2.31266
BGI_novel_G002672	-2.30056
BGI_novel_G003153	-1.20731
BGI_novel_G003194	4.52856
BGI_novel_G003333	-0.984308
BGI_novel_G003460	5.42774
BGI_novel_G003540	1.8379
BGI_novel_G003750	1.19301
BGI_novel_G004469	-1.13198
Cg-F_24882	-3.2759
Cg-F_54520	1.31553
Cg-F_54791	-1.16845
Cg-F_76885	-1.04445
CI01000000_06594095_06603856-D2	-1.01584
CI01000000_10762185_10770168-D2	2.10105
CI01000000_16034357_16056363	-1.0158
CI01000000_16034357_16056363-D2	-1.63681
CI01000001_09491225_09507444-D6	-1.01908
CI01000001_10153558_10173225	0.898342
CI01000001_13040251_13043667	2.75752
CI01000001_13040251_13043667-D2	1.98317
CI01000004_05113181_05116553-D2	1.63091
CI01000004_12390372_12391923	1.74343
CI01000005_04829696_04837047	-1.44197
CI01000005_05946561_05962719	3.22312
CI01000006_01778632_01788481	-1.68184
CI01000006_01778632_01788481-D2	-2.2612
CI01000006_01778632_01788481-D3	-1.81577
CI01000006_07167131_07168925-D2	-1.17927
CI01000006_09282220_09315540-D3	-3.861
CI01000006_09282220_09315540-D4	-2.15221
CI01000009_00179808_00221387	-2.05492
CI01000009_07500752_07541007-D2	1.33924
CI01000010_03101723_03103968-D3	-1.5346
CI01000010_08953769_08962470	2.16942
CI01000012_05262254_05301347-D2	1.37075
CI01000013_02666598_02669821-D2	-1.39776
CI01000014_01197756_01204104-D2	-0.764285
CI01000016_05313099_05322439-D2	3.0126
CI01000016_10042324_10051398	-1.14517
CI01000016_12012874_12083297	-1.06069
CI01000017_00033075_00042320	-1.17958
CI01000019_04220012_04222822	-0.921117
CI01000020_02113206_02120765	-1.11469
CI01000024_03073126_03117989	-1.12314
CI01000024_04331195_04360958-D6	-1.17585
CI01000026_01090877_01106876	-1.3675
CI01000026_10205804_10233324	1.31087
CI01000027_01059994_01067301-D2	1.69184
CI01000027_03261114_03264008	-1.66184
CI01000030_02155901_02157314-D2	-1.42162
CI01000030_06515001_06525964-D8	1.5697
CI01000030_06747047_06752255	2.05154
CI01000030_07736031_07737720-D2	-0.887912
CI01000030_08159242_08166884	2.38769
CI01000034_01900645_01947187-D2	3.10799
CI01000034_03151977_03170691	1.2882
CI01000034_05236100_05264059	2.01775
CI01000034_05236100_05264059-D2	1.64175
CI01000034_05853721_05866514	1.14384
CI01000036_01428324_01454913-D2	1.08709
CI01000037_04011298_04017585	-1.11861
CI01000039_01721603_01723199-D2	-0.959078
CI01000039_03412217_03425459	-1.83019
CI01000039_05651770_05666399	1.95096
CI01000039_08052093_08053571-D3	-1.14884
CI01000039_08160613_08163045	3.94774
CI01000041_00527357_00541059	0.931181
CI01000041_00558941_00563881	2.59258
CI01000041_00558941_00563881-D2	3.01412
CI01000051_01457945_01462388	-3.283
CI01000053_01471168_01526301	1.52862
CI01000053_02155757_02202279-D2	1.12155
CI01000053_05552919_05561938	-1.0047
CI01000054_05825039_05827325-D4	-1.15863
CI01000054_06422150_06433402	-1.65426
CI01000054_08013660_08018583-D4	-1.2299
CI01000055_01852604_01874289	2.75602
CI01000055_01906064_01914629-D2	1.12006
CI01000060_00281612_00291567	2.3748
CI01000062_00250054_00388224-D2	2.33545
CI01000063_01240976_01328455	-1.30007
CI01000063_02512138_02519529	-1.40321
CI01000063_06491111_06495718	1.96845
CI01000066_00730057_00737661	4.20467
CI01000066_03686086_03690640	-1.14838
CI01000070_01822353_01824092	-2.02329
CI01000071_01452292_01490229	2.51511
CI01000072_02058184_02067046	2.14182
CI01000075_01518506_01519153	-1.68738
CI01000080_01225510_01237270	1.58111
CI01000080_01225510_01237270-D2	1.24858
CI01000081_01536670_01610329	-1.39772
CI01000082_03460478_03466764	1.5958
CI01000086_00629905_00632087-D2	-3.17117
CI01000086_02152113_02180258	1.22976
CI01000092_03860647_03862519-D2	-1.08978
CI01000095_04829891_04901481	-1.08638
CI01000112_02242077_02249490	-1.25034
CI01000119_01800069_01805163	1.70088
CI01000127_02089452_02099016	4.97082
CI01000127_02089452_02099016-D2	1.34972
CI01000140_00110394_00112204	-1.6379
CI01000147_00652801_00655258-D2	1.6579
CI01000158_00184403_00186141	-1.75481
CI01000158_00184403_00186141-D2	-1.6132
CI01000168_01110611_01115503	4.41277
CI01000180_00304724_00306941-D2	-1.39772
CI01000186_00102313_00108968-D2	-1.37423
CI01000189_00297654_00300990-D2	2.12059
CI01000189_00671005_00685458	1.405
CI01000197_00285680_00299823	-2.15713
CI01000204_00239583_00263369	2.24343
CI01000207_00627498_00634910	-1.11971
CI01000213_00139715_00141676-D2	-0.959515
CI01000251_00099282_00114188	3.74627
CI01000251_00099282_00114188-D2	4.32668
CI01000251_00121390_00133839-D2	3.73471
CI01000302_00141480_00150149	1.23491
CI01000304_07927790_07957821	1.73011
CI01000306_02974291_02976718-D2	-2.27119
CI01000306_09891658_09893015	-1.33324
CI01000310_03776732_03801282-D2	1.23966
CI01000312_00142706_00155969	-1.82671
CI01000321_04605557_04620142-D2	3.42317
CI01000325_03301205_03313439	-1.82316
CI01000327_02801178_02807128-D2	1.70698
CI01000329_00199190_00203106	-1.42638
CI01000339_06102824_06169802	1.41493
CI01000340_10644426_10645811-D2	3.72774
CI01000340_14517102_14542988	-1.67739
CI01000340_18706881_18719031-D2	-1.036
CI01000344_00338539_00339471	-2.69174
CI01000345_01214534_01216274-D2	1.93424
CI01000365_00275086_00325578-D2	1.89761
CI01000365_00275086_00325578-D3	1.43018
CI01000375_00113722_00118085	-1.10819
CI01000468_00039181_00047704-D2	-1.24172
CI01024416_00000744_00001952-D2	-1.12217
CI01058011_00000195_00000791	-1.70977
CUFF.17522.1	-1.1689
CUFF.18582.1	1.88943
CUFF.7114.1	1.6206
ENSDARP00000002180-D2	2.01764
ENSDARP00000002547	0.999757
ENSDARP00000003030	2.37199
ENSDARP00000003684	1.9261
ENSDARP00000006047	-1.47714
ENSDARP00000006047-D2	-1.12166
ENSDARP00000006445	-1.39073
ENSDARP00000008287	1.90007
ENSDARP00000008702	1.38024
ENSDARP00000009133	-1.4934
ENSDARP00000009133-D2	-1.51097
ENSDARP00000009474-D2	0.968877
ENSDARP00000011011-D2	-1.14533
ENSDARP00000011083-D2	-1.26305
ENSDARP00000011778-D2	-1.43119
ENSDARP00000011778-D3	-1.41212
ENSDARP00000013627-D2	-1.45737
ENSDARP00000013812	2.39133
ENSDARP00000014914	-1.18179
ENSDARP00000014978-D2	-1.10067
ENSDARP00000015195	-1.19282
ENSDARP00000016880	-1.05042
ENSDARP00000017229	-2.14232
ENSDARP00000018348	-2.62019
ENSDARP00000020711	1.4556
ENSDARP00000021537-D2	-2.28756
ENSDARP00000022542-D2	-1.05163
ENSDARP00000022618	-1.45546
ENSDARP00000024860	0.981914
ENSDARP00000024947	2.65773
ENSDARP00000024947-D2	2.11873
ENSDARP00000026065	1.93805
ENSDARP00000026065-D4	2.1409
ENSDARP00000027516-D2	4.03373
ENSDARP00000027770-D6	-1.08175
ENSDARP00000029427	-0.986145
ENSDARP00000029427-D2	-1.171
ENSDARP00000034904	-1.44788
ENSDARP00000035935	-1.96158
ENSDARP00000038993	7.83857
ENSDARP00000038993-D2	9.58311
ENSDARP00000038993-D3	9.29326
ENSDARP00000040404-D2	-1.60412
ENSDARP00000042171-D2	1.32686
ENSDARP00000042321	0.971675
ENSDARP00000043555	4.05746
ENSDARP00000043555-D2	3.69064
ENSDARP00000045390	1.02397
ENSDARP00000045678-D2	1.19267
ENSDARP00000047376-D2	2.06908
ENSDARP00000047919	-1.11329
ENSDARP00000049424	-1.48838
ENSDARP00000049468-D3	1.08317
ENSDARP00000051080-D4	1.17393
ENSDARP00000051643	2.06652
ENSDARP00000051775-D2	-1.39494
ENSDARP00000052745	-0.932345
ENSDARP00000053398	-1.26475
ENSDARP00000053541-D2	-1.09061
ENSDARP00000053833-D2	-1.05803
ENSDARP00000054077	-1.57364
ENSDARP00000054976	1.16546
ENSDARP00000055324-D3	-1.35485
ENSDARP00000055709	-1.19959
ENSDARP00000055816	-1.9758
ENSDARP00000055844-D2	-1.12168
ENSDARP00000055912-D2	1.77233
ENSDARP00000058679-D4	-1.19899
ENSDARP00000060036	2.67713
ENSDARP00000060036-D2	2.30044
ENSDARP00000062735	-1.90093
ENSDARP00000062851	-1.57169
ENSDARP00000063356	-2.91203
ENSDARP00000063503	-1.29445
ENSDARP00000064438	-1.44445
ENSDARP00000067511	-1.27683
ENSDARP00000067511-D2	-1.79076
ENSDARP00000067511-D3	-1.32488
ENSDARP00000068086-D2	1.41626
ENSDARP00000069804	1.672
ENSDARP00000070001	2.70056
ENSDARP00000070407	-1.51815
ENSDARP00000071587	-1.53259
ENSDARP00000072127	1.74711
ENSDARP00000072295-D3	-1.6792
ENSDARP00000075586	-2.54554
ENSDARP00000075586-D2	-2.25368
ENSDARP00000075874	-1.49077
ENSDARP00000077514	1.20043
ENSDARP00000077514-D2	2.39363
ENSDARP00000079719	1.90604
ENSDARP00000080101	3.19884
ENSDARP00000081504-D2	1.21059
ENSDARP00000081504-D3	1.46471
ENSDARP00000082979	2.37056
ENSDARP00000083454	-1.67135
ENSDARP00000083511-D2	1.26365
ENSDARP00000087184	-0.983208
ENSDARP00000090875-D2	2.94995
ENSDARP00000090967-D3	1.2612
ENSDARP00000092429	-2.79085
ENSDARP00000092744	2.89255
ENSDARP00000092744-D2	3.35122
ENSDARP00000093301	-1.47397
ENSDARP00000093301-D2	-1.15056
ENSDARP00000093456-D2	1.9789
ENSDARP00000093526-D2	1.57627
ENSDARP00000094181	2.28958
ENSDARP00000094181-D2	-1.91581
ENSDARP00000095348	-1.13447
ENSDARP00000095445	4.19484
ENSDARP00000095747-D2	-1.1012
ENSDARP00000099877-D9	1.90842
ENSDARP00000100216	-1.616
ENSDARP00000100232	-1.73536
ENSDARP00000100804	1.79959
ENSDARP00000102480-D2	-1.56457
ENSDARP00000103258-D2	2.48712
ENSDARP00000103524	-1.21289
ENSDARP00000103524-D2	-1.61334
ENSDARP00000103928	-1.23618
ENSDARP00000104495	-1.28621
ENSDARP00000105775	-1.35753
ENSDARP00000106080	-1.68249
ENSDARP00000106080-D2	-1.68192
ENSDARP00000107250-D2	-1.57629
ENSDARP00000107779	-1.8908
ENSDARP00000108088	-1.062
ENSDARP00000108231	-1.2275
ENSDARP00000108658	1.0337
ENSDARP00000108864-D2	1.11041
ENSDARP00000108925	-1.35938
ENSDARP00000108965-D2	-1.03361
ENSDARP00000109272-D3	1.77457
ENSDARP00000111128-D2	1.00403
ENSDARP00000111738	1.1662
ENSDARP00000113590-D2	-1.01789
ENSDARP00000114026	-1.41845
ENSDARP00000114070	3.33788
ENSDARP00000114440-D2	-1.74092
ENSDARP00000114555	-1.43766
ENSDARP00000116122-D2	1.25898
ENSDARP00000116677-D2	-1.67651
ENSDARP00000117426	-2.71259
ENSDARP00000118932	-1.33851
ENSDARP00000119629	-1.18493
ENSDARP00000120507	-1.355
ENSDARP00000120705-D2	1.75825
ENSDARP00000121323	-0.934193
ENSDARP00000121415	-0.880254
ENSDARP00000121987-D2	1.67691
ENSDARP00000122360	-1.44553
ENSDARP00000122360-D2	-1.50141
ENSDARP00000124185-D4	3.44566
ENSDARP00000124187	1.35552
ENSDARP00000124187-D2	1.21743
ENSDARP00000124229	-1.43065
ENSDARP00000126999	-1.88883
ENSDARP00000127247	-1.93193
ENSDARP00000127888	-1.92507
ENSDARP00000128354-D2	-0.941815
ENSDARP00000129923-D2	1.49076
ENSDARP00000130090	-2.01647
ENSDARP00000130135	-1.6324
ENSDARP00000130461-D2	4.39205
ENSDARP00000130814-D2	3.81505
ENSDARP00000130996-D2	1.72392
ENSDARP00000131114-D2	-1.95741
ENSDARP00000131114-D4	-1.73545
ENSDARP00000131145-D2	-0.867512
ENSDARP00000131381	-1.82716
ENSDARP00000131381-D2	-1.62933
ENSDARP00000131571	-1.13321
ENSDARP00000131592	1.32559
ENSDARP00000131770	-1.39962
ENSDARP00000132192	-0.916504
ENSDARP00000133267-D2	-1.27585
ENSDARP00000133388	-2.35043
ENSDARP00000133399	-1.06994
ENSDARP00000133727	-1.13093
ENSDARP00000134228-D2	2.16226
ENSDARP00000134619	-2.31486
ENSDARP00000134736-D2	1.59777
ENSDARP00000135281-D2	-3.09
ENSDARP00000135534	1.5032
ENSDARP00000135534-D5	1.38607
ENSDARP00000135745	2.37053
ENSDARP00000135843	-1.41456
ENSDARP00000135843-D2	-1.33583
ENSDARP00000136074	-2.11876
ENSDARP00000136153-D2	1.10512
ENSDARP00000136161-D2	2.55344
ENSDARP00000136176	-1.48645
ENSDARP00000136205	1.68303
ENSDARP00000136229	-1.06076
ENSDARP00000136392	-1.63212
ENSDARP00000136475	-0.898069
ENSDARP00000136475-D2	-1.42684
ENSDARP00000136668	-1.01548
ENSDARP00000136687-D4	-1.10511
ENSDARP00000136946	1.37712
ENSDARP00000136997	-2.03974
ENSDARP00000137020-D2	-1.461
ENSDARP00000137095-D2	-1.10033
ENSDARP00000137389-D2	-1.1385
ENSDARP00000137433	2.80243
ENSDARP00000137515-D7	-1.62378
ENSDARP00000138063	-1.56474
ENSDARP00000138330	-1.63611
ENSDARP00000138621	-1.33112
ENSDARP00000138621-D2	-1.95057
ENSDARP00000138764	1.22776
ENSDARP00000138764-D2	2.86128
ENSDARP00000139005-D2	1.34759
ENSDARP00000139347-D2	-0.934054
ENSDARP00000140450	-1.43616
ENSDARP00000141243	-1.40296
ENSDARP00000141335	-1.09868
ENSDARP00000141743	2.16559
ENSDARP00000141857	3.22399
ENSDARP00000141929-D8	-3.9316
ENSDARP00000142035	-1.15264
ENSONIP00000000680-D2	1.19028
ENSONIP00000001471-D2	-1.05321
ENSONIP00000001471-D3	-0.970213
ENSONIP00000006088-D7	2.35411
ENSONIP00000006513	-1.78951
ENSONIP00000007255	1.65909
ENSONIP00000007823-D8	1.71223
ENSONIP00000009081	-1.10177
ENSONIP00000009304	1.70386
ENSONIP00000012390-D7	-2.42449
ENSONIP00000012997-D4	1.31654
ENSONIP00000013108	-1.41662
ENSONIP00000014590-D3	-0.834378
ENSONIP00000015206	2.07395
ENSONIP00000015731	-1.75553
ENSONIP00000016383	1.38456
ENSONIP00000016412-D3	4.24601
ENSONIP00000018773	-1.34851
ENSONIP00000020250-D26	-1.24493
ENSONIP00000020255-D3	3.64894
ENSONIP00000020733	-1.20748
ENSONIP00000022112-D6	1.69226
ENSONIP00000023069-D6	-0.937759
ENSONIP00000023796	1.49945
ENSONIP00000024321	-1.35785
ENSONIP00000024555-D2	1.48071
ENSONIP00000024566	-1.56955
ENSONIP00000024713	-1.44583
ENSORLP00000004081	-2.60745
ENSORLP00000005370-D3	1.66966
ENSORLP00000007229-D6	-1.60597
ENSORLP00000007279-D2	1.17554
ENSORLP00000011791-D2	-1.26791
ENSORLP00000011903	-1.17531
ENSORLP00000011954-D3	-0.931643
ENSORLP00000012608	-1.05005
ENSORLP00000016903	2.68563
ENSORLP00000017696-D8	-1.23778
ENSORLP00000017769	-1.44593
ENSORLP00000018647	2.92245
ENSORLP00000019643-D2	2.55472
ENSORLP00000020796	-1.35294
ENSORLP00000021301-D2	1.23382
ENSORLP00000021413-D2	1.37413
ENSXMAP00000000402-D4	-1.5813
ENSXMAP00000000764-D5	-1.53901
ENSXMAP00000004191	2.2578
ENSXMAP00000005056-D8	0.886268
ENSXMAP00000007977	2.09643
ENSXMAP00000007977-D2	2.61845
ENSXMAP00000007987	-1.03422
ENSXMAP00000007987-D2	-1.1738
ENSXMAP00000009162-D3	2.03976
ENSXMAP00000009437-D14	1.10408
ENSXMAP00000011302	-1.0112
ENSXMAP00000011829	1.76156
ENSXMAP00000016576-D2	2.75403
ENSXMAP00000016612-D15	1.13312
ENSXMAP00000018234-D2	-1.43421
ENSXMAP00000018542-D4	1.81879

## Sheet: FL_NL_G
GO:1901363	BGI_novel_G000250	BGI_novel_G000288	BGI_novel_G001266	BGI_novel_G001348	BGI_novel_G001454	BGI_novel_G001530	BGI_novel_G002526	BGI_novel_G002603	BGI_novel_G003153	BGI_novel_G003540	BGI_novel_G003750	BGI_novel_G004469	Cg-F_54520	CI01000000_10762185_10770168-D2	CI01000000_16034357_16056363	CI01000000_16034357_16056363-D2	CI01000001_09491225_09507444-D6	CI01000001_10153558_10173225	CI01000001_13040251_13043667	CI01000001_13040251_13043667-D2	CI01000006_01778632_01788481	CI01000006_01778632_01788481-D2	CI01000006_01778632_01788481-D3	CI01000006_07167131_07168925-D2	CI01000006_09282220_09315540-D3	CI01000006_09282220_09315540-D4	CI01000013_02666598_02669821-D2	CI01000014_01197756_01204104-D2	CI01000016_12012874_12083297	CI01000024_04331195_04360958-D6	CI01000026_10205804_10233324	CI01000027_01059994_01067301-D2	CI01000034_05236100_05264059	CI01000034_05236100_05264059-D2	CI01000037_04011298_04017585	CI01000039_03412217_03425459	CI01000041_00527357_00541059	CI01000053_01471168_01526301	CI01000054_06422150_06433402	CI01000055_01906064_01914629-D2	CI01000063_02512138_02519529	CI01000066_03686086_03690640	CI01000071_01452292_01490229	CI01000158_00184403_00186141	CI01000158_00184403_00186141-D2	CI01000186_00102313_00108968-D2	CI01000189_00297654_00300990-D2	CI01000189_00671005_00685458	CI01000204_00239583_00263369
GO:0097159	BGI_novel_G000250	BGI_novel_G000288	BGI_novel_G001266	BGI_novel_G001348	BGI_novel_G001454	BGI_novel_G001530	BGI_novel_G002526	BGI_novel_G002603	BGI_novel_G003153	BGI_novel_G003540	BGI_novel_G003750	BGI_novel_G004469	Cg-F_54520	CI01000000_10762185_10770168-D2	CI01000000_16034357_16056363	CI01000000_16034357_16056363-D2	CI01000001_09491225_09507444-D6	CI01000001_10153558_10173225	CI01000001_13040251_13043667	CI01000001_13040251_13043667-D2	CI01000006_01778632_01788481	CI01000006_01778632_01788481-D2	CI01000006_01778632_01788481-D3	CI01000006_07167131_07168925-D2	CI01000006_09282220_09315540-D3	CI01000006_09282220_09315540-D4	CI01000013_02666598_02669821-D2	CI01000014_01197756_01204104-D2	CI01000016_12012874_12083297	CI01000024_04331195_04360958-D6	CI01000026_10205804_10233324	CI01000027_01059994_01067301-D2	CI01000034_05236100_05264059	CI01000034_05236100_05264059-D2	CI01000037_04011298_04017585	CI01000039_03412217_03425459	CI01000041_00527357_00541059	CI01000053_01471168_01526301	CI01000054_06422150_06433402	CI01000055_01906064_01914629-D2	CI01000063_02512138_02519529	CI01000066_03686086_03690640	CI01000071_01452292_01490229	CI01000158_00184403_00186141	CI01000158_00184403_00186141-D2	CI01000186_00102313_00108968-D2	CI01000189_00297654_00300990-D2	CI01000189_00671005_00685458	CI01000204_00239583_00263369
GO:0046872	BGI_novel_G000250	BGI_novel_G000288	BGI_novel_G000870	BGI_novel_G001121	BGI_novel_G001266	BGI_novel_G001966	BGI_novel_G001967	BGI_novel_G002179	BGI_novel_G002526	BGI_novel_G002668	BGI_novel_G002672	Cg-F_54520	CI01000000_06594095_06603856-D2	CI01000000_10762185_10770168-D2	CI01000000_16034357_16056363	CI01000000_16034357_16056363-D2	CI01000010_08953769_08962470	CI01000012_05262254_05301347-D2	CI01000030_06515001_06525964-D8	CI01000034_05236100_05264059	CI01000034_05236100_05264059-D2	CI01000037_04011298_04017585	CI01000039_08160613_08163045	CI01000053_01471168_01526301	CI01000060_00281612_00291567	CI01000082_03460478_03466764	CI01000112_02242077_02249490	CI01000189_00671005_00685458	CI01000310_03776732_03801282-D2	CI01000344_00338539_00339471	ENSDARP00000018348	ENSDARP00000038993	ENSDARP00000038993-D2	ENSDARP00000038993-D3	ENSDARP00000047919	ENSDARP00000054976	ENSDARP00000070407	ENSDARP00000072295-D3	ENSDARP00000077514	ENSDARP00000077514-D2	ENSDARP00000079719	ENSDARP00000083454	ENSDARP00000083511-D2	ENSDARP00000092429	ENSDARP00000092744	ENSDARP00000092744-D2	ENSDARP00000108925	ENSDARP00000111738	ENSDARP00000120507
GO:0003676	BGI_novel_G000250	BGI_novel_G001348	BGI_novel_G001454	BGI_novel_G001530	BGI_novel_G003540	CI01000000_16034357_16056363	CI01000000_16034357_16056363-D2	CI01000001_10153558_10173225	CI01000006_07167131_07168925-D2	CI01000013_02666598_02669821-D2	CI01000016_12012874_12083297	CI01000026_10205804_10233324	CI01000037_04011298_04017585	CI01000041_00527357_00541059	CI01000053_01471168_01526301	CI01000063_02512138_02519529	CI01000158_00184403_00186141	CI01000158_00184403_00186141-D2	CI01000189_00297654_00300990-D2	CI01000213_00139715_00141676-D2	CI01000251_00099282_00114188	CI01000251_00099282_00114188-D2	CI01000251_00121390_00133839-D2	CI01000306_09891658_09893015	CI01000321_04605557_04620142-D2	CI01000327_02801178_02807128-D2	CI01000344_00338539_00339471	CI01058011_00000195_00000791	CUFF.17522.1	ENSDARP00000011011-D2	ENSDARP00000016880	ENSDARP00000017229	ENSDARP00000021537-D2	ENSDARP00000022542-D2	ENSDARP00000035935	ENSDARP00000040404-D2	ENSDARP00000047919	ENSDARP00000051080-D4	ENSDARP00000051775-D2	ENSDARP00000054077	ENSDARP00000055844-D2	ENSDARP00000055912-D2	ENSDARP00000070407	ENSDARP00000090967-D3	ENSDARP00000100216	ENSDARP00000104495	ENSDARP00000108088	ENSDARP00000108658	ENSDARP00000108965-D2
GO:0140110	BGI_novel_G000250	CI01000000_16034357_16056363	CI01000000_16034357_16056363-D2	CI01000001_10153558_10173225	CI01000016_10042324_10051398	CI01000063_01240976_01328455	CI01000189_00297654_00300990-D2	ENSDARP00000022542-D2	ENSDARP00000043555	ENSDARP00000043555-D2	ENSDARP00000114070	ENSDARP00000120507	ENSDARP00000134619	ENSONIP00000009304	ENSORLP00000004081	ENSORLP00000019643-D2
GO:0043169	BGI_novel_G000250	BGI_novel_G000288	BGI_novel_G000870	BGI_novel_G001121	BGI_novel_G001266	BGI_novel_G001966	BGI_novel_G001967	BGI_novel_G002179	BGI_novel_G002526	BGI_novel_G002668	BGI_novel_G002672	Cg-F_54520	CI01000000_06594095_06603856-D2	CI01000000_10762185_10770168-D2	CI01000000_16034357_16056363	CI01000000_16034357_16056363-D2	CI01000004_05113181_05116553-D2	CI01000010_08953769_08962470	CI01000012_05262254_05301347-D2	CI01000030_06515001_06525964-D8	CI01000034_05236100_05264059	CI01000034_05236100_05264059-D2	CI01000037_04011298_04017585	CI01000039_08160613_08163045	CI01000053_01471168_01526301	CI01000060_00281612_00291567	CI01000082_03460478_03466764	CI01000112_02242077_02249490	CI01000189_00671005_00685458	CI01000204_00239583_00263369	CI01000310_03776732_03801282-D2	CI01000344_00338539_00339471	ENSDARP00000009474-D2	ENSDARP00000018348	ENSDARP00000038993	ENSDARP00000038993-D2	ENSDARP00000038993-D3	ENSDARP00000047919	ENSDARP00000054976	ENSDARP00000070407	ENSDARP00000072295-D3	ENSDARP00000077514	ENSDARP00000077514-D2	ENSDARP00000079719	ENSDARP00000083454	ENSDARP00000083511-D2	ENSDARP00000090875-D2	ENSDARP00000092429	ENSDARP00000092744
GO:0003700	BGI_novel_G000250	CI01000000_16034357_16056363	CI01000000_16034357_16056363-D2	CI01000001_10153558_10173225	CI01000189_00297654_00300990-D2	ENSDARP00000022542-D2	ENSDARP00000114070	ENSDARP00000120507	ENSDARP00000134619	ENSORLP00000019643-D2
GO:0003723	BGI_novel_G000250	BGI_novel_G001348	BGI_novel_G003540	CI01000006_07167131_07168925-D2	CI01000013_02666598_02669821-D2	CI01000026_10205804_10233324	CI01000037_04011298_04017585	CI01000041_00527357_00541059	CI01000213_00139715_00141676-D2	CI01000306_09891658_09893015	CI01000344_00338539_00339471	CUFF.17522.1	ENSDARP00000011011-D2	ENSDARP00000017229	ENSDARP00000051080-D4	ENSDARP00000051775-D2	ENSDARP00000055844-D2	ENSDARP00000090967-D3	ENSDARP00000100216	ENSDARP00000104495	ENSDARP00000108965-D2	ENSDARP00000119629	ENSDARP00000136176	ENSDARP00000136392	ENSONIP00000024321	ENSORLP00000012608	ENSORLP00000020796
GO:0003677	BGI_novel_G000250	BGI_novel_G001454	BGI_novel_G001530	CI01000000_16034357_16056363	CI01000000_16034357_16056363-D2	CI01000001_10153558_10173225	CI01000016_12012874_12083297	CI01000063_02512138_02519529	CI01000158_00184403_00186141	CI01000158_00184403_00186141-D2	CI01000189_00297654_00300990-D2	CI01000251_00099282_00114188	CI01000251_00099282_00114188-D2	CI01000251_00121390_00133839-D2	CI01000321_04605557_04620142-D2	CI01000327_02801178_02807128-D2	CI01058011_00000195_00000791	ENSDARP00000021537-D2	ENSDARP00000022542-D2	ENSDARP00000035935	ENSDARP00000054077	ENSDARP00000055912-D2	ENSDARP00000070407	ENSDARP00000108088	ENSDARP00000108658	ENSDARP00000114026	ENSDARP00000114070	ENSDARP00000120507	ENSDARP00000130135	ENSDARP00000136687-D4	ENSDARP00000142035	ENSORLP00000019643-D2
GO:0043167	BGI_novel_G000250	BGI_novel_G000288	BGI_novel_G000870	BGI_novel_G001121	BGI_novel_G001266	BGI_novel_G001348	BGI_novel_G001454	BGI_novel_G001966	BGI_novel_G001967	BGI_novel_G002179	BGI_novel_G002526	BGI_novel_G002603	BGI_novel_G002668	BGI_novel_G002672	BGI_novel_G003153	BGI_novel_G003750	BGI_novel_G004469	Cg-F_54520	CI01000000_06594095_06603856-D2	CI01000000_10762185_10770168-D2	CI01000000_16034357_16056363	CI01000000_16034357_16056363-D2	CI01000001_09491225_09507444-D6	CI01000001_13040251_13043667	CI01000001_13040251_13043667-D2	CI01000004_05113181_05116553-D2	CI01000006_01778632_01788481	CI01000006_01778632_01788481-D2	CI01000006_01778632_01788481-D3	CI01000006_09282220_09315540-D3	CI01000006_09282220_09315540-D4	CI01000010_08953769_08962470	CI01000012_05262254_05301347-D2	CI01000014_01197756_01204104-D2	CI01000024_04331195_04360958-D6	CI01000027_01059994_01067301-D2	CI01000030_06515001_06525964-D8	CI01000034_05236100_05264059	CI01000034_05236100_05264059-D2	CI01000037_04011298_04017585	CI01000039_03412217_03425459	CI01000039_08160613_08163045	CI01000053_01471168_01526301	CI01000053_02155757_02202279-D2	CI01000054_06422150_06433402	CI01000055_01852604_01874289	CI01000055_01906064_01914629-D2	CI01000060_00281612_00291567	CI01000066_03686086_03690640
GO:0005488	BGI_novel_G000250	BGI_novel_G000288	BGI_novel_G000870	BGI_novel_G001121	BGI_novel_G001266	BGI_novel_G001295	BGI_novel_G001348	BGI_novel_G001442	BGI_novel_G001454	BGI_novel_G001455	BGI_novel_G001456	BGI_novel_G001500	BGI_novel_G001530	BGI_novel_G001761	BGI_novel_G001763	BGI_novel_G001765	BGI_novel_G001819	BGI_novel_G001966	BGI_novel_G001967	BGI_novel_G002179	BGI_novel_G002414	BGI_novel_G002526	BGI_novel_G002603	BGI_novel_G002668	BGI_novel_G002672	BGI_novel_G003153	BGI_novel_G003194	BGI_novel_G003460	BGI_novel_G003540	BGI_novel_G003750	BGI_novel_G004469	Cg-F_54520	CI01000000_06594095_06603856-D2	CI01000000_10762185_10770168-D2	CI01000000_16034357_16056363	CI01000000_16034357_16056363-D2	CI01000001_09491225_09507444-D6	CI01000001_10153558_10173225	CI01000001_13040251_13043667	CI01000001_13040251_13043667-D2	CI01000004_05113181_05116553-D2	CI01000006_01778632_01788481	CI01000006_01778632_01788481-D2	CI01000006_01778632_01788481-D3	CI01000006_07167131_07168925-D2	CI01000006_09282220_09315540-D3	CI01000006_09282220_09315540-D4	CI01000009_00179808_00221387	CI01000010_03101723_03103968-D3
GO:0032555	BGI_novel_G000288	BGI_novel_G001266	BGI_novel_G001348	BGI_novel_G001454	BGI_novel_G002603	BGI_novel_G003750	Cg-F_54520	CI01000001_09491225_09507444-D6	CI01000001_13040251_13043667	CI01000001_13040251_13043667-D2	CI01000006_01778632_01788481	CI01000006_01778632_01788481-D2	CI01000006_01778632_01788481-D3	CI01000006_09282220_09315540-D3	CI01000006_09282220_09315540-D4	CI01000014_01197756_01204104-D2	CI01000024_04331195_04360958-D6	CI01000027_01059994_01067301-D2	CI01000034_05236100_05264059	CI01000034_05236100_05264059-D2	CI01000039_03412217_03425459	CI01000054_06422150_06433402	CI01000055_01906064_01914629-D2	CI01000066_03686086_03690640	CI01000071_01452292_01490229	CI01000186_00102313_00108968-D2	CI01000189_00671005_00685458	CI01000329_00199190_00203106	CI01058011_00000195_00000791	ENSDARP00000002180-D2	ENSDARP00000011083-D2	ENSDARP00000014914	ENSDARP00000014978-D2	ENSDARP00000022618	ENSDARP00000026065	ENSDARP00000026065-D4	ENSDARP00000029427	ENSDARP00000029427-D2	ENSDARP00000034904	ENSDARP00000049468-D3	ENSDARP00000051080-D4	ENSDARP00000052745	ENSDARP00000053833-D2	ENSDARP00000062735	ENSDARP00000075586	ENSDARP00000075586-D2	ENSDARP00000077514	ENSDARP00000077514-D2	ENSDARP00000079719
GO:0004478	BGI_novel_G000288
GO:1901265	BGI_novel_G000288	BGI_novel_G001266	BGI_novel_G001348	BGI_novel_G001454	BGI_novel_G002603	BGI_novel_G003750	Cg-F_54520	CI01000000_10762185_10770168-D2	CI01000001_09491225_09507444-D6	CI01000001_13040251_13043667	CI01000001_13040251_13043667-D2	CI01000006_01778632_01788481	CI01000006_01778632_01788481-D2	CI01000006_01778632_01788481-D3	CI01000006_09282220_09315540-D3	CI01000006_09282220_09315540-D4	CI01000014_01197756_01204104-D2	CI01000024_04331195_04360958-D6	CI01000027_01059994_01067301-D2	CI01000034_05236100_05264059	CI01000034_05236100_05264059-D2	CI01000039_03412217_03425459	CI01000054_06422150_06433402	CI01000055_01906064_01914629-D2	CI01000066_03686086_03690640	CI01000071_01452292_01490229	CI01000186_00102313_00108968-D2	CI01000189_00671005_00685458	CI01000329_00199190_00203106	CI01000340_14517102_14542988	CI01058011_00000195_00000791	ENSDARP00000002180-D2	ENSDARP00000003030	ENSDARP00000011083-D2	ENSDARP00000014914	ENSDARP00000014978-D2	ENSDARP00000022618	ENSDARP00000026065	ENSDARP00000026065-D4	ENSDARP00000029427	ENSDARP00000029427-D2	ENSDARP00000034904	ENSDARP00000049468-D3	ENSDARP00000051080-D4	ENSDARP00000052745	ENSDARP00000053833-D2	ENSDARP00000054976	ENSDARP00000062735	ENSDARP00000075586
GO:0097367	BGI_novel_G000288	BGI_novel_G001266	BGI_novel_G001348	BGI_novel_G001454	BGI_novel_G002603	BGI_novel_G003750	Cg-F_54520	CI01000001_09491225_09507444-D6	CI01000001_13040251_13043667	CI01000001_13040251_13043667-D2	CI01000006_01778632_01788481	CI01000006_01778632_01788481-D2	CI01000006_01778632_01788481-D3	CI01000006_09282220_09315540-D3	CI01000006_09282220_09315540-D4	CI01000014_01197756_01204104-D2	CI01000024_04331195_04360958-D6	CI01000027_01059994_01067301-D2	CI01000034_05236100_05264059	CI01000034_05236100_05264059-D2	CI01000039_03412217_03425459	CI01000054_06422150_06433402	CI01000055_01906064_01914629-D2	CI01000060_00281612_00291567	CI01000066_03686086_03690640	CI01000071_01452292_01490229	CI01000186_00102313_00108968-D2	CI01000189_00671005_00685458	CI01000329_00199190_00203106	CI01058011_00000195_00000791	ENSDARP00000002180-D2	ENSDARP00000011083-D2	ENSDARP00000014914	ENSDARP00000014978-D2	ENSDARP00000022618	ENSDARP00000026065	ENSDARP00000026065-D4	ENSDARP00000029427	ENSDARP00000029427-D2	ENSDARP00000034904	ENSDARP00000049468-D3	ENSDARP00000051080-D4	ENSDARP00000052745	ENSDARP00000053833-D2	ENSDARP00000062735	ENSDARP00000075586	ENSDARP00000075586-D2	ENSDARP00000077514	ENSDARP00000077514-D2
GO:0043168	BGI_novel_G000288	BGI_novel_G001266	BGI_novel_G001348	BGI_novel_G001454	BGI_novel_G002603	BGI_novel_G003153	BGI_novel_G003750	BGI_novel_G004469	Cg-F_54520	CI01000001_09491225_09507444-D6	CI01000001_13040251_13043667	CI01000001_13040251_13043667-D2	CI01000006_01778632_01788481	CI01000006_01778632_01788481-D2	CI01000006_01778632_01788481-D3	CI01000006_09282220_09315540-D3	CI01000006_09282220_09315540-D4	CI01000014_01197756_01204104-D2	CI01000024_04331195_04360958-D6	CI01000027_01059994_01067301-D2	CI01000034_05236100_05264059	CI01000034_05236100_05264059-D2	CI01000039_03412217_03425459	CI01000053_02155757_02202279-D2	CI01000054_06422150_06433402	CI01000055_01852604_01874289	CI01000055_01906064_01914629-D2	CI01000060_00281612_00291567	CI01000066_03686086_03690640	CI01000071_01452292_01490229	CI01000186_00102313_00108968-D2	CI01000189_00671005_00685458	CI01000204_00239583_00263369	CI01000329_00199190_00203106	CI01000340_18706881_18719031-D2	CI01058011_00000195_00000791	ENSDARP00000002180-D2	ENSDARP00000009474-D2	ENSDARP00000011083-D2	ENSDARP00000013812	ENSDARP00000014914	ENSDARP00000014978-D2	ENSDARP00000022618	ENSDARP00000026065	ENSDARP00000026065-D4	ENSDARP00000029427	ENSDARP00000029427-D2	ENSDARP00000034904	ENSDARP00000049468-D3
GO:0035639	BGI_novel_G000288	BGI_novel_G001266	BGI_novel_G001348	BGI_novel_G001454	BGI_novel_G002603	BGI_novel_G003750	Cg-F_54520	CI01000001_09491225_09507444-D6	CI01000001_13040251_13043667	CI01000001_13040251_13043667-D2	CI01000006_01778632_01788481	CI01000006_01778632_01788481-D2	CI01000006_01778632_01788481-D3	CI01000006_09282220_09315540-D3	CI01000006_09282220_09315540-D4	CI01000014_01197756_01204104-D2	CI01000024_04331195_04360958-D6	CI01000027_01059994_01067301-D2	CI01000034_05236100_05264059	CI01000034_05236100_05264059-D2	CI01000039_03412217_03425459	CI01000054_06422150_06433402	CI01000055_01906064_01914629-D2	CI01000066_03686086_03690640	CI01000071_01452292_01490229	CI01000186_00102313_00108968-D2	CI01000189_00671005_00685458	CI01000329_00199190_00203106	CI01058011_00000195_00000791	ENSDARP00000002180-D2	ENSDARP00000011083-D2	ENSDARP00000014914	ENSDARP00000014978-D2	ENSDARP00000022618	ENSDARP00000026065	ENSDARP00000026065-D4	ENSDARP00000029427	ENSDARP00000029427-D2	ENSDARP00000034904	ENSDARP00000049468-D3	ENSDARP00000051080-D4	ENSDARP00000052745	ENSDARP00000053833-D2	ENSDARP00000062735	ENSDARP00000075586	ENSDARP00000075586-D2	ENSDARP00000077514	ENSDARP00000077514-D2	ENSDARP00000079719
GO:0017076	BGI_novel_G000288	BGI_novel_G001266	BGI_novel_G001348	BGI_novel_G001454	BGI_novel_G002603	BGI_novel_G003750	Cg-F_54520	CI01000001_09491225_09507444-D6	CI01000001_13040251_13043667	CI01000001_13040251_13043667-D2	CI01000006_01778632_01788481	CI01000006_01778632_01788481-D2	CI01000006_01778632_01788481-D3	CI01000006_09282220_09315540-D3	CI01000006_09282220_09315540-D4	CI01000014_01197756_01204104-D2	CI01000024_04331195_04360958-D6	CI01000027_01059994_01067301-D2	CI01000034_05236100_05264059	CI01000034_05236100_05264059-D2	CI01000039_03412217_03425459	CI01000054_06422150_06433402	CI01000055_01906064_01914629-D2	CI01000066_03686086_03690640	CI01000071_01452292_01490229	CI01000186_00102313_00108968-D2	CI01000189_00671005_00685458	CI01000329_00199190_00203106	CI01058011_00000195_00000791	ENSDARP00000002180-D2	ENSDARP00000011083-D2	ENSDARP00000014914	ENSDARP00000014978-D2	ENSDARP00000022618	ENSDARP00000026065	ENSDARP00000026065-D4	ENSDARP00000029427	ENSDARP00000029427-D2	ENSDARP00000034904	ENSDARP00000049468-D3	ENSDARP00000051080-D4	ENSDARP00000052745	ENSDARP00000053833-D2	ENSDARP00000062735	ENSDARP00000075586	ENSDARP00000075586-D2	ENSDARP00000077514	ENSDARP00000077514-D2	ENSDARP00000079719
GO:0032559	BGI_novel_G000288	BGI_novel_G001266	BGI_novel_G001454	BGI_novel_G002603	Cg-F_54520	CI01000001_09491225_09507444-D6	CI01000001_13040251_13043667	CI01000001_13040251_13043667-D2	CI01000006_01778632_01788481	CI01000006_01778632_01788481-D2	CI01000006_01778632_01788481-D3	CI01000006_09282220_09315540-D3	CI01000006_09282220_09315540-D4	CI01000024_04331195_04360958-D6	CI01000034_05236100_05264059	CI01000034_05236100_05264059-D2	CI01000039_03412217_03425459	CI01000054_06422150_06433402	CI01000055_01906064_01914629-D2	CI01000066_03686086_03690640	CI01000071_01452292_01490229	CI01000186_00102313_00108968-D2	CI01000189_00671005_00685458	CI01000329_00199190_00203106	CI01058011_00000195_00000791	ENSDARP00000002180-D2	ENSDARP00000011083-D2	ENSDARP00000014914	ENSDARP00000014978-D2	ENSDARP00000026065	ENSDARP00000026065-D4	ENSDARP00000029427	ENSDARP00000029427-D2	ENSDARP00000034904	ENSDARP00000049468-D3	ENSDARP00000052745	ENSDARP00000053833-D2	ENSDARP00000062735	ENSDARP00000075586	ENSDARP00000075586-D2	ENSDARP00000077514	ENSDARP00000077514-D2	ENSDARP00000079719	ENSDARP00000080101	ENSDARP00000081504-D2	ENSDARP00000081504-D3	ENSDARP00000083511-D2	ENSDARP00000090875-D2	ENSDARP00000095445
GO:0032553	BGI_novel_G000288	BGI_novel_G001266	BGI_novel_G001348	BGI_novel_G001454	BGI_novel_G002603	BGI_novel_G003750	Cg-F_54520	CI01000001_09491225_09507444-D6	CI01000001_13040251_13043667	CI01000001_13040251_13043667-D2	CI01000006_01778632_01788481	CI01000006_01778632_01788481-D2	CI01000006_01778632_01788481-D3	CI01000006_09282220_09315540-D3	CI01000006_09282220_09315540-D4	CI01000014_01197756_01204104-D2	CI01000024_04331195_04360958-D6	CI01000027_01059994_01067301-D2	CI01000034_05236100_05264059	CI01000034_05236100_05264059-D2	CI01000039_03412217_03425459	CI01000054_06422150_06433402	CI01000055_01906064_01914629-D2	CI01000066_03686086_03690640	CI01000071_01452292_01490229	CI01000186_00102313_00108968-D2	CI01000189_00671005_00685458	CI01000329_00199190_00203106	CI01058011_00000195_00000791	ENSDARP00000002180-D2	ENSDARP00000011083-D2	ENSDARP00000014914	ENSDARP00000014978-D2	ENSDARP00000022618	ENSDARP00000026065	ENSDARP00000026065-D4	ENSDARP00000029427	ENSDARP00000029427-D2	ENSDARP00000034904	ENSDARP00000049468-D3	ENSDARP00000051080-D4	ENSDARP00000052745	ENSDARP00000053833-D2	ENSDARP00000062735	ENSDARP00000075586	ENSDARP00000075586-D2	ENSDARP00000077514	ENSDARP00000077514-D2	ENSDARP00000079719
GO:0030554	BGI_novel_G000288	BGI_novel_G001266	BGI_novel_G001454	BGI_novel_G002603	Cg-F_54520	CI01000001_09491225_09507444-D6	CI01000001_13040251_13043667	CI01000001_13040251_13043667-D2	CI01000006_01778632_01788481	CI01000006_01778632_01788481-D2	CI01000006_01778632_01788481-D3	CI01000006_09282220_09315540-D3	CI01000006_09282220_09315540-D4	CI01000024_04331195_04360958-D6	CI01000034_05236100_05264059	CI01000034_05236100_05264059-D2	CI01000039_03412217_03425459	CI01000054_06422150_06433402	CI01000055_01906064_01914629-D2	CI01000066_03686086_03690640	CI01000071_01452292_01490229	CI01000186_00102313_00108968-D2	CI01000189_00671005_00685458	CI01000329_00199190_00203106	CI01058011_00000195_00000791	ENSDARP00000002180-D2	ENSDARP00000011083-D2	ENSDARP00000014914	ENSDARP00000014978-D2	ENSDARP00000026065	ENSDARP00000026065-D4	ENSDARP00000029427	ENSDARP00000029427-D2	ENSDARP00000034904	ENSDARP00000049468-D3	ENSDARP00000052745	ENSDARP00000053833-D2	ENSDARP00000062735	ENSDARP00000075586	ENSDARP00000075586-D2	ENSDARP00000077514	ENSDARP00000077514-D2	ENSDARP00000079719	ENSDARP00000080101	ENSDARP00000081504-D2	ENSDARP00000081504-D3	ENSDARP00000083511-D2	ENSDARP00000090875-D2	ENSDARP00000095445
GO:0008144	BGI_novel_G000288	BGI_novel_G001266	BGI_novel_G001454	BGI_novel_G002603	BGI_novel_G003153	BGI_novel_G004469	Cg-F_54520	CI01000001_09491225_09507444-D6	CI01000001_13040251_13043667	CI01000001_13040251_13043667-D2	CI01000006_01778632_01788481	CI01000006_01778632_01788481-D2	CI01000006_01778632_01788481-D3	CI01000006_09282220_09315540-D3	CI01000006_09282220_09315540-D4	CI01000024_04331195_04360958-D6	CI01000034_05236100_05264059	CI01000034_05236100_05264059-D2	CI01000039_03412217_03425459	CI01000054_06422150_06433402	CI01000055_01906064_01914629-D2	CI01000066_03686086_03690640	CI01000071_01452292_01490229	CI01000186_00102313_00108968-D2	CI01000189_00671005_00685458	CI01000329_00199190_00203106	CI01000340_18706881_18719031-D2	CI01058011_00000195_00000791	ENSDARP00000002180-D2	ENSDARP00000011083-D2	ENSDARP00000014914	ENSDARP00000014978-D2	ENSDARP00000026065	ENSDARP00000026065-D4	ENSDARP00000029427	ENSDARP00000029427-D2	ENSDARP00000034904	ENSDARP00000049468-D3	ENSDARP00000052745	ENSDARP00000053833-D2	ENSDARP00000062735	ENSDARP00000075586	ENSDARP00000075586-D2	ENSDARP00000077514	ENSDARP00000077514-D2	ENSDARP00000079719	ENSDARP00000080101	ENSDARP00000081504-D2	ENSDARP00000081504-D3
GO:0016765	BGI_novel_G000288
GO:0005524	BGI_novel_G000288	BGI_novel_G001266	BGI_novel_G001454	BGI_novel_G002603	Cg-F_54520	CI01000001_09491225_09507444-D6	CI01000001_13040251_13043667	CI01000001_13040251_13043667-D2	CI01000006_01778632_01788481	CI01000006_01778632_01788481-D2	CI01000006_01778632_01788481-D3	CI01000006_09282220_09315540-D3	CI01000006_09282220_09315540-D4	CI01000024_04331195_04360958-D6	CI01000034_05236100_05264059	CI01000034_05236100_05264059-D2	CI01000039_03412217_03425459	CI01000054_06422150_06433402	CI01000055_01906064_01914629-D2	CI01000066_03686086_03690640	CI01000071_01452292_01490229	CI01000186_00102313_00108968-D2	CI01000189_00671005_00685458	CI01000329_00199190_00203106	CI01058011_00000195_00000791	ENSDARP00000002180-D2	ENSDARP00000011083-D2	ENSDARP00000014914	ENSDARP00000014978-D2	ENSDARP00000026065	ENSDARP00000026065-D4	ENSDARP00000029427	ENSDARP00000029427-D2	ENSDARP00000034904	ENSDARP00000049468-D3	ENSDARP00000052745	ENSDARP00000053833-D2	ENSDARP00000062735	ENSDARP00000075586	ENSDARP00000075586-D2	ENSDARP00000077514	ENSDARP00000077514-D2	ENSDARP00000079719	ENSDARP00000080101	ENSDARP00000081504-D2	ENSDARP00000081504-D3	ENSDARP00000083511-D2	ENSDARP00000090875-D2	ENSDARP00000095445
GO:0016740	BGI_novel_G000288	BGI_novel_G000870	BGI_novel_G001072	BGI_novel_G001266	BGI_novel_G002179	BGI_novel_G002668	BGI_novel_G002672	BGI_novel_G003153	BGI_novel_G004469	Cg-F_54520	CI01000000_10762185_10770168-D2	CI01000001_09491225_09507444-D6	CI01000001_13040251_13043667	CI01000001_13040251_13043667-D2	CI01000005_05946561_05962719	CI01000009_00179808_00221387	CI01000010_08953769_08962470	CI01000017_00033075_00042320	CI01000026_10205804_10233324	CI01000027_03261114_03264008	CI01000034_05236100_05264059	CI01000034_05236100_05264059-D2	CI01000034_05853721_05866514	CI01000039_08160613_08163045	CI01000053_05552919_05561938	CI01000055_01852604_01874289	CI01000055_01906064_01914629-D2	CI01000063_01240976_01328455	CI01000066_03686086_03690640	CI01000186_00102313_00108968-D2	CI01000189_00671005_00685458	CI01000197_00285680_00299823	CI01000251_00099282_00114188	CI01000251_00099282_00114188-D2	CI01000321_04605557_04620142-D2	CI01000329_00199190_00203106	CI01000340_18706881_18719031-D2	CI01024416_00000744_00001952-D2	ENSDARP00000006047	ENSDARP00000006047-D2	ENSDARP00000014914	ENSDARP00000022618	ENSDARP00000027516-D2	ENSDARP00000029427	ENSDARP00000029427-D2	ENSDARP00000047376-D2	ENSDARP00000049468-D3	ENSDARP00000051643	ENSDARP00000052745
GO:0003824	BGI_novel_G000288	BGI_novel_G000808	BGI_novel_G000870	BGI_novel_G001072	BGI_novel_G001121	BGI_novel_G001266	BGI_novel_G001348	BGI_novel_G001442	BGI_novel_G001454	BGI_novel_G001455	BGI_novel_G001456	BGI_novel_G001966	BGI_novel_G001967	BGI_novel_G002179	BGI_novel_G002342	BGI_novel_G002476	BGI_novel_G002526	BGI_novel_G002589	BGI_novel_G002603	BGI_novel_G002668	BGI_novel_G002672	BGI_novel_G003153	BGI_novel_G003333	BGI_novel_G003750	BGI_novel_G004469	Cg-F_24882	Cg-F_54520	Cg-F_54791	Cg-F_76885	CI01000000_06594095_06603856-D2	CI01000000_10762185_10770168-D2	CI01000001_09491225_09507444-D6	CI01000001_13040251_13043667	CI01000001_13040251_13043667-D2	CI01000004_05113181_05116553-D2	CI01000005_04829696_04837047	CI01000005_05946561_05962719	CI01000006_01778632_01788481	CI01000006_01778632_01788481-D2	CI01000006_01778632_01788481-D3	CI01000006_09282220_09315540-D3	CI01000006_09282220_09315540-D4	CI01000009_00179808_00221387	CI01000010_08953769_08962470	CI01000013_02666598_02669821-D2	CI01000014_01197756_01204104-D2	CI01000017_00033075_00042320	CI01000020_02113206_02120765	CI01000024_03073126_03117989
GO:0036094	BGI_novel_G000288	BGI_novel_G001266	BGI_novel_G001348	BGI_novel_G001454	BGI_novel_G002603	BGI_novel_G003153	BGI_novel_G003750	BGI_novel_G004469	Cg-F_54520	CI01000000_10762185_10770168-D2	CI01000001_09491225_09507444-D6	CI01000001_13040251_13043667	CI01000001_13040251_13043667-D2	CI01000006_01778632_01788481	CI01000006_01778632_01788481-D2	CI01000006_01778632_01788481-D3	CI01000006_09282220_09315540-D3	CI01000006_09282220_09315540-D4	CI01000014_01197756_01204104-D2	CI01000024_04331195_04360958-D6	CI01000027_01059994_01067301-D2	CI01000034_05236100_05264059	CI01000034_05236100_05264059-D2	CI01000039_03412217_03425459	CI01000054_06422150_06433402	CI01000055_01852604_01874289	CI01000055_01906064_01914629-D2	CI01000066_03686086_03690640	CI01000071_01452292_01490229	CI01000186_00102313_00108968-D2	CI01000189_00671005_00685458	CI01000204_00239583_00263369	CI01000329_00199190_00203106	CI01000340_14517102_14542988	CI01000340_18706881_18719031-D2	CI01058011_00000195_00000791	ENSDARP00000002180-D2	ENSDARP00000003030	ENSDARP00000009474-D2	ENSDARP00000011083-D2	ENSDARP00000014914	ENSDARP00000014978-D2	ENSDARP00000022618	ENSDARP00000026065	ENSDARP00000026065-D4	ENSDARP00000029427	ENSDARP00000029427-D2	ENSDARP00000034904	ENSDARP00000049468-D3
GO:0000166	BGI_novel_G000288	BGI_novel_G001266	BGI_novel_G001348	BGI_novel_G001454	BGI_novel_G002603	BGI_novel_G003750	Cg-F_54520	CI01000000_10762185_10770168-D2	CI01000001_09491225_09507444-D6	CI01000001_13040251_13043667	CI01000001_13040251_13043667-D2	CI01000006_01778632_01788481	CI01000006_01778632_01788481-D2	CI01000006_01778632_01788481-D3	CI01000006_09282220_09315540-D3	CI01000006_09282220_09315540-D4	CI01000014_01197756_01204104-D2	CI01000024_04331195_04360958-D6	CI01000027_01059994_01067301-D2	CI01000034_05236100_05264059	CI01000034_05236100_05264059-D2	CI01000039_03412217_03425459	CI01000054_06422150_06433402	CI01000055_01906064_01914629-D2	CI01000066_03686086_03690640	CI01000071_01452292_01490229	CI01000186_00102313_00108968-D2	CI01000189_00671005_00685458	CI01000329_00199190_00203106	CI01000340_14517102_14542988	CI01058011_00000195_00000791	ENSDARP00000002180-D2	ENSDARP00000003030	ENSDARP00000011083-D2	ENSDARP00000014914	ENSDARP00000014978-D2	ENSDARP00000022618	ENSDARP00000026065	ENSDARP00000026065-D4	ENSDARP00000029427	ENSDARP00000029427-D2	ENSDARP00000034904	ENSDARP00000049468-D3	ENSDARP00000051080-D4	ENSDARP00000052745	ENSDARP00000053833-D2	ENSDARP00000054976	ENSDARP00000062735	ENSDARP00000075586
GO:0004175	BGI_novel_G000808	BGI_novel_G002342	CI01000005_04829696_04837047	CI01000030_06515001_06525964-D8	CI01000054_05825039_05827325-D4	CI01000468_00039181_00047704-D2	ENSDARP00000006445	ENSDARP00000009133	ENSDARP00000009133-D2	ENSDARP00000011778-D2	ENSDARP00000011778-D3	ENSDARP00000055324-D3	ENSDARP00000058679-D4	ENSDARP00000067511	ENSDARP00000067511-D2	ENSDARP00000067511-D3	ENSDARP00000072127	ENSXMAP00000000764-D5	ENSXMAP00000009437-D14	ENSXMAP00000011302
GO:0008233	BGI_novel_G000808	BGI_novel_G001121	BGI_novel_G002342	CI01000005_04829696_04837047	CI01000030_06515001_06525964-D8	CI01000054_05825039_05827325-D4	CI01000468_00039181_00047704-D2	ENSDARP00000006445	ENSDARP00000009133	ENSDARP00000009133-D2	ENSDARP00000011778-D2	ENSDARP00000011778-D3	ENSDARP00000053833-D2	ENSDARP00000055324-D3	ENSDARP00000058679-D4	ENSDARP00000062851	ENSDARP00000067511	ENSDARP00000067511-D2	ENSDARP00000067511-D3	ENSDARP00000072127	ENSDARP00000133727	ENSONIP00000001471-D2	ENSONIP00000001471-D3	ENSONIP00000020733	ENSXMAP00000000764-D5	ENSXMAP00000009437-D14	ENSXMAP00000011302
GO:0016787	BGI_novel_G000808	BGI_novel_G001121	BGI_novel_G001348	BGI_novel_G001454	BGI_novel_G002342	BGI_novel_G003750	Cg-F_76885	CI01000004_05113181_05116553-D2	CI01000005_04829696_04837047	CI01000006_09282220_09315540-D3	CI01000006_09282220_09315540-D4	CI01000013_02666598_02669821-D2	CI01000014_01197756_01204104-D2	CI01000024_03073126_03117989	CI01000024_04331195_04360958-D6	CI01000026_01090877_01106876	CI01000027_01059994_01067301-D2	CI01000030_06515001_06525964-D8	CI01000030_08159242_08166884	CI01000034_05236100_05264059-D2	CI01000041_00527357_00541059	CI01000054_05825039_05827325-D4	CI01000054_06422150_06433402	CI01000055_01852604_01874289	CI01000063_02512138_02519529	CI01000066_00730057_00737661	CI01000168_01110611_01115503	CI01000302_00141480_00150149	CI01000304_07927790_07957821	CI01000340_14517102_14542988	CI01000468_00039181_00047704-D2	CI01058011_00000195_00000791	CUFF.18582.1	ENSDARP00000006445	ENSDARP00000009133	ENSDARP00000009133-D2	ENSDARP00000011083-D2	ENSDARP00000011778-D2	ENSDARP00000011778-D3	ENSDARP00000016880	ENSDARP00000017229	ENSDARP00000018348	ENSDARP00000034904	ENSDARP00000040404-D2	ENSDARP00000047919	ENSDARP00000051080-D4	ENSDARP00000053833-D2	ENSDARP00000054976	ENSDARP00000055324-D3
GO:0070003	BGI_novel_G000808	BGI_novel_G002342	CI01000005_04829696_04837047	CI01000054_05825039_05827325-D4	CI01000468_00039181_00047704-D2	ENSDARP00000006445	ENSDARP00000009133	ENSDARP00000009133-D2	ENSDARP00000011778-D2	ENSDARP00000011778-D3	ENSDARP00000055324-D3	ENSDARP00000058679-D4	ENSDARP00000067511	ENSDARP00000067511-D2	ENSDARP00000067511-D3
GO:0070011	BGI_novel_G000808	BGI_novel_G001121	BGI_novel_G002342	CI01000005_04829696_04837047	CI01000030_06515001_06525964-D8	CI01000054_05825039_05827325-D4	CI01000468_00039181_00047704-D2	ENSDARP00000006445	ENSDARP00000009133	ENSDARP00000009133-D2	ENSDARP00000011778-D2	ENSDARP00000011778-D3	ENSDARP00000055324-D3	ENSDARP00000058679-D4	ENSDARP00000067511	ENSDARP00000067511-D2	ENSDARP00000067511-D3	ENSDARP00000072127	ENSDARP00000133727	ENSXMAP00000000764-D5	ENSXMAP00000009437-D14	ENSXMAP00000011302
GO:0004298	BGI_novel_G000808	BGI_novel_G002342	CI01000005_04829696_04837047	CI01000054_05825039_05827325-D4	CI01000468_00039181_00047704-D2	ENSDARP00000006445	ENSDARP00000009133	ENSDARP00000009133-D2	ENSDARP00000011778-D2	ENSDARP00000011778-D3	ENSDARP00000055324-D3	ENSDARP00000058679-D4	ENSDARP00000067511	ENSDARP00000067511-D2	ENSDARP00000067511-D3
GO:0140096	BGI_novel_G000808	BGI_novel_G001121	BGI_novel_G001266	BGI_novel_G002342	Cg-F_24882	CI01000001_13040251_13043667	CI01000001_13040251_13043667-D2	CI01000005_04829696_04837047	CI01000030_06515001_06525964-D8	CI01000039_08160613_08163045	CI01000053_05552919_05561938	CI01000054_05825039_05827325-D4	CI01000055_01906064_01914629-D2	CI01000066_03686086_03690640	CI01000186_00102313_00108968-D2	CI01000189_00671005_00685458	CI01000329_00199190_00203106	CI01000468_00039181_00047704-D2	ENSDARP00000006445	ENSDARP00000009133	ENSDARP00000009133-D2	ENSDARP00000011778-D2	ENSDARP00000011778-D3	ENSDARP00000014914	ENSDARP00000029427	ENSDARP00000029427-D2	ENSDARP00000049468-D3	ENSDARP00000052745	ENSDARP00000053833-D2	ENSDARP00000055324-D3	ENSDARP00000058679-D4	ENSDARP00000062851	ENSDARP00000067511	ENSDARP00000067511-D2	ENSDARP00000067511-D3	ENSDARP00000072127	ENSDARP00000095445	ENSDARP00000124187	ENSDARP00000124187-D2	ENSDARP00000133727	ENSDARP00000136205	ENSDARP00000136475	ENSDARP00000136475-D2	ENSDARP00000137389-D2	ENSONIP00000001471-D2	ENSONIP00000001471-D3	ENSONIP00000007255	ENSONIP00000018773	ENSONIP00000020733
GO:0016741	BGI_novel_G000870	BGI_novel_G001072	BGI_novel_G002668	BGI_novel_G002672	CI01000010_08953769_08962470	CI01000340_18706881_18719031-D2	ENSDARP00000051643	ENSORLP00000005370-D3	ENSORLP00000011903	ENSXMAP00000009162-D3
GO:0047150	BGI_novel_G000870	BGI_novel_G002668	BGI_novel_G002672
GO:0008270	BGI_novel_G000870	BGI_novel_G001121	BGI_novel_G001966	BGI_novel_G001967	BGI_novel_G002668	BGI_novel_G002672	CI01000000_06594095_06603856-D2	CI01000082_03460478_03466764	CI01000310_03776732_03801282-D2	ENSDARP00000047919	ENSDARP00000124229	ENSDARP00000137095-D2	ENSORLP00000012608
GO:0008168	BGI_novel_G000870	BGI_novel_G002668	BGI_novel_G002672	CI01000010_08953769_08962470	CI01000340_18706881_18719031-D2	ENSDARP00000051643	ENSORLP00000005370-D3	ENSXMAP00000009162-D3
GO:0008172	BGI_novel_G000870	BGI_novel_G002668	BGI_novel_G002672
GO:0046914	BGI_novel_G000870	BGI_novel_G001121	BGI_novel_G001966	BGI_novel_G001967	BGI_novel_G002526	BGI_novel_G002668	BGI_novel_G002672	CI01000000_06594095_06603856-D2	CI01000082_03460478_03466764	CI01000310_03776732_03801282-D2	ENSDARP00000047919	ENSDARP00000054976	ENSDARP00000124229	ENSDARP00000133388	ENSDARP00000137095-D2	ENSDARP00000137389-D2	ENSONIP00000018773	ENSONIP00000020255-D3	ENSORLP00000012608	ENSORLP00000018647
GO:0016769	BGI_novel_G001072	ENSDARP00000071587
GO:0042277	BGI_novel_G001121	ENSONIP00000024566
GO:0008237	BGI_novel_G001121
GO:0070006	BGI_novel_G001121
GO:0033218	BGI_novel_G001121	CI01000055_01852604_01874289	ENSDARP00000134228-D2	ENSONIP00000024566
GO:0004177	BGI_novel_G001121
GO:0008238	BGI_novel_G001121
GO:0008235	BGI_novel_G001121
GO:0004672	BGI_novel_G001266	CI01000001_13040251_13043667	CI01000001_13040251_13043667-D2	CI01000055_01906064_01914629-D2	CI01000186_00102313_00108968-D2	CI01000189_00671005_00685458	ENSDARP00000014914	ENSDARP00000049468-D3	ENSDARP00000095445	ENSDARP00000124187	ENSDARP00000124187-D2	ENSDARP00000136205	ENSORLP00000021301-D2
GO:0000287	BGI_novel_G001266	BGI_novel_G002179	CI01000000_10762185_10770168-D2	CI01000010_08953769_08962470	CI01000189_00671005_00685458	ENSDARP00000111738
GO:0004674	BGI_novel_G001266	CI01000001_13040251_13043667	CI01000001_13040251_13043667-D2	CI01000055_01906064_01914629-D2	CI01000186_00102313_00108968-D2	CI01000189_00671005_00685458	ENSDARP00000014914	ENSDARP00000095445	ENSDARP00000136205	ENSORLP00000021301-D2
GO:0016773	BGI_novel_G001266	BGI_novel_G002179	Cg-F_54520	CI01000001_09491225_09507444-D6	CI01000001_13040251_13043667	CI01000001_13040251_13043667-D2	CI01000055_01906064_01914629-D2	CI01000186_00102313_00108968-D2	CI01000189_00671005_00685458	CI01024416_00000744_00001952-D2	ENSDARP00000014914	ENSDARP00000049468-D3	ENSDARP00000062735	ENSDARP00000063503	ENSDARP00000079719	ENSDARP00000080101	ENSDARP00000095445	ENSDARP00000105775	ENSDARP00000124187	ENSDARP00000124187-D2	ENSDARP00000136161-D2	ENSDARP00000136205	ENSORLP00000011954-D3	ENSORLP00000021301-D2
GO:0016301	BGI_novel_G001266	BGI_novel_G002179	Cg-F_54520	CI01000001_09491225_09507444-D6	CI01000001_13040251_13043667	CI01000001_13040251_13043667-D2	CI01000055_01906064_01914629-D2	CI01000063_01240976_01328455	CI01000186_00102313_00108968-D2	CI01000189_00671005_00685458	CI01024416_00000744_00001952-D2	ENSDARP00000014914	ENSDARP00000049468-D3	ENSDARP00000055324-D3	ENSDARP00000062735	ENSDARP00000063503	ENSDARP00000070407	ENSDARP00000075586	ENSDARP00000075586-D2	ENSDARP00000079719	ENSDARP00000080101	ENSDARP00000095445	ENSDARP00000102480-D2	ENSDARP00000105775	ENSDARP00000124187	ENSDARP00000124187-D2	ENSDARP00000136161-D2	ENSDARP00000136205	ENSONIP00000023796	ENSORLP00000004081	ENSORLP00000011954-D3	ENSORLP00000021301-D2
GO:0016772	BGI_novel_G001266	BGI_novel_G002179	Cg-F_54520	CI01000001_09491225_09507444-D6	CI01000001_13040251_13043667	CI01000001_13040251_13043667-D2	CI01000026_10205804_10233324	CI01000027_03261114_03264008	CI01000055_01906064_01914629-D2	CI01000063_01240976_01328455	CI01000186_00102313_00108968-D2	CI01000189_00671005_00685458	CI01000251_00099282_00114188	CI01000251_00099282_00114188-D2	CI01024416_00000744_00001952-D2	ENSDARP00000006047	ENSDARP00000006047-D2	ENSDARP00000014914	ENSDARP00000022618	ENSDARP00000049468-D3	ENSDARP00000055324-D3	ENSDARP00000055816	ENSDARP00000062735	ENSDARP00000063503	ENSDARP00000070407	ENSDARP00000075586	ENSDARP00000075586-D2	ENSDARP00000079719	ENSDARP00000080101	ENSDARP00000095445	ENSDARP00000102480-D2	ENSDARP00000105775	ENSDARP00000124187	ENSDARP00000124187-D2	ENSDARP00000129923-D2	ENSDARP00000135745	ENSDARP00000135843	ENSDARP00000135843-D2	ENSDARP00000136161-D2	ENSDARP00000136176	ENSDARP00000136205	ENSDARP00000142035	ENSONIP00000023796	ENSORLP00000004081	ENSORLP00000011954-D3	ENSORLP00000021301-D2
GO:0031625	BGI_novel_G001295	ENSONIP00000020250-D26
GO:0044389	BGI_novel_G001295	ENSDARP00000131145-D2	ENSONIP00000020250-D26
GO:0005515	BGI_novel_G001295	BGI_novel_G001500	BGI_novel_G001761	BGI_novel_G001763	BGI_novel_G001765	BGI_novel_G001819	BGI_novel_G003194	BGI_novel_G003460	CI01000000_16034357_16056363	CI01000000_16034357_16056363-D2	CI01000006_07167131_07168925-D2	CI01000009_00179808_00221387	CI01000010_03101723_03103968-D3	CI01000012_05262254_05301347-D2	CI01000016_10042324_10051398	CI01000024_04331195_04360958-D6	CI01000030_06747047_06752255	CI01000034_01900645_01947187-D2	CI01000034_05853721_05866514	CI01000039_05651770_05666399	CI01000039_08160613_08163045	CI01000053_02155757_02202279-D2	CI01000062_00250054_00388224-D2	CI01000066_03686086_03690640	CI01000070_01822353_01824092	CI01000072_02058184_02067046	CI01000081_01536670_01610329	CI01000086_02152113_02180258	CI01000095_04829891_04901481	CI01000186_00102313_00108968-D2	CI01000304_07927790_07957821	CI01000325_03301205_03313439	CI01000345_01214534_01216274-D2	CUFF.18582.1	CUFF.7114.1	ENSDARP00000002547	ENSDARP00000008287	ENSDARP00000011083-D2	ENSDARP00000013812	ENSDARP00000014978-D2	ENSDARP00000020711	ENSDARP00000024947	ENSDARP00000024947-D2	ENSDARP00000026065	ENSDARP00000026065-D4	ENSDARP00000042321	ENSDARP00000043555	ENSDARP00000043555-D2	ENSDARP00000045390
GO:0019899	BGI_novel_G001295	BGI_novel_G003194	CI01000016_10042324_10051398	CI01000034_01900645_01947187-D2	CI01000034_05853721_05866514	CI01000039_05651770_05666399	CI01000039_08160613_08163045	CI01000086_02152113_02180258	CI01000186_00102313_00108968-D2	CI01000325_03301205_03313439	CUFF.18582.1	ENSDARP00000008287	ENSDARP00000045390	ENSDARP00000095747-D2	ENSDARP00000100804	ENSDARP00000108658	ENSDARP00000109272-D3	ENSDARP00000111128-D2	ENSDARP00000130461-D2	ENSDARP00000131145-D2	ENSONIP00000020250-D26	ENSORLP00000007279-D2	ENSXMAP00000004191	ENSXMAP00000018234-D2
GO:0031386	BGI_novel_G001295	ENSDARP00000131145-D2	ENSONIP00000020250-D26
GO:0032561	BGI_novel_G001348	BGI_novel_G003750	CI01000014_01197756_01204104-D2	CI01000027_01059994_01067301-D2	ENSDARP00000022618	ENSDARP00000051080-D4	ENSDARP00000128354-D2	ENSDARP00000137515-D7	ENSORLP00000017696-D8	ENSORLP00000021413-D2
GO:0001883	BGI_novel_G001348	BGI_novel_G003750	CI01000014_01197756_01204104-D2	CI01000027_01059994_01067301-D2	ENSDARP00000022618	ENSDARP00000051080-D4	ENSDARP00000128354-D2	ENSDARP00000137515-D7	ENSORLP00000017696-D8	ENSORLP00000021413-D2
GO:0016817	BGI_novel_G001348	BGI_novel_G001454	BGI_novel_G003750	Cg-F_76885	CI01000006_09282220_09315540-D3	CI01000006_09282220_09315540-D4	CI01000014_01197756_01204104-D2	CI01000024_03073126_03117989	CI01000024_04331195_04360958-D6	CI01000027_01059994_01067301-D2	CI01000041_00527357_00541059	CI01000054_06422150_06433402	CI01000063_02512138_02519529	CI01058011_00000195_00000791	ENSDARP00000011083-D2	ENSDARP00000034904	ENSDARP00000047919	ENSDARP00000051080-D4	ENSDARP00000054976	ENSDARP00000070407	ENSDARP00000081504-D2	ENSDARP00000081504-D3	ENSDARP00000108088	ENSDARP00000114026	ENSDARP00000128354-D2	ENSDARP00000131571	ENSDARP00000136074	ENSDARP00000137515-D7	ENSONIP00000001471-D2	ENSONIP00000001471-D3	ENSONIP00000020733	ENSORLP00000021413-D2	ENSXMAP00000000402-D4
GO:0017111	BGI_novel_G001348	BGI_novel_G001454	BGI_novel_G003750	Cg-F_76885	CI01000006_09282220_09315540-D3	CI01000006_09282220_09315540-D4	CI01000014_01197756_01204104-D2	CI01000024_03073126_03117989	CI01000024_04331195_04360958-D6	CI01000027_01059994_01067301-D2	CI01000041_00527357_00541059	CI01000054_06422150_06433402	CI01000063_02512138_02519529	CI01058011_00000195_00000791	ENSDARP00000011083-D2	ENSDARP00000034904	ENSDARP00000051080-D4	ENSDARP00000054976	ENSDARP00000070407	ENSDARP00000081504-D2	ENSDARP00000081504-D3	ENSDARP00000108088	ENSDARP00000114026	ENSDARP00000128354-D2	ENSDARP00000131571	ENSDARP00000136074	ENSDARP00000137515-D7	ENSONIP00000001471-D2	ENSONIP00000001471-D3	ENSONIP00000020733	ENSORLP00000021413-D2	ENSXMAP00000000402-D4
GO:0005525	BGI_novel_G001348	BGI_novel_G003750	CI01000014_01197756_01204104-D2	CI01000027_01059994_01067301-D2	ENSDARP00000022618	ENSDARP00000051080-D4	ENSDARP00000128354-D2	ENSDARP00000137515-D7	ENSORLP00000017696-D8	ENSORLP00000021413-D2
GO:0001882	BGI_novel_G001348	BGI_novel_G003750	CI01000014_01197756_01204104-D2	CI01000027_01059994_01067301-D2	ENSDARP00000022618	ENSDARP00000051080-D4	ENSDARP00000128354-D2	ENSDARP00000137515-D7	ENSDARP00000142035	ENSORLP00000017696-D8	ENSORLP00000021413-D2
GO:0043022	BGI_novel_G001348	ENSDARP00000051080-D4	ENSDARP00000072295-D3
GO:0016462	BGI_novel_G001348	BGI_novel_G001454	BGI_novel_G003750	Cg-F_76885	CI01000006_09282220_09315540-D3	CI01000006_09282220_09315540-D4	CI01000014_01197756_01204104-D2	CI01000024_03073126_03117989	CI01000024_04331195_04360958-D6	CI01000027_01059994_01067301-D2	CI01000041_00527357_00541059	CI01000054_06422150_06433402	CI01000063_02512138_02519529	CI01058011_00000195_00000791	ENSDARP00000011083-D2	ENSDARP00000034904	ENSDARP00000047919	ENSDARP00000051080-D4	ENSDARP00000054976	ENSDARP00000070407	ENSDARP00000081504-D2	ENSDARP00000081504-D3	ENSDARP00000108088	ENSDARP00000114026	ENSDARP00000128354-D2	ENSDARP00000131571	ENSDARP00000136074	ENSDARP00000137515-D7	ENSONIP00000001471-D2	ENSONIP00000001471-D3	ENSONIP00000020733	ENSORLP00000021413-D2	ENSXMAP00000000402-D4
GO:0003924	BGI_novel_G001348	BGI_novel_G003750	CI01000014_01197756_01204104-D2	CI01000027_01059994_01067301-D2	ENSDARP00000051080-D4	ENSDARP00000128354-D2	ENSDARP00000137515-D7	ENSORLP00000021413-D2
GO:0032549	BGI_novel_G001348	BGI_novel_G003750	CI01000014_01197756_01204104-D2	CI01000027_01059994_01067301-D2	ENSDARP00000022618	ENSDARP00000051080-D4	ENSDARP00000128354-D2	ENSDARP00000137515-D7	ENSDARP00000142035	ENSORLP00000017696-D8	ENSORLP00000021413-D2
GO:0032550	BGI_novel_G001348	BGI_novel_G003750	CI01000014_01197756_01204104-D2	CI01000027_01059994_01067301-D2	ENSDARP00000022618	ENSDARP00000051080-D4	ENSDARP00000128354-D2	ENSDARP00000137515-D7	ENSORLP00000017696-D8	ENSORLP00000021413-D2
GO:0008135	BGI_novel_G001348	CI01000006_07167131_07168925-D2	ENSDARP00000011011-D2	ENSDARP00000051080-D4
GO:0003746	BGI_novel_G001348	ENSDARP00000051080-D4
GO:0016818	BGI_novel_G001348	BGI_novel_G001454	BGI_novel_G003750	Cg-F_76885	CI01000006_09282220_09315540-D3	CI01000006_09282220_09315540-D4	CI01000014_01197756_01204104-D2	CI01000024_03073126_03117989	CI01000024_04331195_04360958-D6	CI01000027_01059994_01067301-D2	CI01000041_00527357_00541059	CI01000054_06422150_06433402	CI01000063_02512138_02519529	CI01058011_00000195_00000791	ENSDARP00000011083-D2	ENSDARP00000034904	ENSDARP00000047919	ENSDARP00000051080-D4	ENSDARP00000054976	ENSDARP00000070407	ENSDARP00000081504-D2	ENSDARP00000081504-D3	ENSDARP00000108088	ENSDARP00000114026	ENSDARP00000128354-D2	ENSDARP00000131571	ENSDARP00000136074	ENSDARP00000137515-D7	ENSONIP00000001471-D2	ENSONIP00000001471-D3	ENSONIP00000020733	ENSORLP00000021413-D2	ENSXMAP00000000402-D4
GO:0044877	BGI_novel_G001348	BGI_novel_G002414	CI01000012_05262254_05301347-D2	CI01000024_04331195_04360958-D6	CI01000053_02155757_02202279-D2	ENSDARP00000013812	ENSDARP00000024947	ENSDARP00000024947-D2	ENSDARP00000051080-D4	ENSDARP00000072295-D3	ENSDARP00000075874	ENSDARP00000128354-D2	ENSDARP00000139347-D2	ENSONIP00000009304	ENSONIP00000012997-D4	ENSONIP00000014590-D3	ENSONIP00000016383
GO:0019001	BGI_novel_G001348	BGI_novel_G003750	CI01000014_01197756_01204104-D2	CI01000027_01059994_01067301-D2	ENSDARP00000022618	ENSDARP00000051080-D4	ENSDARP00000128354-D2	ENSDARP00000137515-D7	ENSORLP00000017696-D8	ENSORLP00000021413-D2
GO:0043021	BGI_novel_G001348	BGI_novel_G002414	ENSDARP00000051080-D4	ENSDARP00000072295-D3	ENSDARP00000139347-D2
GO:0016651	BGI_novel_G001442	ENSDARP00000141243
GO:0048037	BGI_novel_G001442	BGI_novel_G001455	BGI_novel_G001456	BGI_novel_G002526	BGI_novel_G003153	BGI_novel_G004469	CI01000034_05236100_05264059	CI01000034_05236100_05264059-D2	CI01000055_01852604_01874289	CI01000204_00239583_00263369	CI01000340_14517102_14542988	CI01000340_18706881_18719031-D2	ENSDARP00000003030	ENSDARP00000003684	ENSDARP00000009474-D2	ENSDARP00000092744	ENSDARP00000092744-D2	ENSDARP00000103258-D2	ENSDARP00000121415	ENSDARP00000121987-D2	ENSDARP00000133388	ENSDARP00000134228-D2	ENSDARP00000137389-D2	ENSDARP00000138330	ENSDARP00000138764	ENSDARP00000138764-D2	ENSDARP00000141243	ENSONIP00000000680-D2	ENSONIP00000018773	ENSORLP00000018647
GO:0009055	BGI_novel_G001442	CI01000039_01721603_01723199-D2	ENSDARP00000133388
GO:0016491	BGI_novel_G001442	BGI_novel_G001966	BGI_novel_G001967	BGI_novel_G002476	BGI_novel_G002526	BGI_novel_G002589	BGI_novel_G003333	Cg-F_54791	CI01000000_06594095_06603856-D2	CI01000006_01778632_01788481	CI01000006_01778632_01788481-D2	CI01000006_01778632_01788481-D3	CI01000020_02113206_02120765	CI01000030_02155901_02157314-D2	CI01000039_01721603_01723199-D2	CI01000055_01852604_01874289	CI01000075_01518506_01519153	CI01000127_02089452_02099016	CI01000127_02089452_02099016-D2	CI01000204_00239583_00263369	CI01000312_00142706_00155969	CI01000340_10644426_10645811-D2	ENSDARP00000003030	ENSDARP00000003684	ENSDARP00000008702	ENSDARP00000009474-D2	ENSDARP00000038993	ENSDARP00000038993-D2	ENSDARP00000038993-D3	ENSDARP00000053398	ENSDARP00000055709	ENSDARP00000070001	ENSDARP00000092744	ENSDARP00000092744-D2	ENSDARP00000121987-D2	ENSDARP00000124185-D4	ENSDARP00000133388	ENSDARP00000137389-D2	ENSDARP00000137433	ENSDARP00000139005-D2	ENSDARP00000141243	ENSONIP00000018773	ENSONIP00000020255-D3	ENSORLP00000011903	ENSORLP00000018647
GO:0003954	BGI_novel_G001442
GO:0051536	BGI_novel_G001442	BGI_novel_G001455	BGI_novel_G001456	ENSDARP00000133388
GO:0051540	BGI_novel_G001442	BGI_novel_G001455	BGI_novel_G001456	ENSDARP00000133388
GO:0016887	BGI_novel_G001454	Cg-F_76885	CI01000006_09282220_09315540-D3	CI01000006_09282220_09315540-D4	CI01000024_03073126_03117989	CI01000054_06422150_06433402	CI01000063_02512138_02519529	CI01058011_00000195_00000791	ENSDARP00000011083-D2	ENSDARP00000034904	ENSDARP00000054976	ENSDARP00000070407	ENSDARP00000081504-D2	ENSDARP00000081504-D3	ENSDARP00000108088	ENSDARP00000114026	ENSDARP00000131571	ENSDARP00000136074	ENSONIP00000001471-D2	ENSONIP00000001471-D3	ENSONIP00000020733	ENSXMAP00000000402-D4
GO:0030983	BGI_novel_G001454
GO:0003690	BGI_novel_G001454	BGI_novel_G001530	CI01000189_00297654_00300990-D2	ENSDARP00000054077	ENSDARP00000070407	ENSDARP00000108658
GO:0016835	BGI_novel_G001455	BGI_novel_G001456	CI01000082_03460478_03466764	CI01000375_00113722_00118085
GO:0051539	BGI_novel_G001455	BGI_novel_G001456
GO:0003994	BGI_novel_G001455	BGI_novel_G001456
GO:0016829	BGI_novel_G001455	BGI_novel_G001456	CI01000034_05236100_05264059	CI01000034_05236100_05264059-D2	CI01000041_00558941_00563881	CI01000041_00558941_00563881-D2	CI01000082_03460478_03466764	CI01000375_00113722_00118085	ENSDARP00000138621	ENSDARP00000138621-D2	ENSONIP00000006088-D7
GO:0016836	BGI_novel_G001455	BGI_novel_G001456	CI01000082_03460478_03466764	CI01000375_00113722_00118085
GO:0005126	BGI_novel_G001500	BGI_novel_G001761	BGI_novel_G001763	BGI_novel_G001765	BGI_novel_G003460	CI01000030_06747047_06752255
GO:0098772	BGI_novel_G001500	BGI_novel_G001761	BGI_novel_G001763	BGI_novel_G001765	BGI_novel_G002414	BGI_novel_G003194	BGI_novel_G003460	CI01000001_13040251_13043667	CI01000001_13040251_13043667-D2	CI01000030_06747047_06752255	CI01000034_01900645_01947187-D2	CI01000039_05651770_05666399	CI01000062_00250054_00388224-D2	CI01000086_02152113_02180258	CI01000158_00184403_00186141	CI01000158_00184403_00186141-D2	CI01000310_03776732_03801282-D2	CI01000345_01214534_01216274-D2	CUFF.18582.1	ENSDARP00000045390	ENSDARP00000069804	ENSDARP00000075874	ENSDARP00000100804	ENSDARP00000103928	ENSDARP00000108231	ENSDARP00000109272-D3	ENSDARP00000111128-D2	ENSDARP00000130090	ENSDARP00000139347-D2	ENSONIP00000023796	ENSORLP00000007279-D2	ENSORLP00000011791-D2
GO:0048018	BGI_novel_G001500	BGI_novel_G001761	BGI_novel_G001763	BGI_novel_G001765	BGI_novel_G003460	CI01000030_06747047_06752255	CI01000345_01214534_01216274-D2	ENSDARP00000069804	ENSDARP00000130090
GO:0005128	BGI_novel_G001500	BGI_novel_G003460
GO:0030545	BGI_novel_G001500	BGI_novel_G001761	BGI_novel_G001763	BGI_novel_G001765	BGI_novel_G003460	CI01000030_06747047_06752255	CI01000345_01214534_01216274-D2	ENSDARP00000069804	ENSDARP00000130090
GO:0005102	BGI_novel_G001500	BGI_novel_G001761	BGI_novel_G001763	BGI_novel_G001765	BGI_novel_G003460	CI01000016_10042324_10051398	CI01000030_06747047_06752255	CI01000345_01214534_01216274-D2	ENSDARP00000002547	ENSDARP00000069804	ENSDARP00000128354-D2	ENSDARP00000130090	ENSONIP00000020733	ENSXMAP00000007977	ENSXMAP00000007977-D2
GO:0005179	BGI_novel_G001500	BGI_novel_G003460
GO:0001067	BGI_novel_G001530	CI01000000_16034357_16056363	CI01000000_16034357_16056363-D2	CI01000016_12012874_12083297	CI01000189_00297654_00300990-D2	ENSDARP00000108658
GO:0003697	BGI_novel_G001530	ENSDARP00000054077	ENSDARP00000070407
GO:0043565	BGI_novel_G001530	CI01000063_02512138_02519529	CI01000189_00297654_00300990-D2	CI01000251_00121390_00133839-D2	CI01058011_00000195_00000791	ENSDARP00000054077	ENSDARP00000070407	ENSDARP00000108658	ENSDARP00000120507
GO:0000976	BGI_novel_G001530	CI01000189_00297654_00300990-D2	ENSDARP00000108658
GO:0044212	BGI_novel_G001530	CI01000000_16034357_16056363	CI01000000_16034357_16056363-D2	CI01000016_12012874_12083297	CI01000189_00297654_00300990-D2	ENSDARP00000108658
GO:0000977	BGI_novel_G001530	CI01000189_00297654_00300990-D2	ENSDARP00000108658
GO:0001012	BGI_novel_G001530	CI01000189_00297654_00300990-D2	ENSDARP00000108658
GO:0000987	BGI_novel_G001530	CI01000189_00297654_00300990-D2	ENSDARP00000108658
GO:0000978	BGI_novel_G001530	CI01000189_00297654_00300990-D2	ENSDARP00000108658
GO:1990837	BGI_novel_G001530	CI01000189_00297654_00300990-D2	ENSDARP00000108658
GO:0005125	BGI_novel_G001761	BGI_novel_G001763	BGI_novel_G001765	CI01000030_06747047_06752255	ENSDARP00000069804
GO:0005149	BGI_novel_G001761	BGI_novel_G001763	BGI_novel_G001765
GO:0070851	BGI_novel_G001761	BGI_novel_G001763	BGI_novel_G001765	ENSDARP00000130090
GO:0005198	BGI_novel_G001819	BGI_novel_G002414	BGI_novel_G003750	CI01000019_04220012_04222822	CI01000147_00652801_00655258-D2	CI01000213_00139715_00141676-D2	CUFF.17522.1	ENSDARP00000013627-D2	ENSDARP00000053541-D2	ENSDARP00000095348	ENSDARP00000108965-D2	ENSDARP00000131114-D2	ENSDARP00000131114-D4	ENSDARP00000137515-D7	ENSDARP00000139347-D2	ENSDARP00000141857	ENSORLP00000021413-D2
GO:0032947	BGI_novel_G001819	ENSDARP00000141857
GO:0016616	BGI_novel_G001966	BGI_novel_G001967	CI01000000_06594095_06603856-D2	CI01000020_02113206_02120765	ENSDARP00000003030	ENSDARP00000092744	ENSDARP00000092744-D2	ENSDARP00000137433
GO:0004024	BGI_novel_G001966	BGI_novel_G001967
GO:0016614	BGI_novel_G001966	BGI_novel_G001967	CI01000000_06594095_06603856-D2	CI01000020_02113206_02120765	ENSDARP00000003030	ENSDARP00000092744	ENSDARP00000092744-D2	ENSDARP00000137433
GO:0051903	BGI_novel_G001966	BGI_novel_G001967	CI01000000_06594095_06603856-D2
GO:0004022	BGI_novel_G001966	BGI_novel_G001967
GO:0030955	BGI_novel_G002179
GO:0031420	BGI_novel_G002179
GO:0004743	BGI_novel_G002179
GO:0019207	BGI_novel_G002414	ENSDARP00000139347-D2	ENSONIP00000023796
GO:0030295	BGI_novel_G002414	ENSDARP00000139347-D2
GO:0008047	BGI_novel_G002414	CI01000310_03776732_03801282-D2	ENSDARP00000045390	ENSDARP00000075874	ENSDARP00000103928	ENSDARP00000139347-D2
GO:0003735	BGI_novel_G002414	CI01000019_04220012_04222822	CI01000213_00139715_00141676-D2	CUFF.17522.1	ENSDARP00000053541-D2	ENSDARP00000108965-D2	ENSDARP00000139347-D2
GO:0019209	BGI_novel_G002414	ENSDARP00000139347-D2
GO:0019887	BGI_novel_G002414	ENSDARP00000139347-D2	ENSONIP00000023796
GO:0030234	BGI_novel_G002414	CI01000062_00250054_00388224-D2	CI01000158_00184403_00186141	CI01000158_00184403_00186141-D2	CI01000310_03776732_03801282-D2	ENSDARP00000045390	ENSDARP00000075874	ENSDARP00000103928	ENSDARP00000108231	ENSDARP00000139347-D2	ENSONIP00000023796	ENSORLP00000011791-D2
GO:0016684	BGI_novel_G002476	CI01000030_02155901_02157314-D2	CI01000075_01518506_01519153	CI01000340_10644426_10645811-D2	ENSDARP00000003684
GO:0016209	BGI_novel_G002476	CI01000030_02155901_02157314-D2	CI01000075_01518506_01519153	CI01000340_10644426_10645811-D2	ENSDARP00000003684
GO:0051920	BGI_novel_G002476
GO:0004497	BGI_novel_G002526	ENSDARP00000141243	ENSORLP00000018647
GO:0020037	BGI_novel_G002526	ENSDARP00000003684	ENSORLP00000018647
GO:0016712	BGI_novel_G002526	ENSORLP00000018647
GO:0005506	BGI_novel_G002526	ENSDARP00000133388	ENSDARP00000137389-D2	ENSONIP00000018773	ENSONIP00000020255-D3	ENSORLP00000018647
GO:0016705	BGI_novel_G002526	CI01000127_02089452_02099016	CI01000127_02089452_02099016-D2	ENSDARP00000003684	ENSDARP00000008702	ENSDARP00000038993	ENSDARP00000038993-D2	ENSDARP00000038993-D3	ENSDARP00000124185-D4	ENSDARP00000137389-D2	ENSDARP00000141243	ENSONIP00000018773	ENSONIP00000020255-D3	ENSORLP00000018647
GO:0008395	BGI_novel_G002526	ENSORLP00000018647
GO:0046906	BGI_novel_G002526	ENSDARP00000003684	ENSORLP00000018647
GO:0004800	BGI_novel_G002589
GO:0016020	BGI_novel_G002593	CI01000034_03151977_03170691	CI01000036_01428324_01454913-D2	CI01000180_00304724_00306941-D2	CI01000207_00627498_00634910	CI01000339_06102824_06169802	CI01000365_00275086_00325578-D2	CI01000365_00275086_00325578-D3	ENSDARP00000049424	ENSDARP00000082979	ENSDARP00000099877-D9	ENSDARP00000100232	ENSDARP00000106080-D2	ENSDARP00000121323	ENSDARP00000136668	ENSDARP00000136946
GO:0016021	BGI_novel_G002593	CI01000034_03151977_03170691	CI01000036_01428324_01454913-D2	CI01000180_00304724_00306941-D2	CI01000339_06102824_06169802	CI01000365_00275086_00325578-D2	CI01000365_00275086_00325578-D3	ENSDARP00000049424	ENSDARP00000082979	ENSDARP00000099877-D9	ENSDARP00000100232	ENSDARP00000106080-D2	ENSDARP00000121323	ENSDARP00000136668
GO:0031224	BGI_novel_G002593	CI01000034_03151977_03170691	CI01000036_01428324_01454913-D2	CI01000180_00304724_00306941-D2	CI01000339_06102824_06169802	CI01000365_00275086_00325578-D2	CI01000365_00275086_00325578-D3	ENSDARP00000049424	ENSDARP00000082979	ENSDARP00000099877-D9	ENSDARP00000100232	ENSDARP00000106080-D2	ENSDARP00000121323	ENSDARP00000136668
GO:0044425	BGI_novel_G002593	CI01000034_03151977_03170691	CI01000036_01428324_01454913-D2	CI01000180_00304724_00306941-D2	CI01000207_00627498_00634910	CI01000339_06102824_06169802	CI01000365_00275086_00325578-D2	CI01000365_00275086_00325578-D3	ENSDARP00000049424	ENSDARP00000082979	ENSDARP00000099877-D9	ENSDARP00000100232	ENSDARP00000106080-D2	ENSDARP00000121323	ENSDARP00000136668
GO:0004812	BGI_novel_G002603	CI01000039_03412217_03425459	ENSDARP00000136176	ENSDARP00000136392	ENSORLP00000012608
GO:0140098	BGI_novel_G002603	CI01000027_03261114_03264008	CI01000039_03412217_03425459	CI01000251_00099282_00114188	CI01000251_00099282_00114188-D2	ENSDARP00000016880	ENSDARP00000040404-D2	ENSDARP00000136176	ENSDARP00000136392	ENSDARP00000142035	ENSORLP00000012608
GO:0016875	BGI_novel_G002603	CI01000039_03412217_03425459	ENSDARP00000136176	ENSDARP00000136392	ENSORLP00000012608
GO:0004814	BGI_novel_G002603
GO:0140101	BGI_novel_G002603	CI01000039_03412217_03425459	ENSDARP00000136176	ENSDARP00000136392	ENSORLP00000012608
GO:0016874	BGI_novel_G002603	CI01000013_02666598_02669821-D2	CI01000039_03412217_03425459	CI01000071_01452292_01490229	CI01000329_00199190_00203106	ENSDARP00000002180-D2	ENSDARP00000017229	ENSDARP00000052745	ENSDARP00000077514	ENSDARP00000077514-D2	ENSDARP00000083511-D2	ENSDARP00000090875-D2	ENSDARP00000131381	ENSDARP00000131381-D2	ENSDARP00000134228-D2	ENSDARP00000135534	ENSDARP00000135534-D5	ENSDARP00000136176	ENSDARP00000136392	ENSORLP00000012608
GO:0015318	BGI_novel_G002627	Cg-F_76885	CI01000006_09282220_09315540-D3	CI01000006_09282220_09315540-D4	CI01000024_03073126_03117989	CI01000039_01721603_01723199-D2	ENSDARP00000054976	ENSDARP00000113590-D2	ENSDARP00000135534	ENSDARP00000135534-D5	ENSONIP00000001471-D2	ENSONIP00000001471-D3	ENSONIP00000007823-D8	ENSONIP00000012390-D7	ENSXMAP00000000402-D4
GO:0008324	BGI_novel_G002627	Cg-F_76885	CI01000006_09282220_09315540-D3	CI01000006_09282220_09315540-D4	CI01000024_03073126_03117989	CI01000039_01721603_01723199-D2	ENSDARP00000054976	ENSDARP00000113590-D2	ENSONIP00000001471-D2	ENSONIP00000001471-D3	ENSXMAP00000000402-D4
GO:0015078	BGI_novel_G002627	Cg-F_76885	CI01000006_09282220_09315540-D3	CI01000006_09282220_09315540-D4	CI01000024_03073126_03117989	CI01000039_01721603_01723199-D2	ENSDARP00000113590-D2	ENSXMAP00000000402-D4
GO:0015075	BGI_novel_G002627	Cg-F_76885	CI01000006_09282220_09315540-D3	CI01000006_09282220_09315540-D4	CI01000024_03073126_03117989	CI01000039_01721603_01723199-D2	ENSDARP00000054976	ENSDARP00000081504-D2	ENSDARP00000081504-D3	ENSDARP00000113590-D2	ENSDARP00000135534	ENSDARP00000135534-D5	ENSONIP00000001471-D2	ENSONIP00000001471-D3	ENSONIP00000007823-D8	ENSONIP00000012390-D7	ENSXMAP00000000402-D4
GO:0015077	BGI_novel_G002627	Cg-F_76885	CI01000006_09282220_09315540-D3	CI01000006_09282220_09315540-D4	CI01000024_03073126_03117989	CI01000039_01721603_01723199-D2	ENSDARP00000113590-D2	ENSONIP00000001471-D2	ENSONIP00000001471-D3	ENSXMAP00000000402-D4
GO:0022890	BGI_novel_G002627	Cg-F_76885	CI01000006_09282220_09315540-D3	CI01000006_09282220_09315540-D4	CI01000024_03073126_03117989	CI01000039_01721603_01723199-D2	ENSDARP00000054976	ENSDARP00000113590-D2	ENSONIP00000001471-D2	ENSONIP00000001471-D3	ENSXMAP00000000402-D4
GO:0022857	BGI_novel_G002627	Cg-F_76885	CI01000006_09282220_09315540-D3	CI01000006_09282220_09315540-D4	CI01000016_05313099_05322439-D2	CI01000024_03073126_03117989	CI01000039_01721603_01723199-D2	ENSDARP00000054976	ENSDARP00000081504-D2	ENSDARP00000081504-D3	ENSDARP00000113590-D2	ENSDARP00000122360	ENSDARP00000122360-D2	ENSDARP00000135534	ENSDARP00000135534-D5	ENSDARP00000136074	ENSONIP00000001471-D2	ENSONIP00000001471-D3	ENSONIP00000007823-D8	ENSONIP00000012390-D7	ENSXMAP00000000402-D4
GO:0005215	BGI_novel_G002627	Cg-F_76885	CI01000006_09282220_09315540-D3	CI01000006_09282220_09315540-D4	CI01000016_05313099_05322439-D2	CI01000024_03073126_03117989	CI01000039_01721603_01723199-D2	ENSDARP00000054976	ENSDARP00000081504-D2	ENSDARP00000081504-D3	ENSDARP00000113590-D2	ENSDARP00000122360	ENSDARP00000122360-D2	ENSDARP00000135534	ENSDARP00000135534-D5	ENSDARP00000136074	ENSDARP00000140450	ENSONIP00000001471-D2	ENSONIP00000001471-D3	ENSONIP00000007823-D8	ENSONIP00000012390-D7	ENSXMAP00000000402-D4
GO:0016453	BGI_novel_G003153	BGI_novel_G004469
GO:0008890	BGI_novel_G003153	BGI_novel_G004469
GO:0070279	BGI_novel_G003153	BGI_novel_G004469	CI01000340_18706881_18719031-D2	ENSDARP00000103258-D2	ENSDARP00000121415	ENSDARP00000138330	ENSDARP00000138764	ENSDARP00000138764-D2	ENSONIP00000000680-D2
GO:0030170	BGI_novel_G003153	BGI_novel_G004469	CI01000340_18706881_18719031-D2	ENSDARP00000103258-D2	ENSDARP00000121415	ENSDARP00000138330	ENSDARP00000138764	ENSDARP00000138764-D2	ENSONIP00000000680-D2
GO:0016747	BGI_novel_G003153	BGI_novel_G004469	CI01000005_05946561_05962719	CI01000055_01852604_01874289	CI01000321_04605557_04620142-D2	ENSDARP00000027516-D2	ENSDARP00000047376-D2	ENSDARP00000138764	ENSDARP00000138764-D2	ENSORLP00000016903
GO:0050662	BGI_novel_G003153	BGI_novel_G004469	CI01000204_00239583_00263369	CI01000340_14517102_14542988	CI01000340_18706881_18719031-D2	ENSDARP00000003030	ENSDARP00000009474-D2	ENSDARP00000092744	ENSDARP00000092744-D2	ENSDARP00000103258-D2	ENSDARP00000121415	ENSDARP00000121987-D2	ENSDARP00000133388	ENSDARP00000134228-D2	ENSDARP00000137389-D2	ENSDARP00000138330	ENSDARP00000138764	ENSDARP00000138764-D2	ENSDARP00000141243	ENSONIP00000000680-D2	ENSONIP00000018773
GO:0019842	BGI_novel_G003153	BGI_novel_G004469	CI01000055_01852604_01874289	CI01000204_00239583_00263369	CI01000340_18706881_18719031-D2	ENSDARP00000009474-D2	ENSDARP00000103258-D2	ENSDARP00000121415	ENSDARP00000134228-D2	ENSDARP00000137389-D2	ENSDARP00000138330	ENSDARP00000138764	ENSDARP00000138764-D2	ENSONIP00000000680-D2	ENSONIP00000018773
GO:0016746	BGI_novel_G003153	BGI_novel_G004469	CI01000005_05946561_05962719	CI01000034_05236100_05264059	CI01000034_05236100_05264059-D2	CI01000055_01852604_01874289	CI01000321_04605557_04620142-D2	ENSDARP00000027516-D2	ENSDARP00000047376-D2	ENSDARP00000131770	ENSDARP00000138764	ENSDARP00000138764-D2	ENSORLP00000016903
GO:0016407	BGI_novel_G003153	BGI_novel_G004469	ENSDARP00000047376-D2	ENSORLP00000016903
GO:0016408	BGI_novel_G003153	BGI_novel_G004469
GO:0005086	BGI_novel_G003194	ENSDARP00000100804	ENSDARP00000109272-D3
GO:0051020	BGI_novel_G003194	CI01000034_01900645_01947187-D2	CI01000039_05651770_05666399	CI01000086_02152113_02180258	CI01000186_00102313_00108968-D2	CUFF.18582.1	ENSDARP00000008287	ENSDARP00000045390	ENSDARP00000100804	ENSDARP00000109272-D3	ENSDARP00000111128-D2	ENSDARP00000130461-D2	ENSORLP00000007279-D2
GO:0005085	BGI_novel_G003194	CI01000034_01900645_01947187-D2	CI01000039_05651770_05666399	CI01000086_02152113_02180258	CUFF.18582.1	ENSDARP00000100804	ENSDARP00000109272-D3	ENSDARP00000111128-D2	ENSORLP00000007279-D2
GO:0016903	BGI_novel_G003333	Cg-F_54791	CI01000204_00239583_00263369	ENSDARP00000009474-D2	ENSDARP00000053398	ENSDARP00000055709	ENSDARP00000070001	ENSORLP00000011903
GO:0004739	BGI_novel_G003333
GO:0016624	BGI_novel_G003333	CI01000204_00239583_00263369	ENSDARP00000009474-D2
GO:0004738	BGI_novel_G003333
GO:0005200	BGI_novel_G003750	ENSDARP00000137515-D7	ENSORLP00000021413-D2
GO:0016864	Cg-F_24882	ENSDARP00000136475	ENSDARP00000136475-D2
GO:0003756	Cg-F_24882	ENSDARP00000136475	ENSDARP00000136475-D2
GO:0016853	Cg-F_24882	CI01000251_00121390_00133839-D2	ENSDARP00000035935	ENSDARP00000108088	ENSDARP00000124229	ENSDARP00000136475	ENSDARP00000136475-D2
GO:0016860	Cg-F_24882	ENSDARP00000124229	ENSDARP00000136475	ENSDARP00000136475-D2
GO:0030246	Cg-F_54520	ENSDARP00000047919	ENSDARP00000116122-D2	ENSDARP00000127888	ENSDARP00000136161-D2	ENSDARP00000136229	ENSDARP00000137389-D2	ENSONIP00000018773	ENSXMAP00000011302
GO:0008443	Cg-F_54520	CI01000001_09491225_09507444-D6	ENSDARP00000079719	ENSDARP00000080101
GO:0048029	Cg-F_54520	ENSDARP00000136161-D2	ENSDARP00000137389-D2	ENSONIP00000018773
GO:0016208	Cg-F_54520	ENSDARP00000090875-D2
GO:0003872	Cg-F_54520	ENSDARP00000079719
GO:0070095	Cg-F_54520
GO:0019200	Cg-F_54520	CI01000001_09491225_09507444-D6	CI01024416_00000744_00001952-D2	ENSDARP00000063503	ENSDARP00000079719	ENSDARP00000080101	ENSDARP00000136161-D2
GO:0016620	Cg-F_54791	ENSDARP00000053398	ENSDARP00000055709	ENSDARP00000070001	ENSORLP00000011903
GO:0046933	Cg-F_76885	CI01000024_03073126_03117989	ENSXMAP00000000402-D4
GO:0042625	Cg-F_76885	CI01000006_09282220_09315540-D3	CI01000006_09282220_09315540-D4	CI01000024_03073126_03117989	ENSDARP00000054976	ENSXMAP00000000402-D4
GO:0019829	Cg-F_76885	CI01000006_09282220_09315540-D3	CI01000006_09282220_09315540-D4	CI01000024_03073126_03117989	ENSDARP00000054976	ENSXMAP00000000402-D4
GO:0022804	Cg-F_76885	CI01000006_09282220_09315540-D3	CI01000006_09282220_09315540-D4	CI01000024_03073126_03117989	ENSDARP00000054976	ENSDARP00000081504-D2	ENSDARP00000081504-D3	ENSDARP00000122360	ENSDARP00000122360-D2	ENSDARP00000136074	ENSONIP00000007823-D8	ENSONIP00000012390-D7	ENSXMAP00000000402-D4
GO:0043492	Cg-F_76885	CI01000006_09282220_09315540-D3	CI01000006_09282220_09315540-D4	CI01000024_03073126_03117989	ENSDARP00000054976	ENSDARP00000081504-D2	ENSDARP00000081504-D3	ENSDARP00000136074	ENSXMAP00000000402-D4
GO:0022853	Cg-F_76885	CI01000006_09282220_09315540-D3	CI01000006_09282220_09315540-D4	CI01000024_03073126_03117989	ENSDARP00000054976	ENSXMAP00000000402-D4
GO:0042623	Cg-F_76885	CI01000006_09282220_09315540-D3	CI01000006_09282220_09315540-D4	CI01000024_03073126_03117989	CI01000054_06422150_06433402	CI01000063_02512138_02519529	CI01058011_00000195_00000791	ENSDARP00000011083-D2	ENSDARP00000034904	ENSDARP00000054976	ENSDARP00000081504-D2	ENSDARP00000081504-D3	ENSDARP00000108088	ENSDARP00000114026	ENSDARP00000131571	ENSDARP00000136074	ENSONIP00000001471-D2	ENSONIP00000001471-D3	ENSONIP00000020733	ENSXMAP00000000402-D4
GO:0042626	Cg-F_76885	CI01000006_09282220_09315540-D3	CI01000006_09282220_09315540-D4	CI01000024_03073126_03117989	ENSDARP00000054976	ENSDARP00000081504-D2	ENSDARP00000081504-D3	ENSDARP00000136074	ENSXMAP00000000402-D4
GO:0044769	Cg-F_76885	CI01000024_03073126_03117989	ENSXMAP00000000402-D4
GO:0015405	Cg-F_76885	CI01000006_09282220_09315540-D3	CI01000006_09282220_09315540-D4	CI01000024_03073126_03117989	ENSDARP00000054976	ENSDARP00000081504-D2	ENSDARP00000081504-D3	ENSDARP00000122360	ENSDARP00000122360-D2	ENSDARP00000136074	ENSXMAP00000000402-D4
GO:0015399	Cg-F_76885	CI01000006_09282220_09315540-D3	CI01000006_09282220_09315540-D4	CI01000024_03073126_03117989	ENSDARP00000054976	ENSDARP00000081504-D2	ENSDARP00000081504-D3	ENSDARP00000122360	ENSDARP00000122360-D2	ENSDARP00000136074	ENSXMAP00000000402-D4
GO:0016763	CI01000000_10762185_10770168-D2	ENSDARP00000069804	ENSDARP00000093456-D2	ENSDARP00000111738	ENSDARP00000130814-D2
GO:0016757	CI01000000_10762185_10770168-D2	CI01000009_00179808_00221387	CI01000034_05853721_05866514	CI01000197_00285680_00299823	ENSDARP00000069804	ENSDARP00000093301	ENSDARP00000093301-D2	ENSDARP00000093456-D2	ENSDARP00000107250-D2	ENSDARP00000111738	ENSDARP00000116122-D2	ENSDARP00000130814-D2	ENSDARP00000132192	ENSDARP00000133399	ENSDARP00000136997	ENSDARP00000141743	ENSONIP00000000680-D2	ENSXMAP00000011829
GO:0004422	CI01000000_10762185_10770168-D2	ENSDARP00000111738
GO:0106130	CI01000000_10762185_10770168-D2	ENSDARP00000111738
GO:0052657	CI01000000_10762185_10770168-D2	ENSDARP00000111738
GO:0046983	CI01000000_16034357_16056363	CI01000000_16034357_16056363-D2	CI01000072_02058184_02067046	CI01000081_01536670_01610329	ENSDARP00000045390	ENSDARP00000055912-D2	ENSDARP00000075586	ENSDARP00000075586-D2	ENSDARP00000108658	ENSDARP00000134619	ENSDARP00000136687-D4
GO:0046982	CI01000000_16034357_16056363	CI01000000_16034357_16056363-D2	CI01000081_01536670_01610329	ENSDARP00000055912-D2	ENSDARP00000075586	ENSDARP00000075586-D2	ENSDARP00000136687-D4
GO:0003873	CI01000001_09491225_09507444-D6	ENSDARP00000080101
GO:0099106	CI01000001_13040251_13043667	CI01000001_13040251_13043667-D2
GO:0015459	CI01000001_13040251_13043667	CI01000001_13040251_13043667-D2
GO:0016247	CI01000001_13040251_13043667	CI01000001_13040251_13043667-D2
GO:0016160	CI01000004_05113181_05116553-D2
GO:0016798	CI01000004_05113181_05116553-D2	CI01000026_01090877_01106876	CI01000302_00141480_00150149	ENSDARP00000127888	ENSDARP00000136229	ENSONIP00000023069-D6
GO:0103025	CI01000004_05113181_05116553-D2
GO:0004556	CI01000004_05113181_05116553-D2
GO:0004553	CI01000004_05113181_05116553-D2	CI01000026_01090877_01106876	CI01000302_00141480_00150149	ENSDARP00000127888	ENSDARP00000136229	ENSONIP00000023069-D6
GO:0004888	CI01000004_12390372_12391923	CI01000070_01822353_01824092	ENSDARP00000093526-D2	ENSDARP00000108864-D2	ENSXMAP00000018542-D4
GO:0004930	CI01000004_12390372_12391923
GO:0038023	CI01000004_12390372_12391923	CI01000070_01822353_01824092	ENSDARP00000093526-D2	ENSDARP00000108231	ENSDARP00000108864-D2	ENSDARP00000114440-D2	ENSXMAP00000018542-D4
GO:0004896	CI01000004_12390372_12391923
GO:0008528	CI01000004_12390372_12391923
GO:0060089	CI01000004_12390372_12391923	CI01000070_01822353_01824092	ENSDARP00000093526-D2	ENSDARP00000108231	ENSDARP00000108864-D2	ENSDARP00000114440-D2	ENSXMAP00000018542-D4
GO:0004950	CI01000004_12390372_12391923
GO:0001637	CI01000004_12390372_12391923
GO:0001653	CI01000004_12390372_12391923
GO:0102336	CI01000005_05946561_05962719	ENSDARP00000027516-D2
GO:0102337	CI01000005_05946561_05962719	ENSDARP00000027516-D2
GO:0009922	CI01000005_05946561_05962719	ENSDARP00000027516-D2
GO:0004312	CI01000005_05946561_05962719	CI01000055_01852604_01874289	ENSDARP00000027516-D2
GO:0102756	CI01000005_05946561_05962719	ENSDARP00000027516-D2
GO:0102338	CI01000005_05946561_05962719	ENSDARP00000027516-D2
GO:0016728	CI01000006_01778632_01788481	CI01000006_01778632_01788481-D2	CI01000006_01778632_01788481-D3
GO:0004748	CI01000006_01778632_01788481	CI01000006_01778632_01788481-D2	CI01000006_01778632_01788481-D3
GO:0016725	CI01000006_01778632_01788481	CI01000006_01778632_01788481-D2	CI01000006_01778632_01788481-D3	ENSDARP00000133388
GO:0061731	CI01000006_01778632_01788481	CI01000006_01778632_01788481-D2	CI01000006_01778632_01788481-D3
GO:0003743	CI01000006_07167131_07168925-D2	ENSDARP00000011011-D2
GO:0008190	CI01000006_07167131_07168925-D2
GO:0031369	CI01000006_07167131_07168925-D2
GO:0005388	CI01000006_09282220_09315540-D3	CI01000006_09282220_09315540-D4
GO:0046873	CI01000006_09282220_09315540-D3	CI01000006_09282220_09315540-D4	ENSDARP00000054976	ENSONIP00000001471-D2	ENSONIP00000001471-D3
GO:0015085	CI01000006_09282220_09315540-D3	CI01000006_09282220_09315540-D4
GO:0015662	CI01000006_09282220_09315540-D3	CI01000006_09282220_09315540-D4	ENSDARP00000054976
GO:0008553	CI01000006_09282220_09315540-D3	CI01000006_09282220_09315540-D4
GO:0036442	CI01000006_09282220_09315540-D3	CI01000006_09282220_09315540-D4
GO:0003980	CI01000009_00179808_00221387	ENSDARP00000107250-D2
GO:0046527	CI01000009_00179808_00221387	CI01000034_05853721_05866514	ENSDARP00000107250-D2	ENSXMAP00000011829
GO:0051082	CI01000009_00179808_00221387	ENSDARP00000014978-D2	ENSDARP00000026065	ENSDARP00000026065-D4	ENSDARP00000083454	ENSDARP00000092429	ENSDARP00000135281-D2	ENSDARP00000141929-D8
GO:0035251	CI01000009_00179808_00221387	CI01000034_05853721_05866514	ENSDARP00000107250-D2	ENSXMAP00000011829
GO:0016758	CI01000009_00179808_00221387	CI01000034_05853721_05866514	CI01000197_00285680_00299823	ENSDARP00000093301	ENSDARP00000093301-D2	ENSDARP00000107250-D2	ENSDARP00000130814-D2	ENSDARP00000132192	ENSDARP00000133399	ENSDARP00000136997	ENSONIP00000000680-D2	ENSXMAP00000011829
GO:0008194	CI01000009_00179808_00221387	CI01000034_05853721_05866514	ENSDARP00000107250-D2	ENSDARP00000130814-D2	ENSXMAP00000011829
GO:0005622	CI01000009_07500752_07541007-D2	CI01000030_07736031_07737720-D2	CI01000054_08013660_08018583-D4	CI01000140_00110394_00112204	CI01000207_00627498_00634910	CI01000306_02974291_02976718-D2	ENSDARP00000015195	ENSDARP00000027770-D6	ENSDARP00000045678-D2	ENSDARP00000060036	ENSDARP00000060036-D2	ENSDARP00000063356	ENSDARP00000064438	ENSDARP00000100232	ENSDARP00000106080-D2	ENSDARP00000116677-D2	ENSDARP00000134736-D2	ENSDARP00000136946	ENSDARP00000137020-D2	ENSONIP00000006513	ENSONIP00000009081	ENSONIP00000015731	ENSONIP00000024713
GO:0005737	CI01000009_07500752_07541007-D2	CI01000207_00627498_00634910	CI01000306_02974291_02976718-D2	ENSDARP00000015195	ENSDARP00000027770-D6	ENSDARP00000060036	ENSDARP00000060036-D2	ENSDARP00000100232	ENSDARP00000106080-D2	ENSDARP00000134736-D2	ENSDARP00000136946	ENSDARP00000137020-D2	ENSONIP00000009081	ENSONIP00000024713
GO:0044464	CI01000009_07500752_07541007-D2	CI01000030_07736031_07737720-D2	CI01000034_03151977_03170691	CI01000036_01428324_01454913-D2	CI01000054_08013660_08018583-D4	CI01000140_00110394_00112204	CI01000207_00627498_00634910	CI01000306_02974291_02976718-D2	CI01000365_00275086_00325578-D2	CI01000365_00275086_00325578-D3	ENSDARP00000015195	ENSDARP00000027770-D6	ENSDARP00000045678-D2	ENSDARP00000060036	ENSDARP00000060036-D2	ENSDARP00000063356	ENSDARP00000064438	ENSDARP00000100232	ENSDARP00000106080-D2	ENSDARP00000116677-D2	ENSDARP00000121323	ENSDARP00000134736-D2	ENSDARP00000136946	ENSDARP00000137020-D2	ENSONIP00000006513	ENSONIP00000009081	ENSONIP00000015731	ENSONIP00000024713
GO:0005623	CI01000009_07500752_07541007-D2	CI01000030_07736031_07737720-D2	CI01000034_03151977_03170691	CI01000036_01428324_01454913-D2	CI01000054_08013660_08018583-D4	CI01000086_00629905_00632087-D2	CI01000140_00110394_00112204	CI01000180_00304724_00306941-D2	CI01000207_00627498_00634910	CI01000306_02974291_02976718-D2	CI01000365_00275086_00325578-D2	CI01000365_00275086_00325578-D3	ENSDARP00000015195	ENSDARP00000027770-D6	ENSDARP00000045678-D2	ENSDARP00000060036	ENSDARP00000060036-D2	ENSDARP00000063356	ENSDARP00000064438	ENSDARP00000100232	ENSDARP00000103524	ENSDARP00000103524-D2	ENSDARP00000106080-D2	ENSDARP00000114555	ENSDARP00000116677-D2	ENSDARP00000121323	ENSDARP00000134736-D2	ENSDARP00000136946	ENSDARP00000137020-D2	ENSONIP00000006513	ENSONIP00000009081	ENSONIP00000015731	ENSONIP00000024713
GO:0044424	CI01000009_07500752_07541007-D2	CI01000030_07736031_07737720-D2	CI01000054_08013660_08018583-D4	CI01000140_00110394_00112204	CI01000207_00627498_00634910	CI01000306_02974291_02976718-D2	ENSDARP00000015195	ENSDARP00000027770-D6	ENSDARP00000045678-D2	ENSDARP00000060036	ENSDARP00000060036-D2	ENSDARP00000063356	ENSDARP00000064438	ENSDARP00000100232	ENSDARP00000106080-D2	ENSDARP00000116677-D2	ENSDARP00000134736-D2	ENSDARP00000136946	ENSDARP00000137020-D2	ENSONIP00000006513	ENSONIP00000009081	ENSONIP00000015731	ENSONIP00000024713
GO:0005484	CI01000010_03101723_03103968-D3	ENSDARP00000141335
GO:0008757	CI01000010_08953769_08962470	ENSDARP00000051643	ENSORLP00000005370-D3	ENSXMAP00000009162-D3
GO:0008171	CI01000010_08953769_08962470
GO:0016206	CI01000010_08953769_08962470
GO:0005509	CI01000012_05262254_05301347-D2	CI01000030_06515001_06525964-D8	CI01000060_00281612_00291567	ENSDARP00000047919	ENSDARP00000083454	ENSDARP00000092429	ENSDARP00000108925	ENSDARP00000120705-D2	ENSDARP00000135281-D2	ENSDARP00000141929-D8	ENSONIP00000015206	ENSONIP00000016383	ENSONIP00000023069-D6	ENSONIP00000024555-D2	ENSORLP00000007229-D6	ENSXMAP00000000764-D5	ENSXMAP00000009437-D14	ENSXMAP00000011302	ENSXMAP00000016612-D15	ENSXMAP00000018234-D2
GO:0051015	CI01000012_05262254_05301347-D2	CI01000024_04331195_04360958-D6	CI01000053_02155757_02202279-D2	ENSDARP00000013812	ENSDARP00000024947	ENSDARP00000024947-D2	ENSONIP00000012997-D4	ENSONIP00000014590-D3	ENSONIP00000016383
GO:0003779	CI01000012_05262254_05301347-D2	CI01000024_04331195_04360958-D6	CI01000053_02155757_02202279-D2	ENSDARP00000013812	ENSDARP00000024947	ENSDARP00000024947-D2	ENSDARP00000087184	ENSDARP00000130996-D2	ENSONIP00000009304	ENSONIP00000012997-D4	ENSONIP00000014590-D3	ENSONIP00000016383	ENSONIP00000022112-D6
GO:0008092	CI01000012_05262254_05301347-D2	CI01000024_04331195_04360958-D6	CI01000053_02155757_02202279-D2	CI01000304_07927790_07957821	ENSDARP00000013812	ENSDARP00000024947	ENSDARP00000024947-D2	ENSDARP00000042321	ENSDARP00000087184	ENSDARP00000130996-D2	ENSONIP00000009304	ENSONIP00000012997-D4	ENSONIP00000014590-D3	ENSONIP00000016383	ENSONIP00000022112-D6
GO:0003729	CI01000013_02666598_02669821-D2	CI01000344_00338539_00339471	ENSDARP00000011011-D2	ENSDARP00000017229	ENSDARP00000055844-D2
GO:0030331	CI01000016_10042324_10051398
GO:0008134	CI01000016_10042324_10051398	CI01000081_01536670_01610329	ENSDARP00000011083-D2	ENSDARP00000043555	ENSDARP00000043555-D2	ENSONIP00000001471-D2	ENSONIP00000001471-D3	ENSONIP00000020733
GO:0003682	CI01000016_10042324_10051398	CI01000016_12012874_12083297	ENSDARP00000021537-D2
GO:0019902	CI01000016_10042324_10051398	CI01000325_03301205_03313439	ENSXMAP00000004191	ENSXMAP00000018234-D2
GO:0045296	CI01000016_10042324_10051398
GO:0035257	CI01000016_10042324_10051398
GO:0035258	CI01000016_10042324_10051398
GO:0019904	CI01000016_10042324_10051398	ENSDARP00000020711	ENSDARP00000043555	ENSDARP00000043555-D2	ENSDARP00000095747-D2
GO:0003712	CI01000016_10042324_10051398	CI01000063_01240976_01328455	ENSDARP00000043555	ENSDARP00000043555-D2	ENSONIP00000009304	ENSORLP00000004081
GO:0045294	CI01000016_10042324_10051398
GO:0001102	CI01000016_10042324_10051398	CI01000081_01536670_01610329	ENSDARP00000043555	ENSDARP00000043555-D2
GO:0033613	CI01000016_10042324_10051398	CI01000081_01536670_01610329	ENSDARP00000043555	ENSDARP00000043555-D2
GO:0046332	CI01000016_10042324_10051398
GO:0019900	CI01000016_10042324_10051398	CI01000034_05853721_05866514	ENSDARP00000008287	ENSDARP00000095747-D2
GO:0051427	CI01000016_10042324_10051398	ENSONIP00000020733
GO:0019903	CI01000016_10042324_10051398	CI01000325_03301205_03313439	ENSXMAP00000004191
GO:0097718	CI01000016_10042324_10051398
GO:0070411	CI01000016_10042324_10051398
GO:0050839	CI01000016_10042324_10051398
GO:0044325	CI01000016_10042324_10051398	ENSDARP00000130461-D2
GO:0001085	CI01000016_10042324_10051398	CI01000081_01536670_01610329	ENSDARP00000043555	ENSDARP00000043555-D2
GO:0008022	CI01000016_10042324_10051398
GO:0003713	CI01000016_10042324_10051398	ENSONIP00000009304
GO:0016744	CI01000017_00033075_00042320
GO:0004801	CI01000017_00033075_00042320
GO:0004459	CI01000020_02113206_02120765	ENSDARP00000137433
GO:0004457	CI01000020_02113206_02120765	ENSDARP00000137433
GO:0008289	CI01000024_03073126_03117989	CI01000039_08052093_08053571-D3	CI01000053_02155757_02202279-D2	CI01000092_03860647_03862519-D2	ENSDARP00000013812	ENSDARP00000095747-D2	ENSDARP00000113590-D2	ENSDARP00000122360	ENSORLP00000017769	ENSXMAP00000000402-D4
GO:0003774	CI01000024_04331195_04360958-D6	CI01000041_00527357_00541059
GO:0070566	CI01000026_10205804_10233324	ENSDARP00000062735	ENSDARP00000105775	ENSDARP00000135843	ENSDARP00000135843-D2	ENSDARP00000136176
GO:0004652	CI01000026_10205804_10233324
GO:0016779	CI01000026_10205804_10233324	CI01000027_03261114_03264008	CI01000251_00099282_00114188	CI01000251_00099282_00114188-D2	ENSDARP00000006047	ENSDARP00000006047-D2	ENSDARP00000022618	ENSDARP00000062735	ENSDARP00000105775	ENSDARP00000129923-D2	ENSDARP00000135745	ENSDARP00000135843	ENSDARP00000135843-D2	ENSDARP00000136176	ENSDARP00000142035
GO:0003899	CI01000027_03261114_03264008	CI01000251_00099282_00114188	CI01000251_00099282_00114188-D2	ENSDARP00000142035
GO:0097747	CI01000027_03261114_03264008	CI01000251_00099282_00114188	CI01000251_00099282_00114188-D2	ENSDARP00000142035
GO:0034062	CI01000027_03261114_03264008	CI01000251_00099282_00114188	CI01000251_00099282_00114188-D2	ENSDARP00000142035
GO:0004601	CI01000030_02155901_02157314-D2	CI01000075_01518506_01519153	CI01000340_10644426_10645811-D2	ENSDARP00000003684
GO:0047066	CI01000030_02155901_02157314-D2	CI01000075_01518506_01519153
GO:0004602	CI01000030_02155901_02157314-D2	CI01000075_01518506_01519153	CI01000340_10644426_10645811-D2
GO:0008234	CI01000030_06515001_06525964-D8	ENSDARP00000133727	ENSXMAP00000009437-D14
GO:0004197	CI01000030_06515001_06525964-D8	ENSXMAP00000009437-D14
GO:0004198	CI01000030_06515001_06525964-D8	ENSXMAP00000009437-D14
GO:0042379	CI01000030_06747047_06752255
GO:0008009	CI01000030_06747047_06752255
GO:0001664	CI01000030_06747047_06752255	ENSDARP00000128354-D2	ENSONIP00000020733
GO:0071004	CI01000030_07736031_07737720-D2
GO:0032991	CI01000030_07736031_07737720-D2	CI01000034_03151977_03170691	CI01000036_01428324_01454913-D2	CI01000054_08013660_08018583-D4	CI01000140_00110394_00112204	CI01000207_00627498_00634910	CI01000365_00275086_00325578-D2	CI01000365_00275086_00325578-D3	ENSDARP00000015195	ENSDARP00000064438	ENSDARP00000100232	ENSDARP00000106080-D2	ENSDARP00000121323	ENSDARP00000134736-D2	ENSDARP00000137020-D2	ENSONIP00000006513	ENSONIP00000009081	ENSONIP00000015731
GO:1990904	CI01000030_07736031_07737720-D2
GO:0005681	CI01000030_07736031_07737720-D2
GO:1990726	CI01000030_07736031_07737720-D2
GO:0005689	CI01000030_07736031_07737720-D2
GO:0030532	CI01000030_07736031_07737720-D2
GO:0044446	CI01000030_07736031_07737720-D2	CI01000054_08013660_08018583-D4	CI01000140_00110394_00112204	CI01000207_00627498_00634910	ENSDARP00000015195	ENSDARP00000064438	ENSDARP00000100232	ENSDARP00000106080-D2	ENSONIP00000006513	ENSONIP00000015731	ENSONIP00000024713
GO:1902494	CI01000030_07736031_07737720-D2	CI01000054_08013660_08018583-D4	CI01000207_00627498_00634910	ENSDARP00000100232	ENSDARP00000106080-D2	ENSONIP00000006513	ENSONIP00000015731
GO:0044422	CI01000030_07736031_07737720-D2	CI01000054_08013660_08018583-D4	CI01000140_00110394_00112204	CI01000207_00627498_00634910	ENSDARP00000015195	ENSDARP00000064438	ENSDARP00000100232	ENSDARP00000106080-D2	ENSONIP00000006513	ENSONIP00000015731	ENSONIP00000024713
GO:0097525	CI01000030_07736031_07737720-D2
GO:0005684	CI01000030_07736031_07737720-D2
GO:0043231	CI01000030_07736031_07737720-D2	CI01000054_08013660_08018583-D4	CI01000140_00110394_00112204	CI01000207_00627498_00634910	CI01000306_02974291_02976718-D2	ENSDARP00000015195	ENSDARP00000027770-D6	ENSDARP00000045678-D2	ENSDARP00000063356	ENSDARP00000064438	ENSDARP00000100232	ENSDARP00000106080-D2	ENSDARP00000116677-D2	ENSDARP00000134736-D2	ENSONIP00000006513	ENSONIP00000015731	ENSONIP00000024713
GO:0071013	CI01000030_07736031_07737720-D2
GO:0044428	CI01000030_07736031_07737720-D2	CI01000054_08013660_08018583-D4	CI01000140_00110394_00112204	ENSDARP00000015195	ENSDARP00000064438	ENSONIP00000006513	ENSONIP00000015731
GO:0005688	CI01000030_07736031_07737720-D2
GO:0071010	CI01000030_07736031_07737720-D2
GO:0043229	CI01000030_07736031_07737720-D2	CI01000054_08013660_08018583-D4	CI01000140_00110394_00112204	CI01000207_00627498_00634910	CI01000306_02974291_02976718-D2	ENSDARP00000015195	ENSDARP00000027770-D6	ENSDARP00000045678-D2	ENSDARP00000063356	ENSDARP00000064438	ENSDARP00000100232	ENSDARP00000106080-D2	ENSDARP00000116677-D2	ENSDARP00000134736-D2	ENSDARP00000136946	ENSONIP00000006513	ENSONIP00000009081	ENSONIP00000015731	ENSONIP00000024713
GO:0043226	CI01000030_07736031_07737720-D2	CI01000054_08013660_08018583-D4	CI01000140_00110394_00112204	CI01000207_00627498_00634910	CI01000306_02974291_02976718-D2	ENSDARP00000015195	ENSDARP00000027770-D6	ENSDARP00000045678-D2	ENSDARP00000063356	ENSDARP00000064438	ENSDARP00000100232	ENSDARP00000106080-D2	ENSDARP00000116677-D2	ENSDARP00000134736-D2	ENSDARP00000136946	ENSONIP00000006513	ENSONIP00000009081	ENSONIP00000015731	ENSONIP00000024713
GO:0043227	CI01000030_07736031_07737720-D2	CI01000054_08013660_08018583-D4	CI01000140_00110394_00112204	CI01000207_00627498_00634910	CI01000306_02974291_02976718-D2	ENSDARP00000015195	ENSDARP00000027770-D6	ENSDARP00000045678-D2	ENSDARP00000063356	ENSDARP00000064438	ENSDARP00000100232	ENSDARP00000106080-D2	ENSDARP00000116677-D2	ENSDARP00000134736-D2	ENSDARP00000136946	ENSONIP00000006513	ENSONIP00000009081	ENSONIP00000015731	ENSONIP00000024713
GO:0005634	CI01000030_07736031_07737720-D2	CI01000054_08013660_08018583-D4	CI01000140_00110394_00112204	CI01000306_02974291_02976718-D2	ENSDARP00000015195	ENSDARP00000027770-D6	ENSDARP00000045678-D2	ENSDARP00000063356	ENSDARP00000064438	ENSDARP00000116677-D2	ENSDARP00000134736-D2	ENSONIP00000006513	ENSONIP00000015731
GO:0120114	CI01000030_07736031_07737720-D2
GO:0016811	CI01000030_08159242_08166884
GO:0016810	CI01000030_08159242_08166884	CI01000304_07927790_07957821	ENSDARP00000094181	ENSDARP00000094181-D2	ENSDARP00000107779	ENSDARP00000126999
GO:0004359	CI01000030_08159242_08166884
GO:0005887	CI01000034_03151977_03170691	CI01000036_01428324_01454913-D2	CI01000365_00275086_00325578-D2	CI01000365_00275086_00325578-D3	ENSDARP00000121323
GO:0044459	CI01000034_03151977_03170691	CI01000036_01428324_01454913-D2	CI01000365_00275086_00325578-D2	CI01000365_00275086_00325578-D3	ENSDARP00000121323
GO:0043235	CI01000034_03151977_03170691	CI01000036_01428324_01454913-D2	CI01000365_00275086_00325578-D2	CI01000365_00275086_00325578-D3
GO:0098636	CI01000034_03151977_03170691	CI01000036_01428324_01454913-D2	CI01000365_00275086_00325578-D2	CI01000365_00275086_00325578-D3
GO:0031226	CI01000034_03151977_03170691	CI01000036_01428324_01454913-D2	CI01000365_00275086_00325578-D2	CI01000365_00275086_00325578-D3	ENSDARP00000121323
GO:0098802	CI01000034_03151977_03170691	CI01000036_01428324_01454913-D2	CI01000365_00275086_00325578-D2	CI01000365_00275086_00325578-D3
GO:0008305	CI01000034_03151977_03170691	CI01000036_01428324_01454913-D2	CI01000365_00275086_00325578-D2	CI01000365_00275086_00325578-D3
GO:0098796	CI01000034_03151977_03170691	CI01000036_01428324_01454913-D2	CI01000207_00627498_00634910	CI01000365_00275086_00325578-D2	CI01000365_00275086_00325578-D3	ENSDARP00000100232	ENSDARP00000106080-D2	ENSDARP00000121323
GO:0098797	CI01000034_03151977_03170691	CI01000036_01428324_01454913-D2	CI01000365_00275086_00325578-D2	CI01000365_00275086_00325578-D3	ENSDARP00000121323
GO:0005886	CI01000034_03151977_03170691	CI01000036_01428324_01454913-D2	CI01000365_00275086_00325578-D2	CI01000365_00275086_00325578-D3	ENSDARP00000121323
GO:0071944	CI01000034_03151977_03170691	CI01000036_01428324_01454913-D2	CI01000365_00275086_00325578-D2	CI01000365_00275086_00325578-D3	ENSDARP00000121323
GO:0003878	CI01000034_05236100_05264059	CI01000034_05236100_05264059-D2
GO:0046912	CI01000034_05236100_05264059	CI01000034_05236100_05264059-D2	ENSDARP00000131770
GO:0008081	CI01000034_05236100_05264059-D2	CUFF.18582.1	ENSDARP00000047919	ENSONIP00000023796
GO:0004112	CI01000034_05236100_05264059-D2	ENSONIP00000023796
GO:0042578	CI01000034_05236100_05264059-D2	CUFF.18582.1	ENSDARP00000018348	ENSDARP00000047919	ENSDARP00000080101	ENSONIP00000023796	ENSXMAP00000004191	ENSXMAP00000005056-D8	ENSXMAP00000018234-D2
GO:0004113	CI01000034_05236100_05264059-D2
GO:0016788	CI01000034_05236100_05264059-D2	CI01000055_01852604_01874289	CI01000066_00730057_00737661	CI01000168_01110611_01115503	CUFF.18582.1	ENSDARP00000016880	ENSDARP00000018348	ENSDARP00000040404-D2	ENSDARP00000047919	ENSDARP00000072295-D3	ENSDARP00000080101	ENSDARP00000136392	ENSONIP00000023796	ENSXMAP00000004191	ENSXMAP00000005056-D8	ENSXMAP00000018234-D2
GO:0019901	CI01000034_05853721_05866514	ENSDARP00000008287	ENSDARP00000095747-D2
GO:0004373	CI01000034_05853721_05866514	ENSXMAP00000011829
GO:0015002	CI01000039_01721603_01723199-D2
GO:0016675	CI01000039_01721603_01723199-D2
GO:0004129	CI01000039_01721603_01723199-D2
GO:0016676	CI01000039_01721603_01723199-D2
GO:0004829	CI01000039_03412217_03425459
GO:0005088	CI01000039_05651770_05666399	CI01000086_02152113_02180258	ENSORLP00000007279-D2
GO:0017016	CI01000039_05651770_05666399	CI01000086_02152113_02180258	CI01000186_00102313_00108968-D2	ENSDARP00000008287	ENSDARP00000045390	ENSDARP00000130461-D2	ENSORLP00000007279-D2
GO:0031267	CI01000039_05651770_05666399	CI01000086_02152113_02180258	CI01000186_00102313_00108968-D2	ENSDARP00000008287	ENSDARP00000045390	ENSDARP00000130461-D2	ENSORLP00000007279-D2
GO:0061659	CI01000039_08160613_08163045	CI01000053_05552919_05561938	ENSONIP00000007255
GO:0004842	CI01000039_08160613_08163045	CI01000053_05552919_05561938	CI01000066_03686086_03690640	ENSDARP00000029427	ENSDARP00000029427-D2	ENSONIP00000007255
GO:0044390	CI01000039_08160613_08163045
GO:0061630	CI01000039_08160613_08163045	CI01000053_05552919_05561938	ENSONIP00000007255
GO:0019787	CI01000039_08160613_08163045	CI01000053_05552919_05561938	CI01000066_03686086_03690640	CI01000329_00199190_00203106	ENSDARP00000029427	ENSDARP00000029427-D2	ENSDARP00000052745	ENSONIP00000007255
GO:0031624	CI01000039_08160613_08163045
GO:0016832	CI01000041_00558941_00563881	CI01000041_00558941_00563881-D2	ENSONIP00000006088-D7
GO:0016830	CI01000041_00558941_00563881	CI01000041_00558941_00563881-D2	ENSONIP00000006088-D7
GO:0004332	CI01000041_00558941_00563881	CI01000041_00558941_00563881-D2	ENSONIP00000006088-D7
GO:0070324	CI01000051_01457945_01462388
GO:0042562	CI01000051_01457945_01462388
GO:0080025	CI01000053_02155757_02202279-D2	ENSDARP00000013812
GO:0032051	CI01000053_02155757_02202279-D2	ENSDARP00000013812
GO:0060090	CI01000053_02155757_02202279-D2	ENSDARP00000013812
GO:0030674	CI01000053_02155757_02202279-D2	ENSDARP00000013812
GO:0043325	CI01000053_02155757_02202279-D2	ENSDARP00000013812
GO:0098748	CI01000053_02155757_02202279-D2	ENSDARP00000013812
GO:1901981	CI01000053_02155757_02202279-D2	ENSDARP00000013812
GO:1902936	CI01000053_02155757_02202279-D2	ENSDARP00000013812
GO:0005543	CI01000053_02155757_02202279-D2	ENSDARP00000013812	ENSDARP00000095747-D2	ENSDARP00000122360
GO:0035091	CI01000053_02155757_02202279-D2	ENSDARP00000013812
GO:0038024	CI01000053_02155757_02202279-D2	CI01000080_01225510_01237270	CI01000080_01225510_01237270-D2	ENSDARP00000013812	ENSDARP00000047919
GO:0030276	CI01000053_02155757_02202279-D2	ENSDARP00000013812
GO:0035615	CI01000053_02155757_02202279-D2	ENSDARP00000013812
GO:0035098	CI01000054_08013660_08018583-D4
GO:0035097	CI01000054_08013660_08018583-D4
GO:0031981	CI01000054_08013660_08018583-D4	CI01000140_00110394_00112204	ENSONIP00000015731
GO:1990234	CI01000054_08013660_08018583-D4	CI01000207_00627498_00634910	ENSDARP00000106080-D2	ENSONIP00000006513	ENSONIP00000015731
GO:0043233	CI01000054_08013660_08018583-D4	CI01000140_00110394_00112204	ENSONIP00000015731	ENSONIP00000024713
GO:0031974	CI01000054_08013660_08018583-D4	CI01000140_00110394_00112204	ENSONIP00000015731	ENSONIP00000024713
GO:0005654	CI01000054_08013660_08018583-D4	ENSONIP00000015731
GO:0033186	CI01000054_08013660_08018583-D4
GO:0031519	CI01000054_08013660_08018583-D4
GO:0034708	CI01000054_08013660_08018583-D4
GO:0070013	CI01000054_08013660_08018583-D4	CI01000140_00110394_00112204	ENSONIP00000015731	ENSONIP00000024713
GO:0044451	CI01000054_08013660_08018583-D4	ENSONIP00000015731
GO:0031177	CI01000055_01852604_01874289
GO:0072341	CI01000055_01852604_01874289
GO:1901681	CI01000060_00281612_00291567	CI01000204_00239583_00263369	ENSDARP00000009474-D2	ENSDARP00000120705-D2	ENSDARP00000134228-D2	ENSONIP00000015206	ENSXMAP00000005056-D8
GO:0008201	CI01000060_00281612_00291567	ENSDARP00000120705-D2	ENSONIP00000015206	ENSXMAP00000005056-D8
GO:0005539	CI01000060_00281612_00291567	ENSDARP00000120705-D2	ENSONIP00000015206	ENSXMAP00000005056-D8
GO:0050840	CI01000060_00281612_00291567	ENSDARP00000120705-D2	ENSONIP00000015206
GO:0004866	CI01000062_00250054_00388224-D2	ENSDARP00000108231
GO:0004857	CI01000062_00250054_00388224-D2	ENSDARP00000108231
GO:0005520	CI01000062_00250054_00388224-D2
GO:0061135	CI01000062_00250054_00388224-D2	ENSDARP00000075874	ENSDARP00000108231
GO:0004867	CI01000062_00250054_00388224-D2	ENSDARP00000108231
GO:0061134	CI01000062_00250054_00388224-D2	ENSDARP00000075874	ENSDARP00000108231
GO:0030414	CI01000062_00250054_00388224-D2	ENSDARP00000108231
GO:0019838	CI01000062_00250054_00388224-D2
GO:0042162	CI01000063_02512138_02519529	CI01058011_00000195_00000791	ENSDARP00000054077	ENSDARP00000070407
GO:0008026	CI01000063_02512138_02519529	CI01058011_00000195_00000791	ENSDARP00000114026
GO:0003678	CI01000063_02512138_02519529	CI01058011_00000195_00000791	ENSDARP00000114026
GO:0004003	CI01000063_02512138_02519529	CI01058011_00000195_00000791	ENSDARP00000114026
GO:0004386	CI01000063_02512138_02519529	CI01058011_00000195_00000791	ENSDARP00000114026
GO:0008094	CI01000063_02512138_02519529	CI01058011_00000195_00000791	ENSDARP00000108088	ENSDARP00000114026
GO:0070035	CI01000063_02512138_02519529	CI01058011_00000195_00000791	ENSDARP00000114026
GO:0003684	CI01000063_02512138_02519529	CI01058011_00000195_00000791	ENSDARP00000054077	ENSDARP00000114026
GO:0140097	CI01000063_02512138_02519529	CI01058011_00000195_00000791	ENSDARP00000035935	ENSDARP00000108088	ENSDARP00000114026
GO:0005576	CI01000063_06491111_06495718	CI01000086_00629905_00632087-D2	ENSDARP00000024860
GO:0044421	CI01000063_06491111_06495718	ENSDARP00000024860
GO:0005615	CI01000063_06491111_06495718
GO:0052689	CI01000066_00730057_00737661	CI01000168_01110611_01115503	ENSDARP00000047919	ENSDARP00000136392
GO:0016298	CI01000066_00730057_00737661	CI01000168_01110611_01115503	CUFF.18582.1	ENSDARP00000047919
GO:0004806	CI01000066_00730057_00737661
GO:0061650	CI01000066_03686086_03690640	ENSDARP00000029427	ENSDARP00000029427-D2
GO:0061631	CI01000066_03686086_03690640	ENSDARP00000029427	ENSDARP00000029427-D2
GO:0032182	CI01000066_03686086_03690640	ENSDARP00000075874	ENSDARP00000127247
GO:0043130	CI01000066_03686086_03690640	ENSDARP00000075874	ENSDARP00000127247
GO:0017147	CI01000070_01822353_01824092	ENSDARP00000108864-D2
GO:0042813	CI01000070_01822353_01824092	ENSDARP00000108864-D2
GO:0016405	CI01000071_01452292_01490229	ENSDARP00000002180-D2	ENSDARP00000090875-D2	ENSDARP00000135534	ENSDARP00000135534-D5
GO:0030729	CI01000071_01452292_01490229	ENSDARP00000002180-D2
GO:0016877	CI01000071_01452292_01490229	ENSDARP00000002180-D2	ENSDARP00000090875-D2	ENSDARP00000131381	ENSDARP00000131381-D2	ENSDARP00000135534	ENSDARP00000135534-D5
GO:0016878	CI01000071_01452292_01490229	ENSDARP00000002180-D2	ENSDARP00000090875-D2	ENSDARP00000135534	ENSDARP00000135534-D5
GO:0005044	CI01000080_01225510_01237270	CI01000080_01225510_01237270-D2	ENSDARP00000047919
GO:0004089	CI01000082_03460478_03466764
GO:0017048	CI01000086_02152113_02180258	CI01000186_00102313_00108968-D2	ENSDARP00000008287	ENSDARP00000045390	ENSORLP00000007279-D2
GO:0005089	CI01000086_02152113_02180258	ENSORLP00000007279-D2
GO:0042802	CI01000095_04829891_04901481	ENSDARP00000045390	ENSDARP00000055709	ENSDARP00000075586	ENSDARP00000075586-D2
GO:0043412	CI01000119_01800069_01805163
GO:0007154	CI01000119_01800069_01805163	ENSDARP00000042171-D2
GO:0065007	CI01000119_01800069_01805163	ENSDARP00000042171-D2	ENSDARP00000117426	ENSDARP00000131592	ENSDARP00000136153-D2	ENSXMAP00000016576-D2
GO:0006468	CI01000119_01800069_01805163
GO:0043170	CI01000119_01800069_01805163	ENSDARP00000133267-D2
GO:0023014	CI01000119_01800069_01805163
GO:0071704	CI01000119_01800069_01805163	ENSDARP00000133267-D2
GO:0050789	CI01000119_01800069_01805163	ENSDARP00000042171-D2	ENSDARP00000117426	ENSDARP00000131592	ENSDARP00000136153-D2	ENSXMAP00000016576-D2
GO:0044267	CI01000119_01800069_01805163	ENSDARP00000133267-D2
GO:0006807	CI01000119_01800069_01805163	ENSDARP00000133267-D2
GO:0044260	CI01000119_01800069_01805163	ENSDARP00000133267-D2
GO:0036211	CI01000119_01800069_01805163
GO:0006796	CI01000119_01800069_01805163
GO:0019538	CI01000119_01800069_01805163	ENSDARP00000133267-D2
GO:0008152	CI01000119_01800069_01805163	ENSDARP00000133267-D2
GO:0050794	CI01000119_01800069_01805163	ENSDARP00000042171-D2	ENSDARP00000131592	ENSDARP00000136153-D2	ENSXMAP00000016576-D2
GO:0050896	CI01000119_01800069_01805163	ENSDARP00000042171-D2	ENSDARP00000131592	ENSXMAP00000016576-D2
GO:0016310	CI01000119_01800069_01805163
GO:0051716	CI01000119_01800069_01805163	ENSDARP00000042171-D2	ENSXMAP00000016576-D2
GO:0023052	CI01000119_01800069_01805163	ENSDARP00000042171-D2
GO:0044238	CI01000119_01800069_01805163	ENSDARP00000133267-D2
GO:0007165	CI01000119_01800069_01805163	ENSDARP00000042171-D2
GO:0006464	CI01000119_01800069_01805163
GO:1901564	CI01000119_01800069_01805163	ENSDARP00000133267-D2
GO:0009987	CI01000119_01800069_01805163	ENSDARP00000042171-D2	ENSDARP00000068086-D2	ENSDARP00000117426	ENSDARP00000133267-D2	ENSXMAP00000016576-D2
GO:0006793	CI01000119_01800069_01805163
GO:0044237	CI01000119_01800069_01805163	ENSDARP00000133267-D2
GO:0016717	CI01000127_02089452_02099016	CI01000127_02089452_02099016-D2	ENSDARP00000124185-D4	ENSONIP00000020255-D3
GO:0016215	CI01000127_02089452_02099016	CI01000127_02089452_02099016-D2	ENSONIP00000020255-D3
GO:0016213	CI01000127_02089452_02099016	CI01000127_02089452_02099016-D2
GO:0044454	CI01000140_00110394_00112204
GO:0090734	CI01000140_00110394_00112204
GO:0030896	CI01000140_00110394_00112204
GO:0044427	CI01000140_00110394_00112204
GO:0043228	CI01000140_00110394_00112204	ENSONIP00000015731
GO:0035861	CI01000140_00110394_00112204
GO:0005694	CI01000140_00110394_00112204
GO:0043232	CI01000140_00110394_00112204	ENSONIP00000015731
GO:0000793	CI01000140_00110394_00112204
GO:0000794	CI01000140_00110394_00112204
GO:0005730	CI01000140_00110394_00112204	ENSONIP00000015731
GO:0000228	CI01000140_00110394_00112204
GO:0030337	CI01000158_00184403_00186141	CI01000158_00184403_00186141-D2
GO:0004620	CI01000168_01110611_01115503	CUFF.18582.1	ENSDARP00000047919
GO:0004623	CI01000168_01110611_01115503
GO:0048365	CI01000186_00102313_00108968-D2	ENSDARP00000045390
GO:0004576	CI01000197_00285680_00299823	ENSDARP00000093301	ENSDARP00000093301-D2	ENSDARP00000136997
GO:0030976	CI01000204_00239583_00263369	ENSDARP00000009474-D2
GO:0004591	CI01000204_00239583_00263369	ENSDARP00000009474-D2
GO:0031982	CI01000207_00627498_00634910	ENSDARP00000136946	ENSONIP00000009081
GO:0098805	CI01000207_00627498_00634910
GO:0042175	CI01000207_00627498_00634910	ENSDARP00000100232	ENSDARP00000106080-D2
GO:0005740	CI01000207_00627498_00634910	ENSONIP00000024713
GO:0031975	CI01000207_00627498_00634910	ENSDARP00000064438	ENSONIP00000024713
GO:0005776	CI01000207_00627498_00634910	CI01000306_02974291_02976718-D2
GO:0005789	CI01000207_00627498_00634910	ENSDARP00000100232	ENSDARP00000106080-D2
GO:0098827	CI01000207_00627498_00634910	ENSDARP00000100232	ENSDARP00000106080-D2
GO:0005773	CI01000207_00627498_00634910	CI01000306_02974291_02976718-D2
GO:0019898	CI01000207_00627498_00634910
GO:0061695	CI01000207_00627498_00634910	ENSONIP00000015731
GO:0097708	CI01000207_00627498_00634910	ENSDARP00000136946	ENSONIP00000009081
GO:0005794	CI01000207_00627498_00634910
GO:0031967	CI01000207_00627498_00634910	ENSDARP00000064438	ENSONIP00000024713
GO:0031090	CI01000207_00627498_00634910
GO:0005829	CI01000207_00627498_00634910	ENSDARP00000027770-D6
GO:0031966	CI01000207_00627498_00634910
GO:0010008	CI01000207_00627498_00634910
GO:0031984	CI01000207_00627498_00634910	ENSDARP00000100232	ENSDARP00000106080-D2
GO:0005942	CI01000207_00627498_00634910
GO:0000407	CI01000207_00627498_00634910
GO:0005768	CI01000207_00627498_00634910	ENSDARP00000136946	ENSONIP00000009081
GO:0044432	CI01000207_00627498_00634910	ENSDARP00000100232	ENSDARP00000106080-D2
GO:0005783	CI01000207_00627498_00634910	ENSDARP00000100232	ENSDARP00000106080-D2
GO:0005739	CI01000207_00627498_00634910	ENSONIP00000024713
GO:0098588	CI01000207_00627498_00634910
GO:0044444	CI01000207_00627498_00634910	CI01000306_02974291_02976718-D2	ENSDARP00000027770-D6	ENSDARP00000100232	ENSDARP00000106080-D2	ENSDARP00000136946	ENSONIP00000009081	ENSONIP00000024713
GO:0031410	CI01000207_00627498_00634910	ENSDARP00000136946	ENSONIP00000009081
GO:0012505	CI01000207_00627498_00634910	ENSDARP00000064438	ENSDARP00000100232	ENSDARP00000106080-D2	ENSDARP00000136946	ENSONIP00000009081
GO:0044429	CI01000207_00627498_00634910	ENSONIP00000024713
GO:0044433	CI01000207_00627498_00634910
GO:0044440	CI01000207_00627498_00634910
GO:0016866	CI01000251_00121390_00133839-D2
GO:0016868	CI01000251_00121390_00133839-D2
GO:0004565	CI01000302_00141480_00150149
GO:0015925	CI01000302_00141480_00150149
GO:0015631	CI01000304_07927790_07957821	ENSDARP00000042321	ENSDARP00000087184
GO:0008017	CI01000304_07927790_07957821	ENSDARP00000042321
GO:0005096	CI01000310_03776732_03801282-D2	ENSDARP00000045390
GO:0060589	CI01000310_03776732_03801282-D2	ENSDARP00000045390
GO:0030695	CI01000310_03776732_03801282-D2	ENSDARP00000045390
GO:0016410	CI01000321_04605557_04620142-D2	ENSDARP00000138764	ENSDARP00000138764-D2
GO:0050291	CI01000321_04605557_04620142-D2
GO:0019789	CI01000329_00199190_00203106	ENSDARP00000052745
GO:0016802	CI01000340_14517102_14542988
GO:0004013	CI01000340_14517102_14542988
GO:0051287	CI01000340_14517102_14542988	ENSDARP00000003030	ENSDARP00000092744	ENSDARP00000092744-D2
GO:0016801	CI01000340_14517102_14542988
GO:0016742	CI01000340_18706881_18719031-D2	ENSORLP00000011903
GO:0003730	CI01000344_00338539_00339471
GO:0008083	CI01000345_01214534_01216274-D2	ENSDARP00000130090
GO:0004333	CI01000375_00113722_00118085
GO:0004856	CI01024416_00000744_00001952-D2	ENSDARP00000063503
GO:0004629	CUFF.18582.1
GO:0004435	CUFF.18582.1
GO:0005516	CUFF.7114.1	ENSDARP00000095445
GO:0042287	ENSDARP00000002547
GO:0042289	ENSDARP00000002547
GO:0050661	ENSDARP00000003030
GO:0004666	ENSDARP00000003684
GO:0051748	ENSDARP00000006047	ENSDARP00000006047-D2	ENSDARP00000129923-D2
GO:0070569	ENSDARP00000006047	ENSDARP00000006047-D2	ENSDARP00000129923-D2
GO:0003983	ENSDARP00000006047	ENSDARP00000006047-D2	ENSDARP00000129923-D2
GO:0005080	ENSDARP00000008287	ENSDARP00000095747-D2
GO:0042284	ENSDARP00000008702
GO:0000339	ENSDARP00000011011-D2
GO:0036402	ENSDARP00000011083-D2	ENSDARP00000034904	ENSDARP00000131571	ENSONIP00000001471-D2	ENSONIP00000001471-D3	ENSONIP00000020733
GO:0017025	ENSDARP00000011083-D2	ENSONIP00000001471-D2	ENSONIP00000001471-D3	ENSONIP00000020733
GO:0017056	ENSDARP00000013627-D2	ENSDARP00000131114-D2	ENSDARP00000131114-D4
GO:0004712	ENSDARP00000014914
GO:0004708	ENSDARP00000014914
GO:0070552	ENSDARP00000015195
GO:0070531	ENSDARP00000015195
GO:0004518	ENSDARP00000016880	ENSDARP00000040404-D2	ENSDARP00000047919	ENSDARP00000072295-D3
GO:0016896	ENSDARP00000016880
GO:0004535	ENSDARP00000016880
GO:0016796	ENSDARP00000016880
GO:0004527	ENSDARP00000016880	ENSDARP00000047919
GO:0000175	ENSDARP00000016880
GO:0004540	ENSDARP00000016880	ENSDARP00000040404-D2
GO:0008408	ENSDARP00000016880
GO:0004532	ENSDARP00000016880
GO:0016791	ENSDARP00000018348	ENSDARP00000080101	ENSXMAP00000004191	ENSXMAP00000005056-D8	ENSXMAP00000018234-D2
GO:0052745	ENSDARP00000018348
GO:0070976	ENSDARP00000020711
GO:0070568	ENSDARP00000022618
GO:0031012	ENSDARP00000024860
GO:0062023	ENSDARP00000024860
GO:0005604	ENSDARP00000024860
GO:0019028	ENSDARP00000027770-D6
GO:0019013	ENSDARP00000027770-D6
GO:0019012	ENSDARP00000027770-D6
GO:0044423	ENSDARP00000027770-D6
GO:0003916	ENSDARP00000035935	ENSDARP00000108088
GO:0003917	ENSDARP00000035935
GO:0004392	ENSDARP00000038993	ENSDARP00000038993-D2	ENSDARP00000038993-D3
GO:0004519	ENSDARP00000040404-D2	ENSDARP00000072295-D3
GO:0004521	ENSDARP00000040404-D2
GO:0030274	ENSDARP00000043555	ENSDARP00000043555-D2
GO:0042803	ENSDARP00000045390	ENSDARP00000075586	ENSDARP00000075586-D2
GO:0008374	ENSDARP00000047376-D2	ENSORLP00000016903
GO:0016413	ENSDARP00000047376-D2	ENSORLP00000016903
GO:0016406	ENSDARP00000047376-D2	ENSORLP00000016903
GO:0004092	ENSDARP00000047376-D2	ENSORLP00000016903
GO:0001871	ENSDARP00000047919
GO:0047391	ENSDARP00000047919
GO:0004622	ENSDARP00000047919
GO:0004551	ENSDARP00000047919
GO:0030247	ENSDARP00000047919
GO:0004528	ENSDARP00000047919
GO:0004715	ENSDARP00000049468-D3	ENSDARP00000124187	ENSDARP00000124187-D2
GO:0004713	ENSDARP00000049468-D3	ENSDARP00000124187	ENSDARP00000124187-D2
GO:0008312	ENSDARP00000051775-D2
GO:0043047	ENSDARP00000054077	ENSDARP00000070407
GO:0098847	ENSDARP00000054077	ENSDARP00000070407
GO:0046915	ENSDARP00000054976
GO:0005375	ENSDARP00000054976
GO:0005507	ENSDARP00000054976
GO:0016645	ENSDARP00000055709	ENSDARP00000121987-D2	ENSORLP00000011903
GO:0016646	ENSDARP00000055709	ENSDARP00000121987-D2	ENSORLP00000011903
GO:0004029	ENSDARP00000055709	ENSDARP00000070001	ENSORLP00000011903
GO:0051267	ENSDARP00000055816
GO:0016780	ENSDARP00000055816
GO:0051377	ENSDARP00000055816
GO:0005643	ENSDARP00000064438
GO:0005635	ENSDARP00000064438
GO:0031080	ENSDARP00000064438
GO:0000902	ENSDARP00000068086-D2	ENSDARP00000117426
GO:0030030	ENSDARP00000068086-D2	ENSDARP00000117426
GO:0031175	ENSDARP00000068086-D2	ENSDARP00000117426
GO:0071702	ENSDARP00000068086-D2
GO:0008104	ENSDARP00000068086-D2
GO:0048588	ENSDARP00000068086-D2
GO:0051234	ENSDARP00000068086-D2
GO:0042886	ENSDARP00000068086-D2
GO:0061564	ENSDARP00000068086-D2	ENSDARP00000117426
GO:0016050	ENSDARP00000068086-D2
GO:0007409	ENSDARP00000068086-D2	ENSDARP00000117426
GO:0032502	ENSDARP00000068086-D2	ENSDARP00000117426	ENSDARP00000136153-D2
GO:0000904	ENSDARP00000068086-D2	ENSDARP00000117426
GO:0048699	ENSDARP00000068086-D2	ENSDARP00000117426
GO:0048589	ENSDARP00000068086-D2
GO:0120036	ENSDARP00000068086-D2	ENSDARP00000117426
GO:0048812	ENSDARP00000068086-D2	ENSDARP00000117426
GO:0007399	ENSDARP00000068086-D2	ENSDARP00000117426
GO:0048675	ENSDARP00000068086-D2
GO:0048731	ENSDARP00000068086-D2	ENSDARP00000117426	ENSDARP00000136153-D2
GO:0015833	ENSDARP00000068086-D2
GO:0048667	ENSDARP00000068086-D2	ENSDARP00000117426
GO:0030182	ENSDARP00000068086-D2	ENSDARP00000117426
GO:0120039	ENSDARP00000068086-D2	ENSDARP00000117426
GO:0022008	ENSDARP00000068086-D2	ENSDARP00000117426
GO:0006996	ENSDARP00000068086-D2
GO:0016049	ENSDARP00000068086-D2
GO:0045184	ENSDARP00000068086-D2
GO:0048468	ENSDARP00000068086-D2	ENSDARP00000117426
GO:0006810	ENSDARP00000068086-D2
GO:0032501	ENSDARP00000068086-D2	ENSDARP00000117426	ENSDARP00000136153-D2
GO:0048856	ENSDARP00000068086-D2	ENSDARP00000117426	ENSDARP00000136153-D2
GO:0048666	ENSDARP00000068086-D2	ENSDARP00000117426
GO:0009653	ENSDARP00000068086-D2	ENSDARP00000117426
GO:0007275	ENSDARP00000068086-D2	ENSDARP00000117426	ENSDARP00000136153-D2
GO:0016043	ENSDARP00000068086-D2	ENSDARP00000117426
GO:0033036	ENSDARP00000068086-D2
GO:0051179	ENSDARP00000068086-D2
GO:0071840	ENSDARP00000068086-D2	ENSDARP00000117426
GO:0048858	ENSDARP00000068086-D2	ENSDARP00000117426
GO:0060560	ENSDARP00000068086-D2
GO:0040007	ENSDARP00000068086-D2
GO:0048869	ENSDARP00000068086-D2	ENSDARP00000117426
GO:1990138	ENSDARP00000068086-D2
GO:0030154	ENSDARP00000068086-D2	ENSDARP00000117426
GO:0071705	ENSDARP00000068086-D2
GO:0032990	ENSDARP00000068086-D2	ENSDARP00000117426
GO:0007032	ENSDARP00000068086-D2
GO:0010256	ENSDARP00000068086-D2
GO:0032989	ENSDARP00000068086-D2	ENSDARP00000117426
GO:0015031	ENSDARP00000068086-D2
GO:0004514	ENSDARP00000069804
GO:0016776	ENSDARP00000070407	ENSDARP00000102480-D2
GO:0019205	ENSDARP00000070407
GO:0050145	ENSDARP00000070407
GO:0052654	ENSDARP00000071587
GO:0052656	ENSDARP00000071587
GO:0004084	ENSDARP00000071587
GO:0052655	ENSDARP00000071587
GO:0008483	ENSDARP00000071587
GO:0004252	ENSDARP00000072127	ENSXMAP00000000764-D5	ENSXMAP00000011302
GO:0017171	ENSDARP00000072127	ENSXMAP00000000764-D5	ENSXMAP00000011302
GO:0008236	ENSDARP00000072127	ENSXMAP00000000764-D5	ENSXMAP00000011302
GO:0016781	ENSDARP00000075586	ENSDARP00000075586-D2
GO:0004756	ENSDARP00000075586	ENSDARP00000075586-D2
GO:0016504	ENSDARP00000075874
GO:0070628	ENSDARP00000075874
GO:0061133	ENSDARP00000075874
GO:0016421	ENSDARP00000077514	ENSDARP00000077514-D2	ENSDARP00000083511-D2
GO:0003989	ENSDARP00000077514	ENSDARP00000077514-D2	ENSDARP00000083511-D2
GO:0016885	ENSDARP00000077514	ENSDARP00000077514-D2	ENSDARP00000083511-D2	ENSDARP00000134228-D2
GO:0019203	ENSDARP00000080101
GO:0050308	ENSDARP00000080101
GO:0004331	ENSDARP00000080101
GO:0008514	ENSDARP00000081504-D2	ENSDARP00000081504-D3	ENSDARP00000135534	ENSDARP00000135534-D5	ENSONIP00000012390-D7
GO:0008509	ENSDARP00000081504-D2	ENSDARP00000081504-D3	ENSDARP00000135534	ENSDARP00000135534-D5	ENSONIP00000007823-D8	ENSONIP00000012390-D7
GO:0004470	ENSDARP00000092744	ENSDARP00000092744-D2
GO:0004473	ENSDARP00000092744	ENSDARP00000092744-D2
GO:0004471	ENSDARP00000092744	ENSDARP00000092744-D2
GO:0016615	ENSDARP00000092744	ENSDARP00000092744-D2
GO:0004731	ENSDARP00000093456-D2
GO:0019238	ENSDARP00000094181	ENSDARP00000094181-D2
GO:0003933	ENSDARP00000094181	ENSDARP00000094181-D2
GO:0016814	ENSDARP00000094181	ENSDARP00000094181-D2
GO:0003934	ENSDARP00000094181	ENSDARP00000094181-D2
GO:0004683	ENSDARP00000095445
GO:0042765	ENSDARP00000100232
GO:0031227	ENSDARP00000100232
GO:0030176	ENSDARP00000100232
GO:0102092	ENSDARP00000102480-D2
GO:0052723	ENSDARP00000102480-D2
GO:0000828	ENSDARP00000102480-D2
GO:0033857	ENSDARP00000102480-D2
GO:0000829	ENSDARP00000102480-D2
GO:0052724	ENSDARP00000102480-D2
GO:0000832	ENSDARP00000102480-D2
GO:0019208	ENSDARP00000103928
GO:0019888	ENSDARP00000103928
GO:0019211	ENSDARP00000103928
GO:0072542	ENSDARP00000103928
GO:0004779	ENSDARP00000105775
GO:0004781	ENSDARP00000105775
GO:0004020	ENSDARP00000105775
GO:0008250	ENSDARP00000106080-D2
GO:0016812	ENSDARP00000107779	ENSDARP00000126999
GO:0071936	ENSDARP00000108231
GO:0008191	ENSDARP00000108231
GO:0015026	ENSDARP00000108231
GO:0042826	ENSDARP00000108658
GO:0019843	ENSDARP00000108965-D2
GO:0043141	ENSDARP00000114026
GO:0043139	ENSDARP00000114026
GO:1902868	ENSDARP00000117426
GO:0051239	ENSDARP00000117426	ENSDARP00000136153-D2
GO:0061075	ENSDARP00000117426
GO:0043010	ENSDARP00000117426
GO:0048518	ENSDARP00000117426
GO:1902866	ENSDARP00000117426
GO:0150063	ENSDARP00000117426
GO:0051240	ENSDARP00000117426
GO:0060041	ENSDARP00000117426
GO:0048513	ENSDARP00000117426	ENSDARP00000136153-D2
GO:2000026	ENSDARP00000117426	ENSDARP00000136153-D2
GO:0001654	ENSDARP00000117426
GO:0048880	ENSDARP00000117426
GO:0050793	ENSDARP00000117426	ENSDARP00000136153-D2
GO:0007423	ENSDARP00000117426
GO:0051094	ENSDARP00000117426
GO:0061074	ENSDARP00000117426
GO:0000981	ENSDARP00000120507
GO:0046930	ENSDARP00000121323
GO:0005579	ENSDARP00000121323
GO:0050660	ENSDARP00000121987-D2	ENSDARP00000133388	ENSDARP00000141243
GO:0071949	ENSDARP00000121987-D2	ENSDARP00000133388	ENSDARP00000141243
GO:1904680	ENSDARP00000122360	ENSDARP00000122360-D2
GO:0042887	ENSDARP00000122360	ENSDARP00000122360-D2
GO:0022884	ENSDARP00000122360	ENSDARP00000122360-D2
GO:0015450	ENSDARP00000122360	ENSDARP00000122360-D2
GO:0008565	ENSDARP00000122360	ENSDARP00000122360-D2
GO:0008320	ENSDARP00000122360	ENSDARP00000122360-D2
GO:0016861	ENSDARP00000124229
GO:0015923	ENSDARP00000127888	ENSONIP00000023069-D6
GO:0004559	ENSDARP00000127888	ENSONIP00000023069-D6
GO:0031683	ENSDARP00000128354-D2
GO:0005104	ENSDARP00000130090
GO:0017137	ENSDARP00000130461-D2
GO:0042285	ENSDARP00000130814-D2
GO:0015020	ENSDARP00000130814-D2
GO:0003785	ENSDARP00000130996-D2
GO:0019781	ENSDARP00000131381	ENSDARP00000131381-D2
GO:0008641	ENSDARP00000131381	ENSDARP00000131381-D2
GO:0048519	ENSDARP00000131592	ENSXMAP00000016576-D2
GO:0009628	ENSDARP00000131592
GO:0009890	ENSDARP00000131592
GO:0009314	ENSDARP00000131592
GO:2000112	ENSDARP00000131592
GO:0051252	ENSDARP00000131592
GO:0010468	ENSDARP00000131592
GO:0031327	ENSDARP00000131592
GO:1902679	ENSDARP00000131592
GO:0009416	ENSDARP00000131592
GO:0031324	ENSDARP00000131592
GO:0010629	ENSDARP00000131592
GO:1903507	ENSDARP00000131592
GO:0051253	ENSDARP00000131592
GO:0045934	ENSDARP00000131592
GO:2000113	ENSDARP00000131592
GO:0045892	ENSDARP00000131592
GO:0009892	ENSDARP00000131592
GO:0051171	ENSDARP00000131592
GO:0031323	ENSDARP00000131592
GO:0010558	ENSDARP00000131592
GO:0010605	ENSDARP00000131592
GO:2001141	ENSDARP00000131592
GO:0009889	ENSDARP00000131592
GO:0080090	ENSDARP00000131592
GO:0019222	ENSDARP00000131592
GO:0010556	ENSDARP00000131592
GO:0019219	ENSDARP00000131592
GO:0031326	ENSDARP00000131592
GO:0009266	ENSDARP00000131592
GO:1903506	ENSDARP00000131592
GO:0006355	ENSDARP00000131592
GO:0060255	ENSDARP00000131592
GO:0051172	ENSDARP00000131592
GO:0048523	ENSDARP00000131592	ENSXMAP00000016576-D2
GO:0000030	ENSDARP00000132192	ENSDARP00000133399
GO:1901575	ENSDARP00000133267-D2
GO:0044265	ENSDARP00000133267-D2
GO:0051603	ENSDARP00000133267-D2
GO:1901565	ENSDARP00000133267-D2
GO:0009056	ENSDARP00000133267-D2
GO:0043632	ENSDARP00000133267-D2
GO:0030163	ENSDARP00000133267-D2
GO:0019941	ENSDARP00000133267-D2
GO:0006511	ENSDARP00000133267-D2
GO:0009057	ENSDARP00000133267-D2
GO:0044257	ENSDARP00000133267-D2
GO:0044248	ENSDARP00000133267-D2
GO:0006508	ENSDARP00000133267-D2
GO:0016727	ENSDARP00000133388
GO:0051537	ENSDARP00000133388
GO:0004854	ENSDARP00000133388
GO:0043546	ENSDARP00000133388
GO:0016726	ENSDARP00000133388
GO:0004855	ENSDARP00000133388
GO:0036459	ENSDARP00000133727
GO:0004843	ENSDARP00000133727
GO:0019783	ENSDARP00000133727
GO:0101005	ENSDARP00000133727
GO:0009374	ENSDARP00000134228-D2
GO:0004736	ENSDARP00000134228-D2
GO:0033293	ENSDARP00000134228-D2
GO:0043177	ENSDARP00000134228-D2	ENSDARP00000137389-D2	ENSONIP00000018773
GO:0031406	ENSDARP00000134228-D2	ENSDARP00000137389-D2	ENSONIP00000018773
GO:0005667	ENSDARP00000134736-D2
GO:0005324	ENSDARP00000135534	ENSDARP00000135534-D5
GO:0005342	ENSDARP00000135534	ENSDARP00000135534-D5	ENSONIP00000012390-D7
GO:0005319	ENSDARP00000135534	ENSDARP00000135534-D5	ENSDARP00000140450	ENSONIP00000012390-D7
GO:0004467	ENSDARP00000135534	ENSDARP00000135534-D5
GO:0015645	ENSDARP00000135534	ENSDARP00000135534-D5
GO:0015245	ENSDARP00000135534	ENSDARP00000135534-D5
GO:0046943	ENSDARP00000135534	ENSDARP00000135534-D5	ENSONIP00000012390-D7
GO:0008028	ENSDARP00000135534	ENSDARP00000135534-D5	ENSONIP00000012390-D7
GO:0031957	ENSDARP00000135534	ENSDARP00000135534-D5
GO:0070567	ENSDARP00000135745
GO:0004605	ENSDARP00000135745
GO:0061599	ENSDARP00000135843	ENSDARP00000135843-D2
GO:0061598	ENSDARP00000135843	ENSDARP00000135843-D2
GO:0048534	ENSDARP00000136153-D2
GO:0048538	ENSDARP00000136153-D2
GO:0045619	ENSDARP00000136153-D2
GO:0002694	ENSDARP00000136153-D2
GO:0051249	ENSDARP00000136153-D2
GO:0048732	ENSDARP00000136153-D2
GO:0050863	ENSDARP00000136153-D2
GO:0002520	ENSDARP00000136153-D2
GO:1903706	ENSDARP00000136153-D2
GO:0045580	ENSDARP00000136153-D2
GO:0002376	ENSDARP00000136153-D2
GO:1902105	ENSDARP00000136153-D2
GO:0045595	ENSDARP00000136153-D2
GO:0050865	ENSDARP00000136153-D2
GO:0002682	ENSDARP00000136153-D2
GO:0019158	ENSDARP00000136161-D2
GO:0004396	ENSDARP00000136161-D2
GO:0005536	ENSDARP00000136161-D2
GO:0004340	ENSDARP00000136161-D2
GO:0008865	ENSDARP00000136161-D2
GO:0003877	ENSDARP00000136176
GO:0000049	ENSDARP00000136176	ENSDARP00000136392	ENSORLP00000012608
GO:0004824	ENSDARP00000136176
GO:0004822	ENSDARP00000136392
GO:0002161	ENSDARP00000136392
GO:0030139	ENSDARP00000136946
GO:0031932	ENSDARP00000137020-D2
GO:0031931	ENSDARP00000137020-D2
GO:0038201	ENSDARP00000137020-D2
GO:0016706	ENSDARP00000137389-D2	ENSONIP00000018773
GO:0008475	ENSDARP00000137389-D2	ENSONIP00000018773
GO:0070815	ENSDARP00000137389-D2	ENSONIP00000018773
GO:0031418	ENSDARP00000137389-D2	ENSONIP00000018773
GO:0051213	ENSDARP00000137389-D2	ENSONIP00000018773
GO:0016842	ENSDARP00000138621	ENSDARP00000138621-D2
GO:0070626	ENSDARP00000138621	ENSDARP00000138621-D2
GO:0016840	ENSDARP00000138621	ENSDARP00000138621-D2
GO:0004018	ENSDARP00000138621	ENSDARP00000138621-D2
GO:0016748	ENSDARP00000138764	ENSDARP00000138764-D2
GO:0016749	ENSDARP00000138764	ENSDARP00000138764-D2
GO:0003870	ENSDARP00000138764	ENSDARP00000138764-D2
GO:0016638	ENSDARP00000139005-D2
GO:0005548	ENSDARP00000140450
GO:0016709	ENSDARP00000141243
GO:0050664	ENSDARP00000141243
GO:0008013	ENSDARP00000141857
GO:0102499	ENSONIP00000000680-D2
GO:0102250	ENSONIP00000000680-D2
GO:0004645	ENSONIP00000000680-D2
GO:0008184	ENSONIP00000000680-D2
GO:0015079	ENSONIP00000001471-D2	ENSONIP00000001471-D3
GO:0005261	ENSONIP00000001471-D2	ENSONIP00000001471-D3
GO:0005216	ENSONIP00000001471-D2	ENSONIP00000001471-D3
GO:0015267	ENSONIP00000001471-D2	ENSONIP00000001471-D3
GO:0022803	ENSONIP00000001471-D2	ENSONIP00000001471-D3
GO:0022838	ENSONIP00000001471-D2	ENSONIP00000001471-D3
GO:0005267	ENSONIP00000001471-D2	ENSONIP00000001471-D3
GO:0031461	ENSONIP00000006513
GO:0005680	ENSONIP00000006513
GO:0000151	ENSONIP00000006513
GO:0000152	ENSONIP00000006513
GO:0005452	ENSONIP00000007823-D8
GO:0015291	ENSONIP00000007823-D8	ENSONIP00000012390-D7
GO:0015103	ENSONIP00000007823-D8
GO:0071203	ENSONIP00000009081
GO:0005769	ENSONIP00000009081
GO:0071933	ENSONIP00000009304
GO:0015125	ENSONIP00000012390-D7
GO:1901618	ENSONIP00000012390-D7
GO:0015347	ENSONIP00000012390-D7
GO:0016591	ENSONIP00000015731
GO:0055029	ENSONIP00000015731
GO:0044452	ENSONIP00000015731
GO:0030880	ENSONIP00000015731
GO:0005665	ENSONIP00000015731
GO:0005666	ENSONIP00000015731
GO:0005736	ENSONIP00000015731
GO:0000428	ENSONIP00000015731
GO:0051428	ENSONIP00000020733
GO:0031531	ENSONIP00000020733
GO:0004571	ENSONIP00000023069-D6
GO:0015924	ENSONIP00000023069-D6
GO:0030551	ENSONIP00000023796
GO:0047555	ENSONIP00000023796
GO:0030552	ENSONIP00000023796
GO:0008603	ENSONIP00000023796
GO:0004114	ENSONIP00000023796
GO:0046923	ENSONIP00000024566
GO:0005048	ENSONIP00000024566
GO:0005758	ENSONIP00000024713
GO:0031970	ENSONIP00000024713
GO:0008170	ENSORLP00000005370-D3	ENSXMAP00000009162-D3
GO:0008276	ENSORLP00000005370-D3	ENSXMAP00000009162-D3
GO:0018024	ENSORLP00000005370-D3	ENSXMAP00000009162-D3
GO:0016278	ENSORLP00000005370-D3	ENSXMAP00000009162-D3
GO:0016279	ENSORLP00000005370-D3	ENSXMAP00000009162-D3
GO:0042054	ENSORLP00000005370-D3	ENSXMAP00000009162-D3
GO:0031593	ENSORLP00000011954-D3
GO:0016307	ENSORLP00000011954-D3
GO:0140030	ENSORLP00000011954-D3
GO:0004818	ENSORLP00000012608
GO:0004721	ENSXMAP00000004191	ENSXMAP00000005056-D8	ENSXMAP00000018234-D2
GO:0004722	ENSXMAP00000004191
GO:0008157	ENSXMAP00000004191
GO:0004725	ENSXMAP00000005056-D8
GO:0000075	ENSXMAP00000016576-D2
GO:0033554	ENSXMAP00000016576-D2
GO:0006950	ENSXMAP00000016576-D2
GO:0042981	ENSXMAP00000016576-D2
GO:0051726	ENSXMAP00000016576-D2
GO:0045786	ENSXMAP00000016576-D2
GO:0031570	ENSXMAP00000016576-D2
GO:0000077	ENSXMAP00000016576-D2
GO:0006974	ENSXMAP00000016576-D2
GO:0010941	ENSXMAP00000016576-D2
GO:0043067	ENSXMAP00000016576-D2
GO:0017154	ENSXMAP00000018542-D4
[truncated: 236 more columns]

## Sheet: FL_NL_P
ko00010	BGI_novel_G002179	CI01000020_02113206_02120765	ENSDARP00000079719	ENSONIP00000006088-D7	ENSDARP00000137433	ENSDARP00000090875-D2	BGI_novel_G001966	BGI_novel_G003333	CI01000041_00558941_00563881	CI01000041_00558941_00563881-D2	ENSDARP00000136161-D2	Cg-F_54520	CI01000000_06594095_06603856-D2	Cg-F_54791	BGI_novel_G001967	ENSDARP00000053398
ko00020	BGI_novel_G003333	CI01000375_00113722_00118085	CI01000034_05236100_05264059	CI01000034_05236100_05264059-D2	ENSDARP00000134228-D2	CI01000204_00239583_00263369	BGI_novel_G001455	ENSDARP00000009474-D2	BGI_novel_G001456
ko00030	CI01000017_00033075_00042320	CI01000041_00558941_00563881-D2	ENSONIP00000006088-D7	CI01000041_00558941_00563881	Cg-F_54520	ENSDARP00000079719
ko00040	ENSDARP00000006047	CI01024416_00000744_00001952-D2	ENSDARP00000063503	ENSDARP00000129923-D2	ENSDARP00000006047-D2
ko00051	CI01000041_00558941_00563881-D2	CI01000001_09491225_09507444-D6	ENSDARP00000080101	ENSDARP00000124229	ENSDARP00000079719	ENSONIP00000006088-D7	CI01000251_00121390_00133839-D2	ENSDARP00000022618	Cg-F_54520	CI01000041_00558941_00563881	ENSDARP00000136161-D2
ko00052	CI01000302_00141480_00150149	ENSDARP00000129923-D2	ENSDARP00000006047-D2	ENSDARP00000006047	Cg-F_54520	ENSDARP00000079719	ENSDARP00000136161-D2
ko00053	Cg-F_54791	ENSDARP00000053398
ko00061	ENSDARP00000083511-D2	CI01000055_01852604_01874289	ENSDARP00000077514-D2	ENSDARP00000077514
ko00062	CI01000005_05946561_05962719	ENSDARP00000027516-D2
ko00071	BGI_novel_G001967	Cg-F_54791	BGI_novel_G001966	ENSDARP00000053398	CI01000000_06594095_06603856-D2
ko00130	ENSDARP00000051643
ko00140	CI01000010_08953769_08962470
ko00190	BGI_novel_G001442	Cg-F_76885	ENSXMAP00000000402-D4	BGI_novel_G002627	CI01000024_03073126_03117989	ENSDARP00000113590-D2	CI01000112_02242077_02249490	CI01000039_01721603_01723199-D2
ko00220	ENSDARP00000139005-D2	ENSDARP00000121415	CI01000030_08159242_08166884
ko00230	CI01000000_10762185_10770168-D2	ENSDARP00000111738	BGI_novel_G002179	CI01000006_01778632_01788481-D2	ENSDARP00000107779	ENSDARP00000138621	ENSDARP00000138621-D2	ENSDARP00000133388	CI01000006_01778632_01788481-D3	ENSDARP00000093456-D2	ENSDARP00000105775	CI01000006_01778632_01788481
ko00232	ENSDARP00000133388
ko00240	ENSDARP00000093456-D2	CI01000006_01778632_01788481	CI01000006_01778632_01788481-D3	CI01000006_01778632_01788481-D2
ko00250	ENSDARP00000055709	ENSDARP00000138621	CI01000030_08159242_08166884	ENSDARP00000121415	ENSDARP00000138621-D2	ENSDARP00000139005-D2
ko00260	BGI_novel_G000870	ENSDARP00000138764-D2	BGI_novel_G001072	BGI_novel_G003153	BGI_novel_G004469	BGI_novel_G002672	ENSDARP00000138764	BGI_novel_G002668	CI01000340_18706881_18719031-D2	Cg-F_54791
ko00261	ENSDARP00000105775
ko00270	BGI_novel_G000288	BGI_novel_G002668	CI01000340_14517102_14542988	ENSDARP00000071587	ENSDARP00000137433	BGI_novel_G002672	BGI_novel_G000870	CI01000020_02113206_02120765
ko00280	CI01000071_01452292_01490229	ENSDARP00000002180-D2	ENSDARP00000003030	ENSDARP00000053398	ENSDARP00000071587	Cg-F_54791
ko00290	ENSDARP00000071587
ko00310	ENSDARP00000137389-D2	ENSORLP00000005370-D3	ENSXMAP00000009162-D3	CI01000204_00239583_00263369	ENSONIP00000018773	ENSDARP00000009474-D2	Cg-F_54791	ENSDARP00000053398
ko00330	CI01000086_02152113_02180258	BGI_novel_G001072	Cg-F_54791	ENSDARP00000055709	ENSDARP00000053398	ENSDARP00000053398
ko00340	ENSDARP00000053398	Cg-F_54791
ko00350	CI01000010_08953769_08962470	CI01000251_00099282_00114188	BGI_novel_G001967	CI01000251_00099282_00114188-D2	BGI_novel_G001966	CI01000000_06594095_06603856-D2	ENSDARP00000053398
ko00360	ENSDARP00000053398
ko00380	ENSDARP00000009474-D2	ENSDARP00000138330	ENSDARP00000141243	CI01000204_00239583_00263369	Cg-F_54791	ENSDARP00000053398	CI01000039_05651770_05666399
ko00410	ENSDARP00000053398	Cg-F_54791
ko00450	ENSDARP00000075586	ENSDARP00000075586-D2	ENSDARP00000105775
ko00471	ENSDARP00000139005-D2	CI01000030_08159242_08166884
ko00480	CI01000006_01778632_01788481-D2	CI01000075_01518506_01519153	CI01000006_01778632_01788481	CI01000006_01778632_01788481-D3	CI01000030_02155901_02157314-D2	CI01000086_02152113_02180258	CI01000340_10644426_10645811-D2	ENSDARP00000126999	BGI_novel_G001121
ko00500	ENSDARP00000129923-D2	ENSDARP00000006047-D2	ENSXMAP00000011829	CI01000004_05113181_05116553-D2	CI01000034_05853721_05866514	ENSDARP00000006047	ENSONIP00000000680-D2	ENSDARP00000136161-D2
ko00510	ENSDARP00000093301-D2	ENSDARP00000136997	CI01000197_00285680_00299823	ENSDARP00000133399	ENSDARP00000136229	ENSONIP00000023069-D6	ENSDARP00000093301	ENSDARP00000106080-D2	ENSDARP00000106080
ko00511	CI01000026_01090877_01106876	ENSDARP00000127888	CI01000302_00141480_00150149
ko00512	ENSDARP00000116122-D2
ko00514	ENSONIP00000018773	ENSDARP00000141743
ko00515	ENSDARP00000130814-D2	ENSDARP00000141743
ko00520	CI01000251_00121390_00133839-D2	ENSDARP00000022618	ENSDARP00000124229	ENSDARP00000006047-D2	ENSDARP00000006047	ENSDARP00000129923-D2	ENSDARP00000136161-D2
ko00524	ENSDARP00000136161-D2
ko00531	CI01000302_00141480_00150149
ko00533	ENSDARP00000141743
ko00534	ENSONIP00000016412-D3
ko00561	CI01000066_00730057_00737661	ENSDARP00000053398	Cg-F_54791
ko00562	CUFF.18582.1	ENSDARP00000018348	ENSORLP00000011954-D3
ko00563	ENSDARP00000100232	ENSDARP00000055816	ENSDARP00000132192
ko00564	CI01000168_01110611_01115503	ENSONIP00000013108	ENSDARP00000135745	CI01000339_06102824_06169802
ko00565	ENSDARP00000047919	CI01000168_01110611_01115503
ko00590	ENSORLP00000018647	CI01000340_10644426_10645811-D2	BGI_novel_G002526	CI01000168_01110611_01115503	ENSDARP00000003684	ENSDARP00000003684
ko00591	BGI_novel_G002526	CI01000168_01110611_01115503	ENSORLP00000018647
ko00592	CI01000127_02089452_02099016	CI01000127_02089452_02099016-D2	CI01000168_01110611_01115503
ko00600	ENSDARP00000103258-D2	CI01000321_04605557_04620142-D2	CI01000026_01090877_01106876	ENSDARP00000008702	CI01000302_00141480_00150149
ko00601	ENSDARP00000141743
ko00604	CI01000302_00141480_00150149
ko00620	Cg-F_54791	ENSDARP00000083511-D2	ENSDARP00000077514-D2	ENSDARP00000134228-D2	ENSDARP00000131770	ENSDARP00000092744-D2	ENSDARP00000053398	ENSDARP00000092744	BGI_novel_G003333	ENSDARP00000090875-D2	ENSDARP00000137433	CI01000020_02113206_02120765	CI01000375_00113722_00118085	ENSDARP00000077514	BGI_novel_G002179
ko00630	ENSDARP00000090875-D2	ENSDARP00000131770	BGI_novel_G001455	BGI_novel_G001456	CI01000340_18706881_18719031-D2	CI01000039_05651770_05666399
ko00640	ENSDARP00000077514	CI01000020_02113206_02120765	ENSDARP00000090875-D2	ENSDARP00000077514-D2	ENSDARP00000137433	ENSDARP00000083511-D2
ko00650	CI01000071_01452292_01490229	ENSDARP00000002180-D2
ko00670	ENSDARP00000121987-D2	ENSORLP00000011903	CI01000340_18706881_18719031-D2
ko00760	ENSDARP00000069804	ENSDARP00000093456-D2
ko00770	ENSDARP00000062735	ENSDARP00000071587
ko00790	ENSDARP00000135843	ENSDARP00000094181-D2	ENSDARP00000094181	CI01000312_00142706_00155969	ENSDARP00000135843-D2
ko00830	ENSDARP00000070001	BGI_novel_G001966	BGI_novel_G001967	ENSDARP00000053398	CI01000000_06594095_06603856-D2
ko00860	ENSORLP00000012608	ENSDARP00000138764	ENSDARP00000138764-D2	ENSDARP00000038993-D2	ENSDARP00000038993-D3	ENSDARP00000038993
ko00910	CI01000082_03460478_03466764	ENSDARP00000139005-D2
ko00920	ENSDARP00000105775
ko00970	BGI_novel_G002603	CI01000039_03412217_03425459	ENSDARP00000136176	ENSDARP00000136392	ENSORLP00000012608
ko00980	CI01000000_06594095_06603856-D2	BGI_novel_G001967	BGI_novel_G001966	ENSDARP00000053398
ko00981	ENSDARP00000053398
ko00982	BGI_novel_G001966	BGI_novel_G001967	CI01000000_06594095_06603856-D2	ENSDARP00000053398
ko00983	CI01000006_01778632_01788481-D3	ENSDARP00000133388	CI01000000_10762185_10770168-D2	ENSDARP00000111738	CI01000006_01778632_01788481	CI01000006_01778632_01788481-D2
ko01040	ENSDARP00000124185-D4	ENSONIP00000020255-D3	CI01000127_02089452_02099016-D2	ENSDARP00000027516-D2	CI01000127_02089452_02099016	CI01000005_05946561_05962719
ko01100	BGI_novel_G001966	CI01000030_08159242_08166884	CI01000039_01721603_01723199-D2	CI01000340_18706881_18719031-D2	CI01000041_00558941_00563881	ENSORLP00000018647	BGI_novel_G001456	ENSDARP00000137433	ENSDARP00000113590-D2	ENSDARP00000009474-D2	ENSDARP00000006047-D2	ENSDARP00000105775	CI01000006_01778632_01788481	ENSDARP00000133388	CI01000204_00239583_00263369	BGI_novel_G001121	CI01000251_00099282_00114188	CI01000251_00121390_00133839-D2	ENSDARP00000022618	BGI_novel_G002627	ENSDARP00000138621-D2	BGI_novel_G002668	BGI_novel_G002672	CI01000004_05113181_05116553-D2	ENSDARP00000106080	ENSDARP00000124229	ENSDARP00000008702	ENSDARP00000135843-D2	ENSDARP00000138764	ENSDARP00000092744-D2	ENSDARP00000018348	ENSDARP00000135745	ENSONIP00000023069-D6	ENSDARP00000069804	CI01000034_05236100_05264059	CI01000034_05236100_05264059-D2	ENSDARP00000063503	ENSDARP00000107779	ENSDARP00000138330	ENSDARP00000141243	ENSDARP00000126999	ENSDARP00000133399	ENSDARP00000116122-D2	ENSDARP00000130814-D2	ENSDARP00000132192	ENSDARP00000094181	ENSDARP00000070001	BGI_novel_G000870	BGI_novel_G001455
ko01200	ENSDARP00000139005-D2	CI01000017_00033075_00042320	ENSDARP00000092744	Cg-F_54520	CI01000041_00558941_00563881	CI01000041_00558941_00563881-D2	ENSDARP00000121987-D2	BGI_novel_G001967	BGI_novel_G002179	ENSDARP00000121415	ENSDARP00000092744-D2	ENSDARP00000090875-D2	BGI_novel_G001966	CI01000340_18706881_18719031-D2	CI01000375_00113722_00118085	ENSDARP00000136161-D2	ENSDARP00000009474-D2	ENSDARP00000131770	CI01000204_00239583_00263369	ENSDARP00000134228-D2	CI01000000_06594095_06603856-D2	ENSDARP00000079719	BGI_novel_G003333	BGI_novel_G001456	ENSONIP00000006088-D7	BGI_novel_G001455	CI01000039_05651770_05666399
ko01210	ENSDARP00000071587	ENSDARP00000121415	BGI_novel_G001456	BGI_novel_G001455
ko01212	ENSONIP00000020255-D3	CI01000055_01852604_01874289	ENSDARP00000077514-D2	ENSDARP00000124185-D4	CI01000005_05946561_05962719	CI01000127_02089452_02099016-D2	ENSDARP00000027516-D2	CI01000127_02089452_02099016	ENSDARP00000077514
ko01230	ENSONIP00000006088-D7	BGI_novel_G001455	BGI_novel_G000288	CI01000340_18706881_18719031-D2	ENSDARP00000134228-D2	CI01000017_00033075_00042320	CI01000041_00558941_00563881	BGI_novel_G001456	ENSDARP00000121415	CI01000041_00558941_00563881-D2	ENSDARP00000071587	ENSDARP00000079719	BGI_novel_G002179	Cg-F_54520
ko01521	CI01000006_07167131_07168925-D2	CI01000000_06594095_06603856-D2	ENSDARP00000049468-D3	ENSORLP00000021301-D2	ENSDARP00000014914	CI01000039_05651770_05666399
ko01522	CI01000039_05651770_05666399	ENSORLP00000021301-D2	ENSDARP00000014914
ko01523	ENSDARP00000081504-D3	ENSDARP00000081504-D2	ENSDARP00000121987-D2	CI01000340_18706881_18719031-D2	BGI_novel_G001761	BGI_novel_G001763	BGI_novel_G001765
ko01524	ENSDARP00000054976	ENSDARP00000108088	ENSXMAP00000016576-D2	ENSORLP00000021301-D2	ENSXMAP00000016576-D2
ko02010	ENSDARP00000081504-D2	ENSDARP00000081504-D3	ENSDARP00000136074
ko03008	ENSDARP00000118932
ko03010	BGI_novel_G002414	CI01000019_04220012_04222822	CI01000213_00139715_00141676-D2	CUFF.17522.1	ENSDARP00000053541-D2	ENSDARP00000108965-D2	ENSDARP00000139347-D2
ko03013	CI01000000_06594095_06603856-D2	ENSDARP00000118932	ENSDARP00000131145-D2	ENSDARP00000011011-D2	ENSDARP00000013627-D2	ENSDARP00000055844-D2	ENSDARP00000064438	ENSDARP00000131114-D2	ENSDARP00000131114-D4	CI01000329_00199190_00203106	ENSDARP00000052745	CI01000006_07167131_07168925-D2
ko03015	CI01000013_02666598_02669821-D2	ENSDARP00000017229	ENSDARP00000072295-D3	ENSDARP00000090967-D3	ENSDARP00000103928	ENSXMAP00000004191
ko03018	ENSDARP00000079719	ENSDARP00000104495	ENSDARP00000119629	CI01000026_10205804_10233324	ENSDARP00000016880	CI01000030_07736031_07737720-D2	ENSONIP00000024321	Cg-F_54520
ko03020	CI01000251_00099282_00114188-D2	ENSONIP00000015731	BGI_novel_G001454	CI01000027_03261114_03264008	ENSDARP00000142035	CI01000251_00099282_00114188
ko03022	CI01000016_12012874_12083297	CI01000081_01536670_01610329	ENSDARP00000114026
ko03030	ENSDARP00000054077	ENSDARP00000130135	CI01000158_00184403_00186141	CI01000158_00184403_00186141-D2
ko03040	CI01000030_07736031_07737720-D2	ENSONIP00000024321	CI01000037_04011298_04017585	BGI_novel_G003540	BGI_novel_G000250	CI01000306_09891658_09893015	ENSORLP00000020796	ENSDARP00000027770-D6	ENSDARP00000100216	ENSDARP00000104495	ENSDARP00000119629	CI01000041_00527357_00541059
ko03050	ENSONIP00000001471-D3	ENSDARP00000011083-D2	ENSDARP00000053833-D2	ENSDARP00000095348	ENSORLP00000011791-D2	BGI_novel_G000808	BGI_novel_G002342	CI01000005_04829696_04837047	CI01000054_05825039_05827325-D4	CI01000468_00039181_00047704-D2	ENSDARP00000006445	ENSDARP00000009133	ENSDARP00000009133-D2	ENSDARP00000011778-D2	ENSDARP00000011778-D3	ENSDARP00000055324-D3	ENSDARP00000058679-D4	ENSDARP00000067511	ENSDARP00000067511-D2	ENSDARP00000067511-D3	ENSDARP00000133267-D2	ENSDARP00000034904	ENSDARP00000075874	ENSONIP00000020733	ENSDARP00000131571	ENSONIP00000001471-D2	ENSORLP00000011954-D3
ko03060	ENSDARP00000051775-D2	ENSDARP00000062851	ENSDARP00000122360-D2	ENSDARP00000049424	ENSDARP00000122360
ko03320	CI01000092_03860647_03862519-D2	CI01000127_02089452_02099016-D2	BGI_novel_G001295	CI01000039_08160613_08163045	ENSONIP00000020250-D26	CI01000127_02089452_02099016	ENSDARP00000135534	ENSDARP00000135534-D5	CI01000039_08052093_08053571-D3	ENSDARP00000124185-D4	ENSONIP00000020255-D3	ENSXMAP00000016576-D2
ko03410	CI01000158_00184403_00186141	CI01000158_00184403_00186141-D2
ko03420	ENSDARP00000130135	ENSDARP00000114026	CI01000158_00184403_00186141-D2	ENSDARP00000054077	CI01000158_00184403_00186141
ko03430	CI01000158_00184403_00186141-D2	ENSDARP00000054077	ENSDARP00000130135	CI01000158_00184403_00186141
ko03440	ENSDARP00000035935	ENSDARP00000015195	ENSDARP00000116677-D2	ENSDARP00000070407	ENSDARP00000133727	ENSDARP00000054077
ko03450	ENSDARP00000070407	CI01000063_02512138_02519529	CI01058011_00000195_00000791
ko03460	ENSDARP00000035935	ENSDARP00000054077
ko04010	ENSDARP00000024947-D2	BGI_novel_G001763	ENSDARP00000130090	CI01000189_00671005_00685458	ENSDARP00000024947	CI01000186_00102313_00108968-D2	CI01000039_05651770_05666399	BGI_novel_G001761	ENSDARP00000020711	BGI_novel_G001765	ENSORLP00000021301-D2	ENSDARP00000014914	ENSXMAP00000018234-D2
ko04012	CI01000006_07167131_07168925-D2	CI01000186_00102313_00108968-D2	ENSDARP00000022542-D2	CI01000001_10153558_10173225	ENSORLP00000021301-D2	ENSDARP00000014914	CI01000039_05651770_05666399
ko04013	CI01000339_06102824_06169802	ENSDARP00000045678-D2	ENSDARP00000137095-D2	CI01000039_05651770_05666399
ko04014	CUFF.18582.1	CI01000009_07500752_07541007-D2	CI01000168_01110611_01115503	ENSDARP00000130090	CI01000186_00102313_00108968-D2	ENSDARP00000014914	ENSXMAP00000016612-D15	CI01000039_05651770_05666399	ENSORLP00000021301-D2	ENSONIP00000024555-D2
ko04015	ENSDARP00000008287	ENSDARP00000111128-D2	CI01000365_00275086_00325578-D3	CI01000034_01900645_01947187-D2	ENSONIP00000015206	ENSDARP00000120705-D2	ENSDARP00000130090	ENSDARP00000128354-D2	CUFF.18582.1	CI01000034_03151977_03170691	CI01000060_00281612_00291567	CI01000365_00275086_00325578-D2	CI01000016_10042324_10051398	ENSXMAP00000016612-D15	ENSONIP00000024555-D2	ENSORLP00000021301-D2	ENSDARP00000014914	CI01000039_05651770_05666399
ko04020	ENSDARP00000095445	CI01000006_09282220_09315540-D3	CI01000006_09282220_09315540-D4	ENSONIP00000024555-D2	CUFF.7114.1	CUFF.18582.1	ENSXMAP00000018234-D2	ENSXMAP00000016612-D15
ko04022	CI01000006_09282220_09315540-D4	ENSDARP00000108658	ENSXMAP00000016612-D15	CI01000006_09282220_09315540-D3	ENSXMAP00000004191	ENSDARP00000014914	ENSXMAP00000018234-D2	ENSORLP00000021301-D2	ENSDARP00000128354-D2	ENSONIP00000024555-D2
ko04024	ENSORLP00000007279-D2	CI01000034_01900645_01947187-D2	CUFF.18582.1	ENSXMAP00000016612-D15	ENSXMAP00000004191	ENSORLP00000021301-D2	ENSDARP00000014914	ENSDARP00000128354-D2	ENSONIP00000024555-D2
ko04060	BGI_novel_G001500	ENSDARP00000093526-D2	CI01000345_01214534_01216274-D2	CI01000004_12390372_12391923	BGI_novel_G003460	CI01000030_06747047_06752255	BGI_novel_G001761	BGI_novel_G001763	BGI_novel_G001765
ko04062	ENSDARP00000022542-D2	CI01000004_12390372_12391923	ENSORLP00000007279-D2	CI01000030_06747047_06752255	ENSDARP00000128354-D2	CI01000001_10153558_10173225	ENSDARP00000049468-D3	ENSORLP00000021301-D2	CI01000039_05651770_05666399
ko04064	CI01000009_07500752_07541007-D2	CI01000030_06747047_06752255	ENSDARP00000052745	CI01000329_00199190_00203106	ENSDARP00000003684	ENSDARP00000099877-D9	ENSDARP00000020711	BGI_novel_G001763	BGI_novel_G001765	BGI_novel_G001761
ko04066	ENSDARP00000038993-D3	BGI_novel_G003460	ENSDARP00000038993	BGI_novel_G001500	ENSDARP00000038993-D2	ENSORLP00000021301-D2	BGI_novel_G003333	CI01000016_05313099_05322439-D2	CI01000000_06594095_06603856-D2	ENSDARP00000136161-D2	CI01000072_02058184_02067046	CI01000006_07167131_07168925-D2	ENSDARP00000014914
ko04068	ENSORLP00000019643-D2	CI01000001_13040251_13043667-D2	ENSDARP00000063356	CI01000001_13040251_13043667	ENSDARP00000060036-D2	ENSDARP00000060036	CI01000039_05651770_05666399	ENSDARP00000120507	ENSDARP00000120507	ENSORLP00000021301-D2	ENSDARP00000014914
ko04070	ENSDARP00000102480-D2	ENSDARP00000018348	ENSDARP00000135745	CUFF.18582.1	ENSORLP00000011954-D3	ENSXMAP00000016612-D15	ENSONIP00000024555-D2
ko04071	ENSDARP00000008702	ENSDARP00000103258-D2	CI01000321_04605557_04620142-D2	ENSDARP00000128354-D2	ENSDARP00000014914	ENSDARP00000103928	ENSORLP00000021301-D2
ko04072	CI01000034_01900645_01947187-D2	BGI_novel_G001266	ENSDARP00000109272-D3	BGI_novel_G003194	ENSORLP00000017696-D8	ENSORLP00000011954-D3	CI01000039_05651770_05666399	ENSORLP00000021301-D2	ENSDARP00000014914
ko04080	BGI_novel_G001266	ENSDARP00000072127	CI01000024_03073126_03117989
ko04110	CI01000158_00184403_00186141-D2	ENSDARP00000138063	ENSDARP00000127247	CI01000158_00184403_00186141	ENSONIP00000006513	CI01000053_05552919_05561938	ENSDARP00000063356	ENSORLP00000019643-D2	CI01000325_03301205_03313439	ENSDARP00000120507
ko04114	CI01000189_00671005_00685458	ENSDARP00000063356	CI01000325_03301205_03313439	CI01000344_00338539_00339471	ENSDARP00000103928	ENSDARP00000138063	CI01000053_05552919_05561938	ENSONIP00000006513	ENSXMAP00000016612-D15	ENSXMAP00000004191	ENSXMAP00000018234-D2	ENSONIP00000024555-D2
ko04115	ENSDARP00000137095-D2	CI01000060_00281612_00291567	ENSDARP00000120705-D2	CI01000009_07500752_07541007-D2	ENSDARP00000063356	ENSONIP00000015206	ENSXMAP00000016576-D2
ko04120	ENSONIP00000006513	CI01000066_03686086_03690640	CI01000329_00199190_00203106	ENSDARP00000029427	ENSONIP00000007255	ENSDARP00000052745	ENSDARP00000029427-D2	CI01000000_16034357_16056363-D2	CI01000000_16034357_16056363	CI01000325_03301205_03313439	ENSDARP00000137095-D2	CI01000053_05552919_05561938
ko04130	CI01000010_03101723_03103968-D3	ENSDARP00000141335
ko04136	ENSDARP00000137020-D2	ENSDARP00000060036-D2	CI01000207_00627498_00634910	ENSDARP00000060036
ko04137	CI01000207_00627498_00634910	CI01000072_02058184_02067046	ENSDARP00000060036-D2	ENSDARP00000060036
ko04140	ENSDARP00000060036	CI01000306_02974291_02976718-D2	ENSDARP00000014914	ENSDARP00000137020-D2	CI01000207_00627498_00634910	ENSDARP00000060036-D2	CI01000072_02058184_02067046	ENSORLP00000021301-D2
ko04141	ENSDARP00000141929-D8	ENSDARP00000049424	ENSDARP00000122360-D2	CI01000000_16034357_16056363	ENSDARP00000093301	ENSDARP00000106080-D2	CI01000197_00285680_00299823	ENSDARP00000136229	CI01000014_01197756_01204104-D2	CI01000009_00179808_00221387	CI01000180_00304724_00306941-D2	CI01000310_03776732_03801282-D2	ENSDARP00000103524	ENSDARP00000103524-D2	ENSDARP00000107250-D2	ENSDARP00000136475	ENSDARP00000136475-D2	ENSDARP00000026065	ENSDARP00000029427-D2	ENSDARP00000083454	ENSDARP00000106080	ENSDARP00000114555	ENSONIP00000023069-D6	ENSDARP00000093301-D2	ENSDARP00000136997	ENSDARP00000029427	ENSDARP00000122360	Cg-F_24882	CI01000000_16034357_16056363-D2	ENSXMAP00000009437-D14	CI01000030_06515001_06525964-D8	ENSDARP00000092429	ENSDARP00000135281-D2	ENSDARP00000014978-D2	ENSDARP00000026065-D4
ko04142	CI01000080_01225510_01237270	CI01000080_01225510_01237270-D2	CI01000302_00141480_00150149
ko04144	CI01000340_14517102_14542988	CI01000027_01059994_01067301-D2	ENSORLP00000017769	BGI_novel_G003194	ENSDARP00000068086-D2	ENSDARP00000100804	ENSONIP00000009081	BGI_novel_G001819	ENSDARP00000008287	ENSDARP00000087184	ENSDARP00000109272-D3	ENSDARP00000136153-D2	ENSDARP00000141857	ENSONIP00000007255	ENSORLP00000017696-D8	ENSORLP00000011954-D3	ENSORLP00000019643-D2	ENSDARP00000120507
ko04145	CI01000010_03101723_03103968-D3	ENSDARP00000122360	ENSDARP00000137515-D7	ENSDARP00000141335	CI01000060_00281612_00291567	BGI_novel_G003750	ENSORLP00000021413-D2	ENSDARP00000049424	ENSDARP00000083454	ENSDARP00000122360-D2	CI01000036_01428324_01454913-D2	ENSDARP00000135281-D2	ENSONIP00000015206	ENSDARP00000141929-D8	ENSDARP00000092429	CI01000365_00275086_00325578-D3	ENSDARP00000120705-D2	CI01000365_00275086_00325578-D2
ko04146	BGI_novel_G002476	CI01000054_06422150_06433402	ENSDARP00000047376-D2	ENSORLP00000016903	ENSDARP00000133388	CI01000039_05651770_05666399
ko04150	ENSDARP00000137020-D2	CI01000001_13040251_13043667-D2	ENSDARP00000042171-D2	CI01000119_01800069_01805163	CI01000189_00671005_00685458	CI01000001_13040251_13043667	CI01000000_06594095_06603856-D2	ENSDARP00000108864-D2	CI01000006_07167131_07168925-D2	ENSDARP00000014914	CI01000070_01822353_01824092	ENSORLP00000021301-D2	CI01000039_05651770_05666399
ko04151	BGI_novel_G001530	ENSDARP00000103928	ENSXMAP00000011829	CI01000001_13040251_13043667	BGI_novel_G003460	CI01000001_13040251_13043667-D2	ENSDARP00000137020-D2	ENSONIP00000015206	ENSDARP00000026065	ENSDARP00000014978-D2	ENSXMAP00000007977-D2	ENSDARP00000120705-D2	CI01000036_01428324_01454913-D2	CI01000034_05853721_05866514	BGI_novel_G001500	CI01000060_00281612_00291567	ENSXMAP00000007977	ENSDARP00000130090	CI01000006_07167131_07168925-D2	ENSDARP00000024860	ENSDARP00000026065-D4	CI01000034_03151977_03170691	CI01000000_06594095_06603856-D2	ENSORLP00000021301-D2	ENSDARP00000049468-D3	ENSDARP00000014914	CI01000039_05651770_05666399
ko04152	CI01000055_01852604_01874289	CI01000119_01800069_01805163	BGI_novel_G001348	CI01000001_09491225_09507444-D6	ENSDARP00000051080-D4	ENSDARP00000080101	ENSONIP00000020255-D3	ENSDARP00000077514	CI01000034_05853721_05866514	ENSDARP00000114440-D2	ENSDARP00000079719	ENSDARP00000124185-D4	ENSDARP00000103928	ENSDARP00000077514-D2	ENSDARP00000083511-D2	ENSXMAP00000011829	Cg-F_54520	CI01000006_07167131_07168925-D2	ENSORLP00000021301-D2
ko04210	CI01000009_07500752_07541007-D2	ENSXMAP00000009437-D14	CI01000030_06515001_06525964-D8	BGI_novel_G003750	ENSDARP00000014914	ENSORLP00000021301-D2	ENSXMAP00000016576-D2
ko04211	CI01000006_07167131_07168925-D2	ENSDARP00000114440-D2	ENSORLP00000021301-D2	CI01000000_06594095_06603856-D2	CI01000039_05651770_05666399
ko04212	ENSDARP00000124185-D4	ENSDARP00000087184	ENSDARP00000060036-D2	CI01000072_02058184_02067046	ENSONIP00000020255-D3	CI01000039_05651770_05666399	ENSDARP00000060036	ENSORLP00000021301-D2
ko04213	CI01000039_05651770_05666399	ENSORLP00000021301-D2
ko04214	ENSXMAP00000016576-D2
ko04215	CI01000207_00627498_00634910	ENSXMAP00000016576-D2
ko04216	CI01000030_02155901_02157314-D2	ENSDARP00000042321	CI01000075_01518506_01519153	ENSDARP00000038993-D3	ENSDARP00000038993	ENSDARP00000038993-D2
ko04217	ENSDARP00000124187	ENSDARP00000014978-D2	ENSDARP00000136687-D4	ENSDARP00000136153-D2	ENSXMAP00000009437-D14	ENSDARP00000026065-D4	ENSONIP00000000680-D2	ENSDARP00000124187-D2	CI01000340_14517102_14542988	CI01000030_06515001_06525964-D8	ENSDARP00000139005-D2	ENSDARP00000022542-D2	BGI_novel_G001763	ENSDARP00000026065	BGI_novel_G001765	ENSDARP00000049468-D3	CI01000001_10153558_10173225	BGI_novel_G001761	ENSXMAP00000016576-D2
ko04218	CI01000030_06515001_06525964-D8	CI01000054_08013660_08018583-D4	CI01000140_00110394_00112204	ENSDARP00000070407	ENSXMAP00000016612-D15	ENSXMAP00000009437-D14	CI01000006_07167131_07168925-D2	ENSDARP00000063356	ENSXMAP00000004191	ENSDARP00000120507	ENSXMAP00000018234-D2	ENSORLP00000019643-D2	ENSORLP00000021301-D2	ENSDARP00000014914	ENSONIP00000024555-D2
ko04260	CI01000112_02242077_02249490	ENSONIP00000012997-D4	ENSONIP00000014590-D3	CI01000039_01721603_01723199-D2
ko04261	ENSONIP00000012997-D4	CI01000034_01900645_01947187-D2	ENSONIP00000014590-D3	ENSDARP00000103928	ENSXMAP00000004191	ENSONIP00000024555-D2	ENSXMAP00000004191	ENSXMAP00000016612-D15	ENSORLP00000021301-D2	ENSDARP00000128354-D2
ko04270	CI01000168_01110611_01115503	ENSXMAP00000004191	ENSXMAP00000016612-D15	ENSDARP00000014914	ENSONIP00000024555-D2
ko04310	CI01000016_10042324_10051398	CI01000063_06491111_06495718	ENSDARP00000108864-D2	ENSDARP00000137095-D2	ENSDARP00000045678-D2	CI01000070_01822353_01824092	ENSXMAP00000018234-D2
ko04320	CI01000039_05651770_05666399
ko04330	ENSDARP00000136668	ENSDARP00000045678-D2
ko04340	CI01000055_01906064_01914629-D2
ko04350	ENSONIP00000015206	CI01000086_00629905_00632087-D2	CI01000327_02801178_02807128-D2	CI01000000_16034357_16056363-D2	CI01000000_16034357_16056363	CI01000060_00281612_00291567	ENSDARP00000120705-D2	ENSDARP00000120507	ENSORLP00000019643-D2
ko04360	CI01000186_00102313_00108968-D2	CI01000095_04829891_04901481	CI01000304_07927790_07957821	ENSDARP00000045390	ENSORLP00000007229-D6	ENSXMAP00000018542-D4	CI01000030_06747047_06752255	ENSDARP00000008287	ENSXMAP00000018234-D2	ENSDARP00000128354-D2
ko04370	ENSXMAP00000018234-D2	ENSDARP00000003684	ENSORLP00000021301-D2	ENSDARP00000014914
ko04371	ENSDARP00000060036-D2	ENSDARP00000095747-D2	ENSDARP00000108658	ENSORLP00000021301-D2	ENSDARP00000120507	CI01000207_00627498_00634910	ENSDARP00000060036	ENSDARP00000128354-D2	ENSORLP00000019643-D2	ENSORLP00000019643-D2	ENSXMAP00000016612-D15	ENSDARP00000014914	ENSONIP00000024555-D2
ko04380	ENSDARP00000114070	CI01000189_00297654_00300990-D2	BGI_novel_G001763	ENSXMAP00000018234-D2	ENSDARP00000124187	ENSDARP00000124187-D2	BGI_novel_G001761	BGI_novel_G001765	ENSORLP00000021301-D2
ko04390	ENSDARP00000008287	CI01000055_01906064_01914629-D2	CI01000070_01822353_01824092	CI01000016_10042324_10051398	ENSDARP00000120507	ENSXMAP00000004191	ENSORLP00000019643-D2
ko04391	ENSDARP00000008287
ko04510	ENSDARP00000024860	ENSXMAP00000009437-D14	ENSDARP00000024947	CI01000030_06515001_06525964-D8	ENSDARP00000111128-D2	ENSXMAP00000004191	ENSDARP00000141857	CI01000186_00102313_00108968-D2	BGI_novel_G001530	ENSORLP00000007279-D2	BGI_novel_G001819	ENSDARP00000024947-D2	ENSDARP00000120705-D2	ENSXMAP00000007977	CI01000012_05262254_05301347-D2	ENSXMAP00000007977-D2	ENSONIP00000015206	CI01000060_00281612_00291567	CI01000036_01428324_01454913-D2	CI01000034_03151977_03170691	ENSORLP00000021301-D2	CI01000039_05651770_05666399	CI01000016_10042324_10051398
ko04512	CI01000060_00281612_00291567	ENSXMAP00000007977-D2	CI01000034_03151977_03170691	ENSDARP00000120705-D2	CI01000036_01428324_01454913-D2	ENSXMAP00000007977	ENSDARP00000024860	BGI_novel_G001530	ENSONIP00000015206
ko04514	ENSDARP00000082979	CI01000147_00652801_00655258-D2	ENSXMAP00000005056-D8	CI01000365_00275086_00325578-D2	ENSDARP00000099877-D9	CI01000365_00275086_00325578-D3	CI01000036_01428324_01454913-D2
ko04520	ENSXMAP00000005056-D8	CI01000012_05262254_05301347-D2	ENSORLP00000019643-D2	ENSDARP00000120507	CI01000016_10042324_10051398
ko04530	CI01000158_00184403_00186141	ENSONIP00000022112-D6	ENSONIP00000007255	CI01000024_04331195_04360958-D6	ENSONIP00000009304	ENSXMAP00000007987	ENSXMAP00000007987-D2	CI01000147_00652801_00655258-D2	BGI_novel_G003750	ENSDARP00000082979	ENSDARP00000008287	CI01000158_00184403_00186141-D2	CI01000012_05262254_05301347-D2	CI01000039_05651770_05666399
ko04540	BGI_novel_G003750	ENSORLP00000021413-D2	CI01000055_01906064_01914629-D2	ENSDARP00000137515-D7	CI01000039_05651770_05666399	ENSDARP00000128354-D2	ENSDARP00000014914
ko04550	CI01000000_16034357_16056363-D2	CI01000000_16034357_16056363	CI01000070_01822353_01824092	CI01000016_10042324_10051398	ENSORLP00000019643-D2	ENSDARP00000049468-D3	ENSDARP00000120507	ENSORLP00000021301-D2	ENSDARP00000014914
ko04610	ENSXMAP00000000764-D5	CI01000365_00275086_00325578-D3	ENSXMAP00000011302	ENSDARP00000121323	CI01000365_00275086_00325578-D2
ko04611	CI01000034_03151977_03170691	BGI_novel_G001530	ENSXMAP00000004191	ENSDARP00000128354-D2	ENSORLP00000021301-D2
ko04612	ENSDARP00000014978-D2	ENSDARP00000083454	ENSDARP00000002547	ENSDARP00000092429	ENSDARP00000135281-D2	ENSDARP00000026065	ENSDARP00000141929-D8	ENSDARP00000026065-D4
ko04614	BGI_novel_G001121
ko04620	BGI_novel_G002593	ENSDARP00000020711	ENSDARP00000014914	BGI_novel_G001761	ENSXMAP00000016576-D2	BGI_novel_G001765	BGI_novel_G001763	BGI_novel_G001765	ENSORLP00000021301-D2
ko04621	ENSDARP00000114555	ENSDARP00000133727	ENSDARP00000026065-D4	ENSDARP00000060036	ENSDARP00000136205	ENSDARP00000069804	ENSDARP00000060036-D2	ENSDARP00000020711	ENSDARP00000124187-D2	BGI_novel_G001765	ENSDARP00000026065	ENSDARP00000014978-D2	BGI_novel_G001761	ENSDARP00000124187	BGI_novel_G001763	ENSXMAP00000016576-D2
ko04622	ENSXMAP00000016576-D2
ko04623	CI01000027_03261114_03264008	CI01000251_00099282_00114188-D2	ENSONIP00000015731	CI01000251_00099282_00114188	BGI_novel_G001761	BGI_novel_G001763	BGI_novel_G001765
ko04624	CI01000066_03686086_03690640	ENSXMAP00000016576-D2	ENSDARP00000020711
ko04625	ENSDARP00000003684	ENSXMAP00000016612-D15	ENSXMAP00000018234-D2	BGI_novel_G001765	BGI_novel_G001763	ENSXMAP00000016576-D2	BGI_novel_G001761	ENSORLP00000021301-D2	ENSONIP00000024555-D2
ko04630	ENSDARP00000049468-D3	BGI_novel_G003460	BGI_novel_G001500	CI01000001_10153558_10173225	ENSDARP00000124187-D2	CI01000039_05651770_05666399	ENSDARP00000022542-D2	ENSDARP00000124187	ENSORLP00000021301-D2
ko04640	BGI_novel_G001500	BGI_novel_G001121	BGI_novel_G003460	CI01000034_03151977_03170691	BGI_novel_G001761	CI01000365_00275086_00325578-D3	BGI_novel_G001763	CI01000365_00275086_00325578-D2	BGI_novel_G001765
ko04650	ENSXMAP00000018234-D2	ENSDARP00000099877-D9	ENSORLP00000007279-D2	CI01000365_00275086_00325578-D3	CI01000365_00275086_00325578-D2	ENSDARP00000014914	CI01000039_05651770_05666399
ko04657	ENSDARP00000026065	CI01000041_00527357_00541059	ENSXMAP00000016576-D2	ENSDARP00000114070	CI01000053_05552919_05561938	ENSDARP00000026065-D4	ENSDARP00000003684	ENSDARP00000014978-D2	BGI_novel_G001761	BGI_novel_G001763	BGI_novel_G001765
ko04658	ENSDARP00000124187-D2	ENSDARP00000049468-D3	ENSDARP00000022542-D2	CI01000001_10153558_10173225	ENSDARP00000124187	ENSXMAP00000018234-D2
ko04659	ENSDARP00000026065	ENSORLP00000019643-D2	ENSDARP00000124187	CI01000072_02058184_02067046	ENSDARP00000014978-D2	CI01000001_10153558_10173225	ENSDARP00000124187-D2	ENSDARP00000022542-D2	ENSDARP00000026065-D4	ENSDARP00000120507	ENSXMAP00000018234-D2	ENSDARP00000049468-D3	BGI_novel_G001761	BGI_novel_G001763	BGI_novel_G001765	ENSXMAP00000018234-D2
ko04660	CI01000186_00102313_00108968-D2	ENSORLP00000007279-D2	ENSXMAP00000018234-D2	ENSORLP00000021301-D2	ENSDARP00000014914	CI01000039_05651770_05666399
ko04662	ENSORLP00000007279-D2	ENSXMAP00000018234-D2	ENSORLP00000021301-D2	ENSDARP00000014914	CI01000039_05651770_05666399
ko04664	ENSORLP00000007279-D2	ENSORLP00000021301-D2	ENSDARP00000014914	CI01000039_05651770_05666399
ko04666	ENSONIP00000016383	ENSORLP00000011954-D3	ENSORLP00000007279-D2	ENSORLP00000021301-D2
ko04668	BGI_novel_G001763	ENSDARP00000093526-D2	BGI_novel_G001761	ENSDARP00000099877-D9	ENSDARP00000003684	BGI_novel_G001765	ENSORLP00000021301-D2	ENSXMAP00000016576-D2
ko04670	ENSORLP00000007279-D2	CI01000147_00652801_00655258-D2	CI01000365_00275086_00325578-D2	ENSDARP00000082979	ENSONIP00000022112-D6	CI01000034_01900645_01947187-D2	CI01000012_05262254_05301347-D2	CI01000030_06747047_06752255	ENSDARP00000128354-D2	ENSDARP00000099877-D9	CI01000365_00275086_00325578-D3	CI01000016_10042324_10051398
ko04672	CI01000030_06747047_06752255	CI01000004_12390372_12391923
ko04710	CI01000055_01906064_01914629-D2	ENSDARP00000131592	ENSDARP00000134736-D2	ENSDARP00000134619
ko04711	ENSDARP00000134619
ko04713	ENSXMAP00000016612-D15	ENSDARP00000128354-D2	ENSONIP00000024555-D2
ko04714	CI01000024_03073126_03117989	ENSONIP00000024713	BGI_novel_G002627	CI01000066_00730057_00737661	ENSDARP00000113590-D2	CI01000112_02242077_02249490	ENSXMAP00000000402-D4	ENSDARP00000137020-D2	Cg-F_76885	CI01000039_01721603_01723199-D2	CI01000189_00671005_00685458	BGI_novel_G001442	CI01000039_05651770_05666399
ko04720	ENSONIP00000024555-D2	ENSXMAP00000016612-D15	ENSXMAP00000018234-D2	CI01000189_00671005_00685458	ENSXMAP00000004191	ENSDARP00000014914
ko04721	ENSORLP00000017769
ko04722	ENSDARP00000136205	ENSDARP00000111128-D2	CI01000189_00671005_00685458	ENSONIP00000024555-D2	ENSXMAP00000016612-D15	ENSORLP00000021301-D2	ENSDARP00000014914	CI01000039_05651770_05666399
ko04723	BGI_novel_G001442	ENSDARP00000003684	ENSDARP00000128354-D2
ko04724	BGI_novel_G001266	CI01000030_08159242_08166884	ENSXMAP00000018234-D2	ENSDARP00000128354-D2
ko04725	ENSDARP00000049468-D3	ENSORLP00000021301-D2	ENSDARP00000128354-D2
ko04726	BGI_novel_G002526	ENSORLP00000018647	ENSDARP00000003684	ENSDARP00000128354-D2
ko04727	CI01000312_00142706_00155969	ENSDARP00000135843	ENSDARP00000135843-D2	ENSDARP00000060036	ENSDARP00000060036-D2	CI01000030_08159242_08166884	ENSDARP00000128354-D2
ko04728	ENSDARP00000134619	CI01000010_08953769_08962470	ENSDARP00000103928	ENSONIP00000024555-D2	ENSXMAP00000004191	ENSDARP00000128354-D2	ENSXMAP00000016612-D15	ENSORLP00000021301-D2
ko04730	ENSDARP00000014914	ENSDARP00000128354-D2
ko04740	ENSONIP00000024555-D2	ENSXMAP00000016612-D15
ko04744	ENSXMAP00000016612-D15	ENSONIP00000024555-D2
ko04745	ENSONIP00000024555-D2	ENSXMAP00000016612-D15
ko04750	ENSXMAP00000004191	ENSORLP00000018647	BGI_novel_G001761	BGI_novel_G002526	ENSONIP00000024555-D2	BGI_novel_G001763	BGI_novel_G001765	ENSXMAP00000016612-D15
ko04810	CI01000012_05262254_05301347-D2	ENSDARP00000130996-D2	CI01000186_00102313_00108968-D2	ENSORLP00000011954-D3	ENSORLP00000007279-D2	ENSONIP00000022112-D6	ENSONIP00000016383	CI01000034_03151977_03170691	ENSXMAP00000004191	ENSDARP00000130090	CI01000030_06747047_06752255	CI01000036_01428324_01454913-D2	CI01000365_00275086_00325578-D3	CI01000365_00275086_00325578-D2	ENSDARP00000014914	ENSDARP00000014914	CI01000039_05651770_05666399
ko04910	ENSDARP00000136161-D2	ENSDARP00000111128-D2	ENSXMAP00000005056-D8	CUFF.7114.1	ENSDARP00000136946	ENSONIP00000023796	CI01000034_05853721_05866514	ENSONIP00000000680-D2	ENSXMAP00000004191	CI01000055_01852604_01874289	ENSDARP00000077514-D2	ENSXMAP00000011829	ENSDARP00000077514	ENSDARP00000083511-D2	CI01000006_07167131_07168925-D2	ENSONIP00000024555-D2	CI01000000_06594095_06603856-D2	ENSXMAP00000016612-D15	ENSORLP00000021301-D2	ENSDARP00000014914	CI01000039_05651770_05666399
ko04911	ENSDARP00000130461-D2	CI01000034_01900645_01947187-D2	CI01000016_05313099_05322439-D2
ko04912	CI01000039_05651770_05666399	ENSXMAP00000016612-D15	ENSXMAP00000016612-D15	ENSDARP00000014914	ENSONIP00000024555-D2
ko04913	CI01000345_01214534_01216274-D2	ENSORLP00000018647	BGI_novel_G002526	ENSDARP00000003684
ko04914	ENSDARP00000026065-D4	CI01000053_05552919_05561938	ENSDARP00000063356	ENSONIP00000006513	CI01000189_00671005_00685458	CI01000325_03301205_03313439	ENSORLP00000021301-D2	ENSDARP00000014978-D2	ENSDARP00000026065	ENSDARP00000128354-D2
ko04915	ENSDARP00000026065-D4	ENSDARP00000014978-D2	ENSDARP00000026065	ENSONIP00000024555-D2	ENSDARP00000128354-D2	ENSORLP00000021301-D2	ENSXMAP00000016612-D15	ENSDARP00000014914	CI01000039_05651770_05666399
ko04916	CI01000016_10042324_10051398	CI01000070_01822353_01824092	ENSONIP00000024555-D2	ENSXMAP00000016612-D15	ENSDARP00000014914	ENSDARP00000128354-D2
ko04917	CI01000001_10153558_10173225	ENSDARP00000022542-D2	ENSDARP00000049468-D3	ENSDARP00000049468-D3	ENSORLP00000021301-D2	ENSDARP00000014914	CI01000039_05651770_05666399
ko04918	CI01000340_10644426_10645811-D2	Cg-F_24882	CI01000051_01457945_01462388	ENSDARP00000108925	ENSDARP00000083454
ko04919	CI01000072_02058184_02067046	BGI_novel_G002589	ENSONIP00000012390-D7	CUFF.18582.1	CI01000016_05313099_05322439-D2	CI01000036_01428324_01454913-D2	CI01000016_10042324_10051398	ENSDARP00000014914	ENSORLP00000021301-D2
ko04920	ENSDARP00000114440-D2	ENSDARP00000093526-D2	CI01000016_05313099_05322439-D2	ENSDARP00000049468-D3	ENSDARP00000083511-D2	ENSORLP00000021301-D2
ko04921	BGI_novel_G001348	ENSDARP00000051080-D4	ENSDARP00000095445	ENSDARP00000003684	ENSXMAP00000016612-D15	ENSDARP00000128354-D2	ENSONIP00000024555-D2	ENSXMAP00000004191	ENSDARP00000014914	ENSXMAP00000018234-D2
ko04922	ENSONIP00000000680-D2	CUFF.7114.1	CI01000001_09491225_09507444-D6	CI01000020_02113206_02120765	ENSDARP00000083511-D2	ENSDARP00000077514	ENSDARP00000137433	ENSXMAP00000011829	CI01000034_05853721_05866514	BGI_novel_G003333	ENSDARP00000077514-D2	BGI_novel_G002179	CI01000016_05313099_05322439-D2	ENSXMAP00000016612-D15	ENSONIP00000024555-D2	ENSORLP00000021301-D2	ENSXMAP00000018234-D2	ENSONIP00000024555-D2
ko04923	CI01000066_00730057_00737661	ENSDARP00000003684	ENSDARP00000128354-D2	ENSORLP00000021301-D2
ko04924	ENSXMAP00000018234-D2	ENSXMAP00000016612-D15	ENSDARP00000128354-D2	ENSONIP00000024555-D2
ko04925	ENSDARP00000095445	ENSXMAP00000016612-D15	ENSONIP00000024555-D2
ko04926	ENSDARP00000120507	ENSORLP00000019643-D2	BGI_novel_G001530	ENSDARP00000014914	ENSDARP00000128354-D2	ENSORLP00000021301-D2	CI01000039_05651770_05666399
ko04928	ENSDARP00000108658	CI01000063_06491111_06495718	ENSDARP00000108864-D2	ENSDARP00000128354-D2
ko04930	ENSDARP00000136161-D2	BGI_novel_G002179
ko04931	CI01000034_05853721_05866514	ENSDARP00000135534	ENSDARP00000135534-D5	CI01000016_05313099_05322439-D2	ENSXMAP00000005056-D8	ENSXMAP00000011829	ENSDARP00000083511-D2	CI01000189_00671005_00685458	ENSONIP00000000680-D2	ENSORLP00000021301-D2	ENSXMAP00000004191
ko04932	ENSDARP00000114440-D2	BGI_novel_G001442	BGI_novel_G001765	CI01000039_01721603_01723199-D2	CI01000112_02242077_02249490	BGI_novel_G001763	BGI_novel_G001761	ENSORLP00000021301-D2	ENSXMAP00000016576-D2
ko04933	ENSORLP00000019643-D2	CI01000001_10153558_10173225	CUFF.18582.1	ENSDARP00000022542-D2	ENSDARP00000120507	BGI_novel_G001530	ENSORLP00000021301-D2	ENSDARP00000049468-D3	BGI_novel_G001765	ENSDARP00000099877-D9	BGI_novel_G001761	BGI_novel_G001763
ko04934	CI01000375_00113722_00118085	ENSDARP00000014914	CI01000016_10042324_10051398	CI01000070_01822353_01824092	ENSDARP00000128354-D2	ENSDARP00000128354-D2
ko04940	BGI_novel_G001763	BGI_novel_G001765	BGI_novel_G001761
ko04960	CI01000001_13040251_13043667	CI01000001_13040251_13043667-D2
ko04961	CI01000027_01059994_01067301-D2	ENSORLP00000017769
ko04962	CI01000041_00527357_00541059	CI01000027_01059994_01067301-D2
ko04964	CI01000030_08159242_08166884	CI01000082_03460478_03466764	ENSDARP00000139005-D2
ko04966	ENSONIP00000007823-D8	CI01000082_03460478_03466764
ko04970	ENSXMAP00000016612-D15	ENSONIP00000024555-D2
ko04971	CI01000082_03460478_03466764	ENSDARP00000128354-D2	ENSONIP00000024555-D2	ENSXMAP00000016612-D15
ko04972	ENSDARP00000072127	CI01000006_09282220_09315540-D3	CI01000006_09282220_09315540-D4	CI01000027_01059994_01067301-D2	CI01000082_03460478_03466764	CI01000168_01110611_01115503
ko04973	CI01000004_05113181_05116553-D2	ENSDARP00000136161-D2	ENSORLP00000021301-D2
ko04974	CI01000062_00250054_00388224-D2	ENSDARP00000117426	BGI_novel_G001530	ENSDARP00000072127
ko04975	CI01000039_08052093_08053571-D3	ENSDARP00000140450	CI01000168_01110611_01115503	ENSDARP00000136074	CI01000092_03860647_03862519-D2
ko04976	ENSDARP00000136074	CI01000082_03460478_03466764	CI01000016_05313099_05322439-D2
ko04977	CI01000092_03860647_03862519-D2	CI01000039_08052093_08053571-D3
ko04978	ENSDARP00000038993	ENSDARP00000038993-D3	ENSDARP00000038993-D2
ko04979	ENSDARP00000136074	CI01000092_03860647_03862519-D2	CI01000039_08052093_08053571-D3
ko05010	CI01000112_02242077_02249490	CI01000006_09282220_09315540-D3	ENSDARP00000131381	ENSDARP00000131381-D2	BGI_novel_G001765	ENSDARP00000136668	CI01000039_01721603_01723199-D2	CI01000024_03073126_03117989	CI01000006_09282220_09315540-D4	ENSDARP00000113590-D2	BGI_novel_G001442	CI01000030_06515001_06525964-D8	ENSXMAP00000009437-D14	Cg-F_76885	ENSXMAP00000000402-D4	ENSONIP00000024555-D2	BGI_novel_G001761	BGI_novel_G001763	ENSXMAP00000018234-D2	ENSXMAP00000016612-D15	BGI_novel_G001763	ENSXMAP00000016576-D2
ko05012	ENSXMAP00000000402-D4	ENSDARP00000029427-D2	ENSDARP00000029427	CI01000039_01721603_01723199-D2	Cg-F_76885	CI01000112_02242077_02249490	CI01000024_03073126_03117989	ENSDARP00000113590-D2	ENSDARP00000128354-D2	BGI_novel_G001442
ko05014	ENSDARP00000093526-D2	ENSXMAP00000018234-D2	CI01000039_05651770_05666399
ko05016	ENSDARP00000142035	CI01000053_02155757_02202279-D2	ENSDARP00000013812	BGI_novel_G001454	CI01000024_03073126_03117989	ENSONIP00000015731	ENSDARP00000113590-D2	ENSORLP00000017769	CI01000039_01721603_01723199-D2	Cg-F_76885	ENSXMAP00000000402-D4	CI01000112_02242077_02249490	BGI_novel_G001442	ENSXMAP00000016576-D2
ko05020	ENSDARP00000121323	BGI_novel_G001765	ENSDARP00000024860	BGI_novel_G001761	BGI_novel_G001763	ENSDARP00000014914
ko05030	ENSDARP00000114070	ENSDARP00000128354-D2
ko05031	ENSXMAP00000018234-D2	ENSDARP00000114070	ENSXMAP00000004191	ENSONIP00000024555-D2	ENSXMAP00000016612-D15
ko05032	ENSDARP00000128354-D2
ko05034	ENSDARP00000055912-D2	ENSDARP00000136687-D4	ENSDARP00000095747-D2	ENSDARP00000114070	ENSXMAP00000004191	ENSXMAP00000016612-D15	ENSDARP00000128354-D2	ENSONIP00000024555-D2	CI01000039_05651770_05666399
ko05100	ENSDARP00000141857	BGI_novel_G001819	CI01000016_10042324_10051398
ko05110	ENSDARP00000122360	ENSORLP00000017696-D8	ENSONIP00000024566	Cg-F_24882	ENSDARP00000049424	ENSDARP00000122360-D2
ko05120	ENSDARP00000082979
ko05130	ENSDARP00000137515-D7	BGI_novel_G003750	ENSORLP00000021413-D2	BGI_novel_G002593	CI01000016_10042324_10051398
ko05131	ENSDARP00000136205	CI01000037_04011298_04017585
ko05132	BGI_novel_G002593	ENSDARP00000024947	ENSDARP00000024947-D2	BGI_novel_G001763	ENSDARP00000020711	BGI_novel_G001761	BGI_novel_G001765
ko05133	ENSONIP00000024555-D2	ENSDARP00000020711	BGI_novel_G001763	CI01000365_00275086_00325578-D2	BGI_novel_G001765	ENSDARP00000128354-D2	CI01000365_00275086_00325578-D3	BGI_novel_G001761	ENSXMAP00000016612-D15
ko05134	CI01000010_03101723_03103968-D3	ENSDARP00000141335	CI01000014_01197756_01204104-D2	ENSDARP00000020711	ENSORLP00000017696-D8	CI01000365_00275086_00325578-D3	BGI_novel_G002593	CI01000365_00275086_00325578-D2	ENSXMAP00000016576-D2	BGI_novel_G001765	BGI_novel_G001761	BGI_novel_G001763
ko05140	BGI_novel_G001763	ENSDARP00000049468-D3	ENSDARP00000003684	ENSDARP00000020711	BGI_novel_G001765	CI01000365_00275086_00325578-D2	BGI_novel_G001761	CI01000365_00275086_00325578-D3	CI01000365_00275086_00325578-D2
ko05142	ENSDARP00000092429	ENSDARP00000135281-D2	BGI_novel_G001761	ENSDARP00000141929-D8	ENSDARP00000120507	ENSORLP00000019643-D2	ENSDARP00000020711	BGI_novel_G001763	BGI_novel_G001765	ENSORLP00000021301-D2	ENSXMAP00000016576-D2	ENSDARP00000128354-D2
ko05143	CI01000039_08052093_08053571-D3	ENSDARP00000020711	CI01000092_03860647_03862519-D2	ENSDARP00000099877-D9	BGI_novel_G001761	BGI_novel_G001763	BGI_novel_G001765
ko05144	ENSDARP00000120705-D2	CI01000365_00275086_00325578-D2	CI01000060_00281612_00291567	ENSONIP00000015206	ENSDARP00000099877-D9	BGI_novel_G001763	CI01000365_00275086_00325578-D3	ENSDARP00000020711	BGI_novel_G001761	BGI_novel_G001765
ko05145	ENSXMAP00000007977	ENSDARP00000024860	ENSDARP00000124187-D2	ENSXMAP00000007977-D2	ENSDARP00000124187	ENSDARP00000049468-D3	ENSDARP00000128354-D2	ENSDARP00000020711	ENSORLP00000021301-D2	ENSXMAP00000016576-D2
ko05146	ENSXMAP00000007977-D2	CI01000365_00275086_00325578-D2	ENSXMAP00000007977	CI01000012_05262254_05301347-D2	ENSDARP00000121323	ENSDARP00000024860	BGI_novel_G001765	BGI_novel_G001530	BGI_novel_G001763	CI01000365_00275086_00325578-D3	BGI_novel_G001761
ko05150	ENSDARP00000099877-D9	ENSXMAP00000011302	ENSXMAP00000000764-D5	CI01000365_00275086_00325578-D3	CI01000365_00275086_00325578-D2
ko05152	ENSDARP00000002547	ENSXMAP00000016576-D2	ENSDARP00000136205	BGI_novel_G001761	ENSDARP00000020711	ENSDARP00000049468-D3	ENSONIP00000024555-D2	CI01000365_00275086_00325578-D3	CI01000365_00275086_00325578-D2	BGI_novel_G001763	ENSXMAP00000018234-D2	CI01000365_00275086_00325578-D3	ENSXMAP00000016612-D15	BGI_novel_G001765	ENSORLP00000021301-D2
ko05160	ENSDARP00000124187-D2	CI01000147_00652801_00655258-D2	ENSDARP00000124187	ENSORLP00000021301-D2	CI01000039_05651770_05666399	ENSXMAP00000016576-D2	ENSDARP00000014914	CI01000016_10042324_10051398
ko05161	ENSORLP00000021301-D2	CI01000158_00184403_00186141-D2	ENSDARP00000022542-D2	CI01000158_00184403_00186141	ENSDARP00000124187-D2	ENSXMAP00000016576-D2	ENSDARP00000049468-D3	CI01000001_10153558_10173225	ENSDARP00000124187	CI01000039_05651770_05666399	ENSDARP00000020711	ENSORLP00000019643-D2	ENSDARP00000020711	ENSDARP00000120507	ENSDARP00000014914
ko05162	ENSDARP00000049468-D3	ENSONIP00000022112-D6	BGI_novel_G001761	BGI_novel_G001765	ENSDARP00000020711	ENSDARP00000124187	ENSDARP00000022542-D2	BGI_novel_G001763	ENSDARP00000124187-D2	CI01000001_10153558_10173225	ENSORLP00000021301-D2
ko05163	ENSDARP00000141929-D8	ENSDARP00000092429	CI01000006_07167131_07168925-D2	CI01000039_05651770_05666399	ENSDARP00000135281-D2	ENSONIP00000024555-D2	CI01000030_06747047_06752255	CI01000036_01428324_01454913-D2	ENSXMAP00000016612-D15	CI01000016_10042324_10051398	ENSDARP00000003684	ENSXMAP00000016576-D2	BGI_novel_G001761	BGI_novel_G001763	BGI_novel_G001765	ENSORLP00000021301-D2	ENSDARP00000014914	ENSXMAP00000018234-D2	ENSDARP00000128354-D2	CI01000016_10042324_10051398
ko05164	ENSDARP00000072127	ENSDARP00000124187	ENSDARP00000020711	BGI_novel_G001761	ENSDARP00000014914	ENSORLP00000021301-D2	ENSDARP00000099877-D9	ENSDARP00000124187-D2	ENSDARP00000049468-D3	BGI_novel_G001763	BGI_novel_G001765
ko05165	ENSONIP00000001471-D2	CI01000070_01822353_01824092	ENSXMAP00000007977	CI01000034_03151977_03170691	ENSDARP00000024860	ENSDARP00000131571	ENSDARP00000008287	ENSDARP00000124187	ENSONIP00000001471-D3	ENSDARP00000103928	BGI_novel_G001530	CI01000016_10042324_10051398	ENSDARP00000120705-D2	ENSXMAP00000007977-D2	CI01000036_01428324_01454913-D2	CI01000006_07167131_07168925-D2	ENSDARP00000124187-D2	ENSONIP00000015206	CI01000060_00281612_00291567	BGI_novel_G002179	ENSXMAP00000016576-D2	ENSDARP00000003684	ENSORLP00000021301-D2	ENSDARP00000014914	CI01000039_05651770_05666399
ko05166	CI01000053_05552919_05561938	ENSDARP00000083454	ENSDARP00000127247	CI01000063_01240976_01328455	ENSORLP00000004081	CI01000325_03301205_03313439	ENSDARP00000141929-D8	ENSDARP00000099877-D9	ENSONIP00000006513	CI01000001_10153558_10173225	ENSDARP00000092429	CI01000365_00275086_00325578-D3	CI01000016_05313099_05322439-D2	CI01000365_00275086_00325578-D2	ENSDARP00000120507	ENSDARP00000135281-D2	ENSDARP00000022542-D2	ENSXMAP00000018234-D2	ENSORLP00000019643-D2	ENSORLP00000021301-D2	ENSDARP00000014914
ko05167	CI01000207_00627498_00634910	ENSXMAP00000016612-D15	ENSDARP00000060036	ENSDARP00000049468-D3	ENSDARP00000060036-D2	ENSDARP00000124187-D2	ENSDARP00000124187	ENSXMAP00000018234-D2	ENSDARP00000003684	CI01000072_02058184_02067046	ENSXMAP00000016576-D2	ENSDARP00000099877-D9	ENSORLP00000021301-D2	ENSDARP00000014914	ENSONIP00000024555-D2	CI01000016_10042324_10051398
ko05168	ENSDARP00000002547	CI01000081_01536670_01610329	ENSDARP00000134619	CI01000041_00527357_00541059	BGI_novel_G001454	ENSDARP00000124187	ENSDARP00000020711	ENSXMAP00000016576-D2	ENSDARP00000124187-D2	ENSDARP00000049468-D3	ENSXMAP00000004191	BGI_novel_G001761	BGI_novel_G001763	BGI_novel_G001765
ko05169	ENSDARP00000034904	ENSDARP00000075874	ENSONIP00000020733	ENSDARP00000011083-D2	ENSDARP00000053833-D2	ENSDARP00000092429	ENSDARP00000095348	ENSDARP00000124187	ENSDARP00000131571	ENSDARP00000135281-D2	ENSORLP00000011791-D2	ENSONIP00000001471-D2	ENSONIP00000001471-D3	ENSONIP00000007255	ENSORLP00000011954-D3	ENSDARP00000141929-D8	ENSDARP00000099877-D9	ENSDARP00000124187-D2	ENSDARP00000020711	CI01000365_00275086_00325578-D2	ENSXMAP00000016576-D2	CI01000365_00275086_00325578-D3	ENSORLP00000021301-D2
ko05170	ENSDARP00000128354-D2	ENSDARP00000135281-D2	ENSDARP00000093526-D2	ENSDARP00000141929-D8	ENSDARP00000063356	ENSDARP00000092429	CI01000186_00102313_00108968-D2	ENSXMAP00000018234-D2	ENSDARP00000020711	ENSXMAP00000016612-D15	ENSORLP00000021301-D2	ENSXMAP00000016576-D2	ENSDARP00000014914	ENSONIP00000024555-D2
ko05200	CI01000016_05313099_05322439-D2	ENSDARP00000108864-D2	CI01000053_01471168_01526301	CI01000375_00113722_00118085	ENSDARP00000130090	ENSONIP00000012997-D4	BGI_novel_G001500	ENSDARP00000128354-D2	BGI_novel_G001530	BGI_novel_G003460	ENSDARP00000024860	CI01000072_02058184_02067046	ENSORLP00000019643-D2	ENSONIP00000014590-D3	ENSXMAP00000007977	ENSDARP00000026065	ENSXMAP00000007977-D2	ENSDARP00000014914	CI01000001_10153558_10173225	ENSDARP00000026065-D4	ENSDARP00000038993	ENSDARP00000038993-D2	ENSDARP00000038993-D3	CI01000030_06747047_06752255	CI01000036_01428324_01454913-D2	ENSDARP00000049468-D3	ENSDARP00000014978-D2	ENSXMAP00000016612-D15	CI01000016_10042324_10051398	ENSDARP00000003684	CI01000034_03151977_03170691	CI01000070_01822353_01824092	ENSDARP00000120507	ENSDARP00000022542-D2	ENSORLP00000021301-D2	ENSONIP00000024555-D2	ENSORLP00000021301-D2	ENSXMAP00000016576-D2	CI01000039_05651770_05666399
ko05202	ENSDARP00000043555	ENSDARP00000043555-D2	CI01000053_01471168_01526301	CI01000365_00275086_00325578-D3	CI01000365_00275086_00325578-D2
ko05203	ENSDARP00000022542-D2	ENSDARP00000131571	ENSDARP00000095747-D2	ENSDARP00000040404-D2	ENSONIP00000001471-D2	ENSONIP00000001471-D3	ENSONIP00000016383	ENSDARP00000055912-D2	CI01000001_10153558_10173225	CI01000012_05262254_05301347-D2	ENSXMAP00000016576-D2	BGI_novel_G002179
ko05204	BGI_novel_G001967	CI01000000_06594095_06603856-D2	BGI_novel_G001966	ENSDARP00000003684	ENSDARP00000053398
ko05205	BGI_novel_G001819	ENSDARP00000024947	ENSDARP00000024947-D2	CI01000070_01822353_01824092	ENSDARP00000141857	ENSONIP00000022112-D6	CI01000060_00281612_00291567	CI01000036_01428324_01454913-D2	CI01000072_02058184_02067046	ENSXMAP00000004191	CUFF.18582.1	ENSDARP00000120705-D2	ENSONIP00000015206	ENSORLP00000021301-D2	ENSDARP00000014914	CI01000039_05651770_05666399	CI01000016_10042324_10051398
ko05206	ENSDARP00000038993	ENSDARP00000038993-D2	ENSDARP00000052745	CI01000329_00199190_00203106	ENSDARP00000108231	ENSONIP00000015206	CI01000060_00281612_00291567	ENSDARP00000038993-D3	CI01000030_08159242_08166884	ENSDARP00000120705-D2	ENSDARP00000003684	ENSDARP00000014914	CI01000039_05651770_05666399
ko05210	ENSDARP00000120507	ENSORLP00000019643-D2	CI01000016_10042324_10051398	ENSORLP00000021301-D2	ENSDARP00000014914	CI01000039_05651770_05666399
ko05211	CI01000375_00113722_00118085	ENSDARP00000111128-D2	CI01000186_00102313_00108968-D2	CI01000016_05313099_05322439-D2	CI01000072_02058184_02067046	ENSORLP00000021301-D2	ENSDARP00000014914	CI01000039_05651770_05666399
ko05212	ENSDARP00000120507	ENSORLP00000019643-D2	ENSORLP00000021301-D2
ko05213	ENSORLP00000021301-D2	CI01000016_10042324_10051398	ENSDARP00000014914	CI01000039_05651770_05666399
ko05214	CI01000039_05651770_05666399	ENSDARP00000095445	ENSORLP00000021301-D2	ENSXMAP00000016612-D15	ENSDARP00000014914	ENSONIP00000024555-D2
ko05215	ENSDARP00000014978-D2	ENSDARP00000026065	ENSDARP00000026065-D4	CI01000016_10042324_10051398	ENSORLP00000021301-D2	ENSDARP00000014914	CI01000039_05651770_05666399
ko05216	ENSONIP00000014590-D3	ENSONIP00000012997-D4	CI01000016_10042324_10051398	ENSDARP00000014914
ko05217	CI01000070_01822353_01824092	CI01000016_10042324_10051398
ko05218	ENSDARP00000130090	ENSORLP00000021301-D2	ENSDARP00000014914
ko05219	ENSDARP00000014914	ENSONIP00000015206	CI01000060_00281612_00291567	ENSDARP00000120705-D2
ko05220	ENSDARP00000022542-D2	CI01000001_10153558_10173225	CI01000039_05651770_05666399	ENSORLP00000021301-D2	ENSDARP00000014914
ko05221	CI01000006_07167131_07168925-D2	CI01000053_01471168_01526301	ENSDARP00000022542-D2	CI01000365_00275086_00325578-D3	CI01000365_00275086_00325578-D2	CI01000001_10153558_10173225	ENSORLP00000021301-D2	ENSDARP00000014914	CI01000039_05651770_05666399
ko05222	CI01000036_01428324_01454913-D2	ENSDARP00000003684	ENSXMAP00000007977-D2	ENSXMAP00000007977	ENSDARP00000024860	BGI_novel_G001530	CI01000034_03151977_03170691	ENSORLP00000021301-D2
ko05223	CI01000001_10153558_10173225	ENSDARP00000022542-D2	CI01000039_05651770_05666399	ENSORLP00000021301-D2	ENSDARP00000014914	CI01000039_05651770_05666399
ko05224	ENSDARP00000130090	ENSDARP00000014914	ENSDARP00000108864-D2	CI01000070_01822353_01824092	CI01000016_10042324_10051398	ENSORLP00000021301-D2	CI01000039_05651770_05666399
ko05225	ENSDARP00000038993-D2	ENSDARP00000108864-D2	ENSDARP00000038993-D3	ENSDARP00000038993	CI01000070_01822353_01824092	ENSORLP00000019643-D2	ENSDARP00000014914	ENSDARP00000120507	ENSORLP00000021301-D2	CI01000039_05651770_05666399	CI01000016_10042324_10051398
ko05226	ENSDARP00000130090	ENSDARP00000120507	ENSDARP00000108864-D2	CI01000070_01822353_01824092	ENSORLP00000019643-D2	ENSDARP00000014914	ENSORLP00000021301-D2	CI01000039_05651770_05666399	CI01000016_10042324_10051398
ko05230	Cg-F_54520	CI01000072_02058184_02067046	ENSDARP00000136161-D2	BGI_novel_G003333	CI01000030_08159242_08166884	BGI_novel_G002179	CI01000016_05313099_05322439-D2	ENSDARP00000079719	ENSORLP00000021301-D2	ENSDARP00000014914
ko05231	ENSORLP00000011954-D3	CI01000339_06102824_06169802	CI01000072_02058184_02067046	CI01000006_07167131_07168925-D2	ENSORLP00000021301-D2	ENSDARP00000014914	CI01000039_05651770_05666399
ko05320	ENSDARP00000108925
ko05321	BGI_novel_G002593	ENSDARP00000120507	BGI_novel_G001763	ENSORLP00000019643-D2	BGI_novel_G001765	CI01000001_10153558_10173225	BGI_novel_G001761
ko05322	ENSDARP00000121323	ENSDARP00000055912-D2	ENSDARP00000027770-D6	ENSDARP00000100216	BGI_novel_G003540	CI01000012_05262254_05301347-D2	ENSDARP00000136687-D4
ko05323	CI01000030_06747047_06752255	BGI_novel_G001765	ENSDARP00000099877-D9	CI01000365_00275086_00325578-D2	CI01000365_00275086_00325578-D3	BGI_novel_G001761	BGI_novel_G001761	BGI_novel_G001763
ko05332	BGI_novel_G001761	BGI_novel_G001763	BGI_novel_G001765
ko05410	ENSONIP00000014590-D3	ENSDARP00000021537-D2	ENSONIP00000012997-D4	CI01000036_01428324_01454913-D2	CI01000034_03151977_03170691
ko05412	ENSDARP00000021537-D2	CI01000034_03151977_03170691	CI01000016_10042324_10051398	CI01000036_01428324_01454913-D2
ko05414	CI01000034_03151977_03170691	ENSONIP00000014590-D3	ENSDARP00000021537-D2	ENSONIP00000012997-D4	CI01000036_01428324_01454913-D2
ko05416	ENSXMAP00000016576-D2	ENSDARP00000141857	ENSDARP00000099877-D9	CI01000365_00275086_00325578-D3	CI01000365_00275086_00325578-D2
ko05418	CI01000036_01428324_01454913-D2	BGI_novel_G001761	ENSDARP00000099877-D9	ENSDARP00000131145-D2	ENSDARP00000114555	ENSDARP00000038993-D3	ENSDARP00000026065-D4	BGI_novel_G001819	ENSDARP00000141857	ENSDARP00000014978-D2	ENSDARP00000038993-D2	ENSDARP00000026065	ENSDARP00000038993	CI01000034_03151977_03170691	CI01000016_10042324_10051398	ENSXMAP00000016612-D15	BGI_novel_G001763	BGI_novel_G001765	ENSORLP00000021301-D2	ENSONIP00000024555-D2
[truncated: 85 more columns]

## Sheet: Output_LPIA_FL_NL
Pathway	Raw P-value	Adjusted P-value
KO00860	0	0
KO04066	0	0
KO04978	0	0
KO04216	0	0
KO05206	0.003	0.936
KO01040	0.004	1
KO04060	0.004	1
KO01212	0.006	1
KO05418	0.01	1
KO04623	0.013	1
KO04621	0.014	1
KO04657	0.019	1
KO04750	0.019	1
KO04625	0.021	1
KO04668	0.022	1
KO05132	0.024	1
KO04932	0.024	1
KO05332	0.026	1
KO04911	0.026	1
KO04940	0.026	1
KO04620	0.027	1
KO04640	0.027	1
KO05168	0.027	1
KO05142	0.027	1
KO04064	0.028	1
KO05143	0.028	1
KO05321	0.03	1
KO01523	0.03	1
KO00592	0.031	1
KO00062	0.04	1
KO04380	0.044	1
KO00564	0.046	1
KO05225	0.048	1
KO05323	0.053	1
KO05144	0.059	1
KO05020	0.061	1
KO00515	0.065	1
KO04933	0.066	1
KO03320	0.07	1
KO04925	0.072	1
KO04975	0.072	1
KO04217	0.073	1
KO05134	0.075	1
KO05162	0.08	1
KO00591	0.087	1
KO05200	0.09	1
KO00350	0.091	1
KO04614	0.092	1
KO05140	0.093	1
KO04010	0.094	1
KO05152	0.095	1
KO03020	0.097	1
KO05164	0.1	1
KO04020	0.104	1
KO04918	0.106	1
KO00590	0.107	1
KO05146	0.114	1
KO05133	0.116	1
KO05010	0.119	1
KO04972	0.124	1
KO04659	0.124	1
KO04622	0.143	1
KO04214	0.143	1
KO04630	0.145	1
KO04115	0.148	1
KO04612	0.154	1
KO05163	0.158	1
KO00565	0.163	1
KO00982	0.166	1
KO00980	0.166	1
KO04624	0.166	1
KO00524	0.169	1
KO00561	0.171	1
KO00830	0.195	1
KO04913	0.206	1
KO04974	0.21	1
KO00232	0.216	1
KO01524	0.226	1
KO00140	0.238	1
KO05204	0.239	1
KO00650	0.242	1
KO00071	0.247	1
KO04212	0.256	1
KO04930	0.266	1
KO04960	0.271	1
KO00471	0.281	1
KO04215	0.282	1
KO04711	0.287	1
KO00533	0.288	1
KO00601	0.288	1
KO04973	0.299	1
KO00130	0.303	1
KO00030	0.311	1
KO04320	0.336	1
KO04146	0.338	1
KO00051	0.341	1
KO05416	0.343	1
KO04270	0.345	1
KO05120	0.346	1
KO01200	0.36	1
KO01100	0.37	1
KO00450	0.37	1
KO00983	0.371	1
KO00220	0.391	1
KO00760	0.394	1
KO04964	0.397	1
KO00010	0.398	1
KO04672	0.399	1
KO00240	0.404	1
KO00270	0.41	1
KO00534	0.414	1
KO04391	0.418	1
KO05031	0.422	1
KO04726	0.432	1
KO00520	0.438	1
KO03015	0.445	1
KO00790	0.453	1
KO00630	0.48	1
KO00480	0.486	1
KO05202	0.49	1
KO03460	0.492	1
KO00620	0.506	1
KO03410	0.507	1
KO00600	0.512	1
KO04210	0.52	1
KO00562	0.526	1
KO04350	0.53	1
KO04976	0.546	1
KO04013	0.553	1
KO04979	0.558	1
KO00290	0.559	1
KO05219	0.565	1
KO05014	0.568	1
KO04721	0.573	1
KO04966	0.595	1
KO04014	0.6	1
KO00052	0.6	1
KO00770	0.604	1
KO04213	0.608	1
KO01210	0.621	1
KO00500	0.622	1
KO04151	0.622	1
KO00563	0.632	1
KO00020	0.644	1
KO00230	0.652	1
KO00280	0.653	1
KO03030	0.664	1
KO03430	0.664	1
KO00261	0.669	1
KO00920	0.669	1
KO00640	0.679	1
KO04070	0.685	1
KO04923	0.687	1
KO05145	0.702	1
KO05203	0.703	1
KO04110	0.718	1
KO05320	0.719	1
KO00061	0.722	1
KO01230	0.723	1
KO04114	0.728	1
KO05016	0.73	1
KO00514	0.732	1
KO00910	0.733	1
KO05100	0.742	1
KO03450	0.745	1
KO05170	0.751	1
KO03008	0.757	1
KO04068	0.757	1
KO00260	0.766	1
KO00604	0.767	1
KO00531	0.767	1
KO00250	0.777	1
KO03060	0.78	1
KO05131	0.783	1
KO00511	0.784	1
KO00512	0.794	1
KO03420	0.796	1
KO05218	0.799	1
KO05034	0.805	1
KO04961	0.808	1
KO00970	0.809	1
KO00040	0.812	1
KO04137	0.813	1
KO04970	0.815	1
KO04740	0.815	1
KO04745	0.815	1
KO04744	0.815	1
KO05160	0.816	1
KO05150	0.82	1
KO04022	0.821	1
KO03440	0.833	1
KO02010	0.833	1
KO05110	0.836	1
KO04720	0.836	1
KO00380	0.843	1
KO04512	0.847	1
KO04145	0.85	1
KO04912	0.853	1
KO05161	0.854	1
KO04514	0.859	1
KO04727	0.86	1
KO04072	0.867	1
KO05217	0.871	1
KO05214	0.874	1
KO04710	0.877	1
KO04390	0.878	1
KO04728	0.878	1
KO04136	0.879	1
KO04211	0.881	1
KO00981	0.885	1
KO00360	0.885	1
KO05212	0.887	1
KO04610	0.897	1
KO04144	0.897	1
KO04723	0.9	1
KO04142	0.9	1
KO04261	0.901	1
KO01522	0.902	1
KO05230	0.904	1
KO04962	0.905	1
KO04724	0.905	1
KO04921	0.909	1
KO04360	0.909	1
KO04370	0.91	1
KO04530	0.91	1
KO03022	0.913	1
KO04664	0.918	1
KO00510	0.92	1
KO04130	0.924	1
KO04650	0.924	1
KO05166	0.926	1
KO04152	0.932	1
KO04662	0.933	1
KO04977	0.934	1
KO05205	0.938	1
KO05211	0.938	1
KO04810	0.939	1
KO04611	0.94	1
KO04024	0.94	1
KO04062	0.941	1
KO04310	0.942	1
KO04660	0.942	1
KO04080	0.944	1
KO04140	0.945	1
KO04141	0.945	1
KO04670	0.946	1
KO05169	0.946	1
KO04722	0.947	1
KO04714	0.947	1
KO05220	0.949	1
KO05223	0.949	1
KO04150	0.951	1
KO05224	0.953	1
KO00310	0.953	1
KO05030	0.953	1
KO04510	0.954	1
KO04218	0.955	1
KO05222	0.955	1
KO03018	0.957	1
KO00410	0.958	1
KO00053	0.958	1
KO00340	0.958	1
KO04520	0.958	1
KO00670	0.96	1
KO04914	0.961	1
KO00330	0.961	1
KO04012	0.962	1
KO04924	0.962	1
KO05221	0.962	1
KO04340	0.964	1
KO04330	0.965	1
KO05231	0.965	1
KO05226	0.965	1
KO04910	0.966	1
KO04931	0.967	1
KO04917	0.968	1
KO05130	0.969	1
KO01521	0.973	1
KO05167	0.973	1
KO04926	0.975	1
KO05213	0.976	1
KO04971	0.976	1
KO05410	0.977	1
KO05414	0.977	1
KO03040	0.978	1
KO04920	0.978	1
KO05210	0.978	1
KO04658	0.979	1
KO05215	0.98	1
KO04915	0.981	1
KO04015	0.982	1
KO04071	0.984	1
KO04666	0.984	1
KO04120	0.985	1
KO04713	0.986	1
KO05412	0.987	1
KO05216	0.987	1
KO05032	0.987	1
KO04730	0.988	1
KO04922	0.989	1
KO04928	0.991	1
KO05322	0.992	1
KO04540	0.992	1
KO00190	0.992	1
KO05165	0.993	1
KO04919	0.993	1
KO04550	0.994	1
KO04260	0.994	1
KO03013	0.995	1
KO04371	0.996	1
KO04725	0.997	1
KO04934	0.997	1
KO04916	0.997	1
KO03050	0.998	1
KO05012	0.999	1
KO03010	1	1
