# Supplementary material for: Comparative transcriptomic analysis reveals an association of gibel carp fatty liver with ferroptosis pathway
Source: BMC Genomics. 2021 May 5;22:328. doi: 10.1186/s12864-021-07621-2 (PMC8101161; doi:10.1186/s12864-021-07621-2)
Supplement: Supplementary file 7 — Additional file 7: Table S5 Pathway-pathway network. The pathways include 43 enriched pathways in KEGG enrichment analysis and four significant pathways in LPIA method. [file 12864_2021_7621_MOESM7_ESM.xlsx]

## Sheet: the pathway-pathway interaction
Pathway 1	Pathway 2	Weight scores
ko00190	ko05012	5.11301
ko00860	ko00970	4.45978
ko00860	ko00970	4.45978
ko00061	ko00640	3.31245
ko00830	ko00982	2.57269
ko00830	ko00982	2.57269
ko00071	ko00982	2.56962
ko00071	ko00830	2.26675
ko01523	ko04932	2.14576
ko01523	ko04932	2.14576
ko03060	ko05110	2.01032
ko03060	ko05110	2.01032
ko03050	ko05169	1.93624
ko03050	ko05169	1.93624
ko00350	ko00982	1.87672
ko00350	ko00982	1.87672
ko00350	ko00830	1.61101
ko00350	ko00830	1.61101
ko00071	ko00350	1.60872
ko00061	ko00620	1.56144
ko00620	ko00640	1.4696
ko00620	ko00640	1.4696
ko00510	ko00511	1.40776
ko00510	ko00511	1.40776
ko01523	ko05418	1.14969
ko01523	ko05418	1.14969
ko00010	ko00982	1.12791
ko00051	ko01230	1.08863
ko00010	ko00051	1.07404
ko00010	ko00830	1.04002
ko00010	ko00071	1.03656
ko03030	ko03430	1.02617
ko03030	ko03430	1.02617
ko00190	ko04975	0.991998
ko04932	ko05418	0.946521
ko04932	ko05418	0.946521
ko04975	ko05012	0.934716
ko04975	ko05012	0.934716
ko00010	ko01200	0.929845
ko00280	ko00770	0.923859
ko00280	ko00770	0.923859
ko04216	ko04978	0.903411
ko04216	ko04978	0.903411
ko01200	ko01230	0.897353
ko01200	ko01230	0.897353
ko00860	ko04978	0.896807
ko00860	ko04978	0.896807
ko00260	ko00860	0.858397
ko00260	ko00860	0.858397
ko00510	ko04141	0.854782
ko00510	ko04141	0.854782
ko05012	ko05169	0.809297
ko05012	ko05169	0.809297
ko00051	ko01200	0.78594
ko00010	ko00350	0.777712
ko00190	ko01523	0.755401
ko00010	ko01230	0.739726
ko03050	ko05012	0.736419
ko03050	ko05012	0.736419
ko01523	ko05012	0.73285
ko01523	ko05012	0.73285
ko00190	ko05169	0.709159
ko00982	ko01200	0.69745
ko00982	ko01200	0.69745
ko00270	ko00770	0.692167
ko00270	ko00770	0.692167
ko00630	ko01230	0.673474
ko00630	ko01230	0.673474
ko04610	ko05418	0.666822
ko04610	ko05418	0.666822
ko00190	ko03050	0.653255
ko00380	ko01200	0.634972
ko00380	ko01200	0.634972
ko00830	ko01200	0.627576
ko00830	ko01200	0.627576
ko00071	ko01200	0.626587
ko00620	ko01200	0.620568
ko00620	ko01200	0.620568
ko00630	ko01200	0.584957
ko00630	ko01200	0.584957
ko00010	ko00620	0.577408
ko01523	ko04066	0.567423
ko01523	ko04066	0.567423
ko01523	ko04975	0.565895
ko01523	ko04975	0.565895
ko00260	ko00270	0.545371
ko00260	ko00270	0.545371
ko04610	ko05169	0.533252
ko04610	ko05169	0.533252
ko03050	ko04141	0.531941
ko03050	ko04141	0.531941
ko04066	ko04932	0.513558
ko04066	ko04932	0.513558
ko00350	ko01200	0.507842
ko00350	ko01200	0.507842
ko05169	ko05418	0.505492
ko05169	ko05418	0.505492
ko00860	ko04216	0.493181
ko00860	ko04216	0.493181
ko00010	ko00640	0.484154
ko04141	ko05169	0.477548
ko04141	ko05169	0.477548
ko00511	ko04141	0.474926
ko00511	ko04141	0.474926
ko00280	ko00620	0.46038
ko00280	ko00620	0.46038
ko00270	ko00640	0.459248
ko00270	ko00640	0.459248
ko04066	ko05418	0.455375
ko04066	ko05418	0.455375
ko00260	ko01200	0.441304
ko00260	ko01200	0.441304
ko04141	ko05110	0.440579
ko04141	ko05110	0.440579
ko04066	ko04978	0.43771
ko04066	ko04978	0.43771
ko00190	ko04932	0.435616
ko00510	ko00562	0.431325
ko00510	ko00562	0.431325
ko01523	ko05169	0.430348
ko01523	ko05169	0.430348
ko00053	ko00561	0.428425
ko00620	ko00830	0.427525
ko00620	ko00830	0.427525
ko00071	ko00620	0.42388
ko03060	ko04141	0.423368
ko03060	ko04141	0.423368
ko00770	ko01230	0.414116
ko00770	ko01230	0.414116
ko04975	ko05169	0.406535
ko04975	ko05169	0.406535
ko00260	ko00380	0.399507
ko00260	ko00380	0.399507
ko00053	ko00380	0.395146
ko00620	ko00982	0.382447
ko00620	ko00982	0.382447
ko01523	ko03050	0.380119
ko01523	ko03050	0.380119
ko00010	ko00280	0.374855
ko00280	ko00640	0.374415
ko00280	ko00640	0.374415
ko04932	ko05012	0.374041
ko04932	ko05012	0.374041
ko03050	ko04975	0.368502
ko03050	ko04975	0.368502
ko00010	ko00270	0.36718
ko00970	ko05169	0.366534
ko00970	ko05169	0.366534
ko00260	ko01230	0.365957
ko00260	ko01230	0.365957
ko00053	ko00830	0.347329
ko00350	ko00970	0.346977
ko00350	ko00970	0.346977
ko00270	ko00280	0.345602
ko00270	ko00280	0.345602
ko00380	ko00561	0.342856
ko00380	ko00561	0.342856
ko00190	ko03060	0.340236
ko00053	ko00071	0.337426
ko00051	ko05169	0.332949
ko00280	ko00830	0.33224
ko00280	ko00830	0.33224
ko00270	ko00620	0.331404
ko00270	ko00620	0.331404
ko00071	ko00280	0.326394
ko00010	ko04066	0.325985
ko00190	ko05110	0.319191
ko01200	ko01523	0.318835
ko01200	ko01523	0.318835
ko05012	ko05110	0.316146
ko05012	ko05110	0.316146
ko00380	ko00620	0.314314
ko00380	ko00620	0.314314
ko00350	ko00620	0.31252
ko00350	ko00620	0.31252
ko00860	ko04066	0.312337
ko00860	ko04066	0.312337
ko04066	ko05169	0.31162
ko04066	ko05169	0.31162
ko04932	ko05169	0.308991
ko04932	ko05169	0.308991
ko00280	ko01200	0.306939
ko00280	ko01200	0.306939
ko04141	ko05012	0.306789
ko04141	ko05012	0.306789
ko00380	ko00630	0.306251
ko00380	ko00630	0.306251
ko03060	ko05012	0.303694
ko03060	ko05012	0.303694
ko00053	ko00280	0.299952
ko00380	ko00830	0.299814
ko00380	ko00830	0.299814
ko00640	ko01200	0.299564
ko00640	ko01200	0.299564
ko01200	ko05169	0.298272
ko01200	ko05169	0.298272
ko00051	ko04066	0.29795
ko00561	ko00830	0.29707
ko00561	ko00830	0.29707
ko00270	ko00982	0.29444
ko00270	ko00982	0.29444
ko00280	ko00380	0.294105
ko00280	ko00380	0.294105
ko04978	ko05418	0.293399
ko04978	ko05418	0.293399
ko01200	ko04066	0.293052
ko01200	ko04066	0.293052
ko00970	ko03050	0.292447
ko00970	ko03050	0.292447
ko00071	ko00380	0.291908
ko00640	ko00970	0.289745
ko00640	ko00970	0.289745
ko00071	ko00561	0.288646
ko00860	ko01200	0.277648
ko00860	ko01200	0.277648
ko00270	ko00350	0.27717
ko00270	ko00350	0.27717
ko00620	ko00970	0.276671
ko00620	ko00970	0.276671
ko00040	ko00051	0.272577
ko00061	ko00970	0.272342
ko00071	ko00270	0.2719
ko00270	ko00830	0.2719
ko00270	ko00830	0.2719
ko00620	ko01230	0.271631
ko00620	ko01230	0.271631
ko03050	ko04610	0.269332
ko03050	ko04610	0.269332
ko03060	ko04975	0.264792
ko03060	ko04975	0.264792
ko04066	ko04216	0.264477
ko04066	ko04216	0.264477
ko04141	ko05418	0.261091
ko04141	ko05418	0.261091
ko00280	ko00561	0.256407
ko00280	ko00561	0.256407
ko04975	ko05110	0.252934
ko04975	ko05110	0.252934
ko00380	ko01523	0.249382
ko00380	ko01523	0.249382
ko00051	ko04141	0.248889
ko00620	ko05169	0.245924
ko00620	ko05169	0.245924
ko00640	ko00982	0.245505
ko00640	ko00982	0.245505
ko00270	ko01200	0.243813
ko00270	ko01200	0.243813
ko00010	ko00380	0.23618
ko00970	ko01200	0.234365
ko00970	ko01200	0.234365
ko00280	ko00982	0.234077
ko00280	ko00982	0.234077
ko00260	ko00630	0.230056
ko00260	ko00630	0.230056
ko00260	ko01523	0.229954
ko00260	ko01523	0.229954
ko00051	ko03050	0.228402
ko03050	ko05418	0.225816
ko03050	ko05418	0.225816
ko00280	ko00970	0.224888
ko00280	ko00970	0.224888
ko00071	ko00640	0.224722
ko00640	ko00830	0.224722
ko00640	ko00830	0.224722
ko00010	ko05169	0.216816
ko00860	ko05418	0.216739
ko00860	ko05418	0.216739
ko00280	ko00630	0.215537
ko00280	ko00630	0.215537
ko01200	ko03050	0.214219
ko01200	ko03050	0.214219
ko03050	ko04066	0.211374
ko03050	ko04066	0.211374
ko00051	ko00970	0.210627
ko00983	ko01200	0.208449
ko00983	ko01200	0.208449
ko00280	ko01230	0.208345
ko00280	ko01230	0.208345
ko00640	ko05169	0.207686
ko00640	ko05169	0.207686
ko00970	ko04975	0.206752
ko00970	ko04975	0.206752
ko01230	ko05169	0.204032
ko01230	ko05169	0.204032
ko00982	ko04066	0.20307
ko00982	ko04066	0.20307
ko00061	ko01200	0.194814
ko00350	ko00640	0.192614
ko00350	ko00640	0.192614
ko00053	ko00620	0.192568
ko01200	ko04141	0.191121
ko01200	ko04141	0.191121
ko00830	ko04066	0.190375
ko00830	ko04066	0.190375
ko00071	ko04066	0.18992
ko00010	ko00970	0.189591
ko00061	ko05169	0.186633
ko00010	ko00053	0.185469
ko04141	ko04610	0.185352
ko04141	ko04610	0.185352
ko00620	ko03050	0.183707
ko00620	ko03050	0.183707
ko00270	ko01230	0.18198
ko00270	ko01230	0.18198
ko00280	ko00350	0.18136
ko00280	ko00350	0.18136
ko00970	ko04141	0.181099
ko00970	ko04141	0.181099
ko00620	ko04066	0.180656
ko00620	ko04066	0.180656
ko04216	ko05418	0.179266
ko04216	ko05418	0.179266
ko01523	ko03060	0.175789
ko01523	ko03060	0.175789
ko04141	ko04975	0.173229
ko04141	ko04975	0.173229
ko00061	ko01230	0.172721
ko01523	ko05110	0.171244
ko01523	ko05110	0.171244
ko00860	ko01230	0.169894
ko00860	ko01230	0.169894
ko00350	ko00860	0.169755
ko00350	ko00860	0.169755
ko00561	ko00620	0.167385
ko00561	ko00620	0.167385
ko00280	ko05169	0.166991
ko00280	ko05169	0.166991
ko00620	ko00630	0.166289
ko00620	ko00630	0.166289
ko00260	ko00350	0.166036
ko00260	ko00350	0.166036
ko00380	ko00860	0.163558
ko00380	ko00860	0.163558
ko00380	ko01230	0.163389
ko00380	ko01230	0.163389
ko00053	ko00982	0.162872
ko00190	ko04141	0.161957
ko00983	ko01523	0.161753
ko00983	ko01523	0.161753
ko00010	ko00561	0.161584
ko00620	ko00860	0.160537
ko00620	ko00860	0.160537
ko00350	ko04066	0.160383
ko00350	ko04066	0.160383
ko00051	ko05110	0.159599
ko00970	ko04066	0.15901
ko00970	ko04066	0.15901
ko00510	ko04610	0.158448
ko00510	ko04610	0.158448
ko00640	ko03050	0.158358
ko00640	ko03050	0.158358
ko01523	ko04141	0.158164
ko01523	ko04141	0.158164
ko00260	ko00620	0.15759
ko00260	ko00620	0.15759
ko00561	ko00970	0.155931
ko00561	ko00970	0.155931
ko00260	ko00830	0.154189
ko00260	ko00830	0.154189
ko00450	ko05169	0.15314
ko00450	ko05169	0.15314
ko00051	ko00620	0.153082
ko00071	ko00260	0.152137
ko00380	ko00982	0.148581
ko00380	ko00982	0.148581
ko00010	ko03050	0.146667
ko00061	ko00860	0.145273
ko00061	ko03050	0.14527
ko01200	ko05418	0.144641
ko01200	ko05418	0.144641
ko01230	ko03050	0.142675
ko01230	ko03050	0.142675
ko00640	ko01230	0.142286
ko00640	ko01230	0.142286
ko00983	ko05169	0.141121
ko00983	ko05169	0.141121
ko04066	ko04141	0.140603
ko04066	ko04141	0.140603
ko00010	ko00860	0.140238
ko00561	ko00982	0.13982
ko00561	ko00982	0.13982
ko00260	ko00280	0.138361
ko00260	ko00280	0.138361
ko00620	ko04141	0.137016
ko00620	ko04141	0.137016
ko00860	ko05169	0.136693
ko00860	ko05169	0.136693
ko03050	ko03060	0.13622
ko03050	ko03060	0.13622
ko03050	ko04932	0.135817
ko03050	ko04932	0.135817
ko00010	ko04141	0.1347
ko00983	ko01230	0.134351
ko00983	ko01230	0.134351
ko00061	ko00260	0.132843
ko00561	ko04975	0.132373
ko00561	ko04975	0.132373
ko00280	ko03050	0.131406
ko00280	ko03050	0.131406
ko00970	ko01230	0.129999
ko00970	ko01230	0.129999
ko00630	ko00983	0.128916
ko00630	ko00983	0.128916
ko01230	ko01523	0.128671
ko01230	ko01523	0.128671
ko00051	ko05012	0.127303
ko00970	ko05418	0.126939
ko00970	ko05418	0.126939
ko00053	ko00350	0.123311
ko00860	ko00982	0.122066
ko00860	ko00982	0.122066
ko00051	ko00450	0.121749
ko00010	ko00260	0.121581
ko00350	ko00380	0.121312
ko00350	ko00380	0.121312
ko00380	ko00983	0.121311
ko00380	ko00983	0.121311
ko00380	ko04066	0.119986
ko00380	ko04066	0.119986
ko00260	ko00982	0.119766
ko00260	ko00982	0.119766
ko00562	ko05169	0.119553
ko00562	ko05169	0.119553
ko01230	ko04066	0.119043
ko01230	ko04066	0.119043
ko00071	ko00860	0.119019
ko00830	ko00860	0.119019
ko00830	ko00860	0.119019
ko00620	ko00983	0.115691
ko00620	ko00983	0.115691
ko00051	ko00640	0.114852
ko00061	ko00280	0.114457
ko00051	ko05418	0.112701
ko01230	ko04141	0.112365
ko01230	ko04141	0.112365
ko01200	ko05012	0.111789
ko01200	ko05012	0.111789
ko00640	ko00860	0.111171
ko00640	ko00860	0.111171
ko00010	ko00040	0.110915
ko00450	ko00970	0.110149
ko00450	ko00970	0.110149
ko00970	ko00982	0.108844
ko00970	ko00982	0.108844
ko03030	ko05169	0.108776
ko03030	ko05169	0.108776
ko03430	ko05169	0.108776
ko03430	ko05169	0.108776
ko00620	ko05418	0.108074
ko00620	ko05418	0.108074
ko00630	ko04932	0.10779
ko00630	ko04932	0.10779
ko00983	ko03050	0.107428
ko00983	ko03050	0.107428
ko00562	ko04975	0.107015
ko00562	ko04975	0.107015
ko00983	ko05012	0.106915
ko00983	ko05012	0.106915
ko00640	ko04141	0.106453
ko00640	ko04141	0.106453
ko00350	ko00561	0.106349
ko00350	ko00561	0.106349
ko00450	ko03050	0.105829
ko00450	ko03050	0.105829
ko00053	ko00260	0.105101
ko00010	ko00630	0.104369
ko00640	ko04066	0.10415
ko00640	ko04066	0.10415
ko00860	ko04141	0.103999
ko00860	ko04141	0.103999
ko01200	ko04932	0.103329
ko01200	ko04932	0.103329
ko00071	ko00970	0.102989
ko00830	ko00970	0.102989
ko00830	ko00970	0.102989
ko00620	ko01523	0.101999
ko00620	ko01523	0.101999
ko03060	ko05169	0.101708
ko03060	ko05169	0.101708
ko00983	ko04141	0.100371
ko00983	ko04141	0.100371
ko00562	ko03050	0.0998862
ko00970	ko00983	0.0995932
ko00970	ko01523	0.099127
ko00860	ko03050	0.0989484
ko03060	ko04610	0.0987092
ko00270	ko00860	0.0975194
ko00860	ko01523	0.0966489
ko00983	ko04932	0.0965254
ko00630	ko00640	0.0961668
ko00260	ko00970	0.0958298
ko00270	ko00970	0.095685
ko00630	ko05012	0.0951023
ko05110	ko05169	0.0927264
ko00280	ko04066	0.0917355
ko00630	ko01523	0.0906738
ko03030	ko03050	0.0903008
ko03050	ko03430	0.0903008
ko00260	ko00561	0.0902873
ko01230	ko05012	0.0892164
ko04066	ko05012	0.0889072
ko00280	ko00860	0.0888685
ko00450	ko04141	0.0850074
ko04610	ko05110	0.0839948
ko00450	ko04066	0.0836499
ko01230	ko04932	0.083503
ko00970	ko05012	0.08285
ko00630	ko00860	0.082092
ko00640	ko05418	0.0817841
ko01200	ko04216	0.0794143
ko00450	ko01200	0.0771892
ko01230	ko05418	0.0760699
ko00562	ko00970	0.0746604
ko00260	ko00770	0.0730614
ko00280	ko04141	0.0729769
ko00620	ko05012	0.0707891
ko00270	ko04066	0.0695961
ko00260	ko05169	0.0688425
ko00860	ko00983	0.0683278
ko00380	ko04216	0.0678311
ko00270	ko01523	0.0669792
ko00510	ko05169	0.066839
ko00280	ko01523	0.066653
ko00620	ko04216	0.0645609
ko00380	ko04932	0.064377
ko00260	ko04141	0.0642713
ko00350	ko00983	0.0638373
ko00983	ko04066	0.0625841
ko00280	ko05418	0.0624247
ko00640	ko00983	0.0623482
ko01200	ko04975	0.0622412
ko00380	ko05418	0.0620548
ko05110	ko05418	0.0620287
ko05012	ko05418	0.0619946
ko00380	ko05169	0.0610635
ko00983	ko05418	0.0606711
ko04066	ko04975	0.0599492
ko00630	ko05169	0.0597774
ko00510	ko01200	0.0593052
ko00640	ko01523	0.0587564
ko00450	ko01230	0.0586514
ko00620	ko04975	0.0579238
ko03060	ko05418	0.0573125
ko00380	ko05012	0.0571696
ko00510	ko05418	0.0568145
ko00561	ko01200	0.0563921
ko00280	ko00983	0.0563235
ko00630	ko00970	0.0559398
ko00270	ko05169	0.0554932
ko00260	ko00983	0.0554161
ko00970	ko03030	0.055196
ko00970	ko03430	0.055196
ko04141	ko04932	0.055104
ko00450	ko00620	0.0550909
ko00562	ko01200	0.0539299
ko00380	ko03050	0.0533134
ko00260	ko04066	0.0530542
ko00450	ko05418	0.0527875
ko00270	ko04141	0.0526772
ko00260	ko03050	0.052143
ko00350	ko04141	0.052083
ko00640	ko04975	0.0518112
ko00450	ko00770	0.0512363
ko00640	ko05012	0.0511347
ko00270	ko00630	0.0509493
ko03050	ko05110	0.0507128
ko00510	ko00983	0.0499666
ko04975	ko05418	0.0494563
ko00830	ko04216	0.0484901
ko00630	ko03050	0.0475305
ko00510	ko03050	0.0474764
ko00620	ko04932	0.0470061
ko00270	ko03050	0.0458238
ko03030	ko04141	0.0445839
ko03430	ko04141	0.0445839
ko00270	ko00380	0.0431782
ko00280	ko05012	0.0431329
ko00770	ko05169	0.0429292
ko00860	ko05012	0.0429135
ko00450	ko00640	0.0428558
ko00280	ko04975	0.0427096
ko00510	ko04066	0.042035
ko01230	ko04975	0.0418017
ko00380	ko04978	0.0418015
ko00350	ko01230	0.0404994
ko00510	ko01230	0.0400862
ko00970	ko04932	0.040084
ko00350	ko04216	0.0400218
ko00982	ko04216	0.0397262
ko00770	ko00970	0.0392823
ko00380	ko04141	0.0389752
ko00630	ko05418	0.0388679
ko01200	ko04978	0.038231
ko00270	ko00983	0.0377773
ko00562	ko04141	0.0376821
ko00280	ko00450	0.0357521
ko00562	ko04066	0.0349172
ko00983	ko04975	0.0347634
ko00830	ko00983	0.0343429
ko03030	ko04066	0.0339846
ko03430	ko04066	0.0339846
ko00450	ko01523	0.0339165
ko01523	ko03030	0.0337623
ko01523	ko03430	0.0337623
ko00982	ko04141	0.0336309
ko00562	ko00630	0.0332503
ko00562	ko05418	0.0332344
ko00830	ko04141	0.0332248
ko00983	ko04216	0.0331779
ko03030	ko05418	0.0330081
ko03430	ko05418	0.0330081
ko01200	ko03030	0.0324005
ko01200	ko03430	0.0324005
ko00260	ko05418	0.0322558
ko00860	ko04975	0.0321931
ko00630	ko04141	0.0314109
ko00982	ko00983	0.0313923
ko00380	ko00970	0.0308016
ko00620	ko04978	0.0305378
ko00350	ko05169	0.0300165
ko00450	ko04975	0.0299214
ko00350	ko00450	0.0297212
ko00260	ko05012	0.0296332
ko00450	ko00983	0.0293673
ko00380	ko00640	0.0290939
ko00562	ko00620	0.0286866
ko00770	ko03050	0.0285016
ko00270	ko05418	0.0284042
ko00860	ko04932	0.0283789
ko00260	ko00640	0.0280842
ko04932	ko04975	0.0280834
ko00640	ko04932	0.0279482
ko00280	ko04216	0.027875
ko00630	ko04066	0.0276948
ko00562	ko01230	0.0272625
ko00350	ko05418	0.027246
ko00450	ko00860	0.0271057
ko00350	ko03030	0.0269328
ko00350	ko03430	0.0269328
ko00561	ko04066	0.026615
ko00450	ko05012	0.0264672
ko00510	ko03060	0.0259214
ko00970	ko03060	0.0254615
ko00620	ko05110	0.0250736
ko00350	ko01523	0.0250627
ko00450	ko04932	0.0248833
ko00620	ko03030	0.0246169
ko00620	ko03430	0.0246169
ko00640	ko04216	0.0244871
ko00770	ko01200	0.0239162
ko01200	ko04610	0.0239012
ko00280	ko04932	0.0237188
ko04141	ko04216	0.0234938
ko01200	ko05110	0.0233
ko01230	ko05110	0.0224438
ko00270	ko05012	0.0221895
ko00270	ko04216	0.0221687
ko00511	ko04610	0.021918
ko00510	ko05110	0.0217831
ko03030	ko04932	0.0216875
ko03430	ko04932	0.0216875
ko00511	ko03050	0.0216673
ko00640	ko03030	0.02165
ko00640	ko03430	0.02165
ko00830	ko05418	0.0215145
ko00770	ko04066	0.021178
ko00260	ko04932	0.0209349
ko04066	ko05110	0.0208371
ko00830	ko04978	0.0203424
ko00511	ko01200	0.0202107
ko00562	ko00640	0.0198824
ko00562	ko00860	0.0196281
ko03060	ko04066	0.0195155
ko00982	ko05418	0.0194348
ko04141	ko04978	0.0193637
ko00860	ko03030	0.0189585
ko00860	ko03430	0.0189585
ko00562	ko01523	0.0186194
ko00350	ko04978	0.0185817
ko04216	ko05012	0.0184859
ko00350	ko03050	0.0184796
ko00970	ko05110	0.0182788
ko01523	ko04216	0.0178398
ko00280	ko03030	0.0177905
ko00280	ko03430	0.0177905
ko01230	ko03030	0.0177506
ko01230	ko03430	0.0177506
ko00350	ko00630	0.0176785
ko04216	ko04932	0.0176654
ko00561	ko04216	0.0174886
ko00982	ko04978	0.0174813
ko04066	ko04610	0.0174344
ko00562	ko04932	0.0170171
ko00350	ko05012	0.0165916
ko00350	ko04932	0.0160545
ko00260	ko00450	0.0158939
ko00260	ko04216	0.0157807
ko00620	ko00770	0.0157203
ko00260	ko00510	0.0156616
ko00983	ko03030	0.0156365
ko00983	ko03430	0.0156365
ko00770	ko04141	0.0156358
ko00510	ko05012	0.0155823
ko03030	ko04975	0.0155
ko03430	ko04975	0.0155
ko00562	ko05012	0.0152852
ko00983	ko04978	0.0152557
ko00260	ko04975	0.0152398
ko00350	ko00770	0.0142028
ko00270	ko04932	0.0141947
ko00562	ko00983	0.0141154
ko01230	ko04610	0.0139351
ko00640	ko04978	0.0137731
ko00770	ko05418	0.0136521
ko00830	ko05012	0.0135939
ko04216	ko05169	0.0135938
ko00380	ko03030	0.013344
ko00380	ko03430	0.013344
ko00380	ko04975	0.0133201
ko00510	ko00620	0.0133121
ko00511	ko04066	0.0132434
ko03030	ko05012	0.0131113
ko03430	ko05012	0.0131113
ko00270	ko04975	0.0130494
ko00450	ko03030	0.012541
ko00450	ko03430	0.012541
ko00830	ko04932	0.0125378
ko00630	ko04975	0.0124226
ko00511	ko01230	0.0123424
ko00630	ko03030	0.0121826
ko00630	ko03430	0.0121826
ko00982	ko05012	0.0118406
ko01230	ko04216	0.0118253
ko04932	ko05110	0.011691
ko00830	ko01230	0.0115617
ko00511	ko05169	0.0114723
ko00270	ko04978	0.0114571
ko00450	ko00630	0.0113648
ko00830	ko01523	0.0113291
ko00640	ko00770	0.0113245
ko00270	ko00510	0.0113091
ko00270	ko00450	0.0112716
ko00982	ko01230	0.0112401
ko00830	ko05169	0.0111364
ko00510	ko00970	0.0109881
ko00510	ko00860	0.0109789
ko00982	ko04932	0.0109472
ko00982	ko05169	0.0107785
ko00640	ko05110	0.0104399
ko00350	ko00510	0.0103573
ko03060	ko04932	0.0103427
ko03050	ko04216	0.0102511
ko00620	ko04610	0.0100495
ko00380	ko00450	0.0100347
ko00860	ko04610	0.00996262
ko00280	ko04978	0.00986752
ko01230	ko04978	0.00966769
ko00982	ko01523	0.0093649
ko00561	ko03050	0.0092405
ko04978	ko05169	0.00922832
ko00510	ko04975	0.00916686
ko00260	ko04978	0.00907101
ko04978	ko05012	0.00903276
ko00770	ko01523	0.0087363
ko00280	ko05110	0.0086324
ko00970	ko04216	0.00846194
ko00350	ko00562	0.00843516
ko04932	ko04978	0.00837614
ko00260	ko00562	0.008261
ko00983	ko05110	0.00819169
ko00860	ko03060	0.00817512
ko00770	ko00983	0.00817424
ko00510	ko01523	0.00810401
ko00770	ko04975	0.00790887
ko04610	ko05012	0.00778742
ko00260	ko03030	0.00777933
ko00260	ko03430	0.00777933
ko00770	ko00860	0.00755556
ko00770	ko05012	0.00753018
ko00770	ko04932	0.00743088
ko00450	ko00562	0.00736607
ko00970	ko04978	0.00721802
ko00561	ko00983	0.00704965
ko00860	ko05110	0.00691186
ko00830	ko03050	0.00680389
ko00562	ko03030	0.00676157
ko00562	ko03430	0.00676157
ko00511	ko00620	0.00674325
ko01523	ko04978	0.00667346
ko00511	ko05012	0.0064973
ko01200	ko03060	0.00632411
ko00510	ko00640	0.00625876
ko00511	ko00860	0.00609741
ko00970	ko04610	0.00606778
ko00640	ko04610	0.00605379
ko00982	ko03050	0.00602568
ko00450	ko05110	0.00601091
ko00561	ko04978	0.00580841
ko00350	ko04610	0.00578191
ko00561	ko00860	0.00574629
ko00380	ko00510	0.00557607
ko00562	ko00830	0.00550801
ko00562	ko00982	0.00549443
ko00510	ko04932	0.00543901
ko00562	ko04216	0.00542975
ko00562	ko00770	0.00538668
ko00510	ko04216	0.00534721
ko00511	ko00970	0.00529695
ko00561	ko05012	0.00528769
ko00270	ko03030	0.00514705
ko00270	ko03430	0.00514705
ko00270	ko04610	0.00507834
ko00562	ko04978	0.00484283
ko00510	ko00830	0.00480917
ko00561	ko01523	0.00474875
ko00270	ko00561	0.00472535
ko03050	ko04978	0.004688
ko00983	ko04610	0.00460528
ko00510	ko00982	0.00457529
ko00830	ko04610	0.00456957
ko00982	ko04610	0.00456066
ko00562	ko04610	0.00454317
ko00260	ko04610	0.00452737
ko00260	ko05110	0.00446853
ko00561	ko05418	0.00441587
ko00561	ko00640	0.00437118
ko00380	ko05110	0.00432799
ko00511	ko05418	0.00429451
ko04610	ko04932	0.00428041
ko00510	ko00630	0.00426916
ko04216	ko04610	0.00424788
ko00350	ko04975	0.00423519
ko00511	ko04975	0.00408843
ko00270	ko00562	0.00408268
ko00450	ko00510	0.00402494
ko04610	ko04978	0.00402181
ko00270	ko00511	0.00399966
ko00561	ko05169	0.00394942
ko00511	ko00640	0.0038744
ko00510	ko04978	0.0038513
ko00350	ko00511	0.00379075
ko00280	ko00510	0.00362609
ko00620	ko03060	0.00341479
ko00561	ko04932	0.00335151
ko03030	ko05110	0.00334944
ko03430	ko05110	0.00334944
ko00630	ko00770	0.00327925
ko00260	ko00511	0.00327083
ko00770	ko03030	0.00326393
ko00770	ko03430	0.00326393
ko03030	ko03060	0.00312734
ko03060	ko03430	0.00312734
ko00561	ko04141	0.00312657
ko00511	ko01523	0.00309534
ko01230	ko03060	0.0030624
ko00511	ko00983	0.00298286
ko00511	ko04216	0.00298094
ko00270	ko05110	0.00296881
ko00511	ko00830	0.00296129
ko00260	ko03060	0.00291377
ko00380	ko03060	0.0029024
ko00511	ko00982	0.00288737
ko00380	ko04610	0.00287587
ko04610	ko04975	0.00285832
ko00630	ko05110	0.00278716
ko00630	ko04216	0.00277117
ko00510	ko00561	0.00272476
ko00380	ko00770	0.00264969
ko00380	ko00511	0.00262293
ko01523	ko04610	0.0025455
ko00350	ko03060	0.00251971
ko00511	ko04978	0.00249066
ko00510	ko00770	0.00238645
ko04216	ko04975	0.00236438
ko00562	ko05110	0.0022883
ko00640	ko03060	0.0022635
ko00983	ko03060	0.00224476
ko00511	ko04932	0.00207599
ko00630	ko00830	0.00206312
ko00562	ko03060	0.00200673
ko00280	ko03060	0.00195434
ko00630	ko00982	0.00193922
ko00830	ko04975	0.00191676
ko00511	ko03060	0.00184055
ko00982	ko04975	0.0017886
ko00270	ko03060	0.00173752
ko00450	ko04216	0.00166361
ko00630	ko04978	0.00161192
ko00770	ko05110	0.00159371
ko00280	ko00562	0.00155542
ko00350	ko05110	0.0015321
ko04975	ko04978	0.00147493
ko00561	ko01230	0.00135157
ko00511	ko00561	0.00126358
ko00450	ko03060	0.00124379
ko00450	ko00830	0.00111655
ko00630	ko04610	0.00111501
ko00630	ko03060	0.00106443
ko00450	ko00982	0.00104156
ko00280	ko04610	0.00102044
ko00280	ko00511	0.000995316
ko00511	ko00630	0.000919573
ko04216	ko05110	0.000867333
ko03060	ko04216	0.00086485
ko00450	ko04978	0.000858651
ko00510	ko03030	0.000837668
ko00510	ko03430	0.000837668
ko00380	ko00562	0.00081388
ko00830	ko05110	0.000779111
ko00561	ko03060	0.000762373
ko00982	ko05110	0.000752315
ko00561	ko04610	0.000720464
ko00830	ko03060	0.000670688
ko04978	ko05110	0.000642388
ko03030	ko04216	0.000611722
ko03430	ko04216	0.000611722
ko00982	ko03060	0.000608969
ko00450	ko04610	0.000598876
ko00770	ko04216	0.000590985
ko00982	ko03030	0.000576386
ko00982	ko03430	0.000576386
ko00830	ko03030	0.00057375
ko00830	ko03430	0.00057375
ko03030	ko04978	0.000510936
ko03430	ko04978	0.000510936
ko00450	ko00511	0.00050466
ko03060	ko04978	0.000487505
ko00770	ko00830	0.000442839
ko00561	ko00630	0.000429004
ko00561	ko00562	0.000410631
ko00511	ko00562	0.00040057
ko00770	ko00982	0.000391801
ko00770	ko03060	0.0003844
ko03030	ko04610	0.000356789
ko03430	ko04610	0.000356789
ko00511	ko05110	0.000317984
ko00770	ko04978	0.000304468
ko00450	ko00561	0.000248304
ko00511	ko00770	0.000228474
ko00770	ko04610	0.000212549
ko00511	ko03030	0.000204006
ko00511	ko03430	0.000204006
ko00561	ko00770	0.000163798
ko00561	ko05110	9.45e-05
ko00561	ko03030	0
ko00561	ko03430	0
