# Supplementary material for: Comparative transcriptomic analysis reveals an association of gibel carp fatty liver with ferroptosis pathway
Source: BMC Genomics. 2021 May 5;22:328. doi: 10.1186/s12864-021-07621-2 (PMC8101161; doi:10.1186/s12864-021-07621-2)
Supplement: Supplementary file 8 — Additional file 8: Table S6 Growth performance of gibel carp in the Luo-Fu Lotus Farm. Lists of parameters include: initial body weight (IBW), final body weight (FBW) and specific growth rate (SGR). [file 12864_2021_7621_MOESM8_ESM.xlsx]

## Sheet: Additional file 8-Table S6 The 
Parameters	Overfeeding group	Unfeeding group
IBW1 (g)	149.85±35.52	149.85±35.52
FBW2 (g)	285.57±37.70	166.23±30.60
SGR3 (% d−1)	0.35±0.07	0.05±0.10
Note: values are presented as the means±standard deviation. 1 IBW (g) initial body weight (g) before cultured in lotus-fish culturing. 2 FBW (g) ﬁnal body weight (g) after 180 days. 3 SGR (Speciﬁc growth rate, % d-1) =100× [ln (ﬁnal body weight, g) -ln (initial body weight, g)]/days.
