# Supplementary material for: Comparative transcriptomic analysis reveals an association of gibel carp fatty liver with ferroptosis pathway
Source: BMC Genomics. 2021 May 5;22:328. doi: 10.1186/s12864-021-07621-2 (PMC8101161; doi:10.1186/s12864-021-07621-2)
Supplement: Supplementary file 9 — Additional file 9: Table S7 Aquaculture conditions in the Luo-Fu Lotus Farm. Lists of conditions include Water temperature (WT), dissolved oxygen (DO), total nitrogen (TN), ammonia (NH4-N), nitrate (NO3-N), nitrite (NO2-N), and total phosphorus (TP). [file 12864_2021_7621_MOESM9_ESM.xlsx]

## Sheet: Additional file 9-Table S7  
Parameters	TN	TN mean ± SD	TP	TP mean ± SD	NH4_N	NH4_N mean ± SD	NO3_N	NO3_N mean ± SD	NO2_N	NO2_N mean ± SD	WT	WT mean ± SD	pH	pH mean ± SD	DO	DO mean ± SD
April -1	1.936	1.92±0.10	0.278	0.32±0.04	1.016	1.03±0.04	0.332	0.36±0.03	0.038	0.037±0.005	23.6	23.9±0.2	7.24	7.27±0.06	5.33	5.34±0.11
April -2	2.035		0.374		1.075		0.401		0.043		24.2		7.21		5.48
April -3	1.794		0.322		0.987		0.347		0.031		23.8		7.35		5.21
June -1	4.941	5.08±0.51	0.318	0.30±0.01	0.712	1.09±0.38	1.355	1.68±0.23	0.121	0.144±0.036	30.3	29.9±0.3	6.75	6.28±0.05	4.79	4.88±0.08
June -2	4.547		0.285		0.956		1.854		0.116		29.8		6.88		4.98
June -3	5.765		0.31		1.61		1.831		0.195		29.5		6.83		4.88
October -1	1.474	1.47±0.10	0.108	0.10±0.003	0.06	0.07±0.01	0.681	0.53±0.11	0.046	0.059±0.012	20.2	20.3±0.4	7.09	7.14±0.04	5.08	5.08±0.11
October -2	1.349		0.101		0.08		0.427		0.057		19.8		7.16		4.95
October -3	1.591		0.103		0.06		0.482		0.074		20.8		7.18		5.21
Note: Water temperature (WT, oC), dissolved oxygen (DO, mg/L), and pH were measured in situ using a portable multi-parameter water quality meter (YSI Professional, USA). For other parameters, 1-L water samples were collected at each ponds and preserved in 1-L polyethylene bottles. The samples were transported to the laboratory on the same day for further analysis within 48 h. Water quality parame…
