# Supplementary material for: Comparative transcriptomic analysis reveals an association of gibel carp fatty liver with ferroptosis pathway
Source: BMC Genomics. 2021 May 5;22:328. doi: 10.1186/s12864-021-07621-2 (PMC8101161; doi:10.1186/s12864-021-07621-2)
Supplement: Supplementary file 11 — Additional file 11: Table S8 Primers used in this study. [file 12864_2021_7621_MOESM11_ESM.xlsx]

## Sheet: Sheet1
Primers used in this study	Name	Sequence (5＇to 3＇)
1	GPX4-F	ATCTAATACGCTGCCTGCCG
2	GPX4-R	TGATGACAACTTTGCCCCTG
3	TFR1-F	AGAAACTGACAACCGCTA
4	TFR1-R	GTCCTCTGCTCGTCCATA
5	GCL-F	GAAAAGCGAATACATCTGCGTT
6	GCL-R	CCAGTTGAGCGGTGACCCT
7	ACSL4-F	GTATGAGAAGCCGACTGCG
8	ACSL4-R	TACTGGACTGGTCCGTGAG
9	β-Actin-F	AGCACGGTATTGTGACTAACTG
10	β-Actin-R	TCGAACATGATCTGTGTCATC
